# Supplementary material for: New Insights into FoxE1 Functions: Identification of Direct FoxE1 Targets in Thyroid Cells
Source: PLoS One. 2013 May 13;8(5):e62849. doi: 10.1371/journal.pone.0062849 (PMC3652843; doi:10.1371/journal.pone.0062849)
Supplement: Dataset S1 — Microarray results for siFoxE1 PCCl3 vs siScramble PCCl3 comparison. (XLS) [file pone.0062849.s004.xls]

## Sheet: siFoxE1VsScrambl
si FoxE1 vs siScrambl
ProbeName	SystematicName	logFC	AveExpr	t	P.Value	adj.P.Val	B	GeneSymbol	Symbol	Descripcion
A_42_P536741	NM_001109577	-2.03017	11.6187	-11.0818	1.53784441231435e-28	1.53779480404243e-25	53.8951	NA	Derl3	Rattus norvegicus Der1-like domain family, member 3 (Derl3), mRNA [NM_001109577]
A_42_P536741	NM_001109577	-2.02991	11.7185	-11.0803	1.56281418316418e-28	1.53779480404243e-25	53.8793	NA	Derl3	Rattus norvegicus Der1-like domain family, member 3 (Derl3), mRNA [NM_001109577]
A_42_P536741	NM_001109577	-2.02483	11.2668	-11.0526	2.12990970088979e-28	1.53779480404243e-25	53.5751	NA	Derl3	Rattus norvegicus Der1-like domain family, member 3 (Derl3), mRNA [NM_001109577]
A_42_P536741	NM_001109577	-2.01297	11.5124	-10.9879	4.37066153139645e-28	2.36671321925118e-25	52.8689	NA	Derl3	Rattus norvegicus Der1-like domain family, member 3 (Derl3), mRNA [NM_001109577]
A_42_P536741	NM_001109577	-2.00778	11.6023	-10.9595	5.98099532247098e-28	2.59096717369443e-25	52.5608	NA	Derl3	Rattus norvegicus Der1-like domain family, member 3 (Derl3), mRNA [NM_001109577]
A_42_P536741	NM_001109577	-2.00361	11.6346	-10.9368	7.68746311248686e-28	2.77517418360776e-25	52.3142	NA	Derl3	Rattus norvegicus Der1-like domain family, member 3 (Derl3), mRNA [NM_001109577]
A_42_P536741	NM_001109577	-1.99472	11.2415	-10.8883	1.31106097510166e-27	4.05679724581457e-25	51.7899	NA	Derl3	Rattus norvegicus Der1-like domain family, member 3 (Derl3), mRNA [NM_001109577]
A_42_P536741	NM_001109577	-1.98571	11.4278	-10.8391	2.24676927679050e-27	6.08312781691027e-25	51.2608	NA	Derl3	Rattus norvegicus Der1-like domain family, member 3 (Derl3), mRNA [NM_001109577]
A_42_P536741	NM_001109577	-1.9574	11.2206	-10.6846	1.20218522518558e-26	2.89325910861329e-24	49.6137	NA	Derl3	Rattus norvegicus Der1-like domain family, member 3 (Derl3), mRNA [NM_001109577]
A_42_P536741	NM_001109577	-1.9491	11.3875	-10.6392	1.95706518216479e-26	4.23900318456894e-24	49.1352	NA	Derl3	Rattus norvegicus Der1-like domain family, member 3 (Derl3), mRNA [NM_001109577]
A_43_P15271	NM_017201	-1.88061	11.4954	-10.2654	1.00928737924197e-24	1.98737860312556e-22	45.265	Ahcy	Ahcy	Rattus norvegicus adenosylhomocysteinase (Ahcy), mRNA [NM_017201]
A_44_P548559	NM_001109577	-1.22348	9.5177	-6.67844	2.41505275433134e-11	4.35917022156807e-09	15.1693	NA	Derl3	Rattus norvegicus Der1-like domain family, member 3 (Derl3), mRNA [NM_001109577]
A_44_P1054213	NM_013083	-1.21787	15.6525	-6.64777	2.97571501710954e-11	4.89062776549264e-09	14.9669	Hspa5	Hspa5	Rattus norvegicus heat shock protein 5 (Hspa5), mRNA [NM_013083]
A_44_P269930	NM_001106683	-1.21624	9.19384	-6.63887	3.16107057788075e-11	4.89062776549264e-09	14.9083	NA	Mfsd2	Rattus norvegicus major facilitator superfamily domain containing 2 (Mfsd2), mRNA [NM_001106683]
A_43_P16457	NM_001037208	-1.21398	12.5261	-6.62654	3.43646298535657e-11	4.96225255085489e-09	14.8274	Creld2	Creld2	Rattus norvegicus cysteine-rich with EGF-like domains 2 (Creld2), mRNA [NM_001037208]
A_44_P269930	NM_001106683	-1.20967	9.18564	-6.60304	4.02816792618328e-11	5.45313233007062e-09	14.6734	NA	Mfsd2	Rattus norvegicus major facilitator superfamily domain containing 2 (Mfsd2), mRNA [NM_001106683]
A_43_P16457	NM_001037208	-1.20786	12.5464	-6.59316	4.30553070763621e-11	5.48575265455296e-09	14.6089	Creld2	Creld2	Rattus norvegicus cysteine-rich with EGF-like domains 2 (Creld2), mRNA [NM_001037208]
A_44_P1047924	NM_053523	-1.20317	13.6958	-6.56756	5.11447519692479e-11	6.15441848696616e-09	14.442	Herpud1	Herpud1	Rattus norvegicus homocysteine-inducible, endoplasmic reticulum stress-inducible, ubiquitin-like domain member 1 (Herpud1), mRNA [NM_053523]
A_44_P1054213	NM_013083	-1.18765	15.6386	-6.48284	9.00137434337095e-11	1.02615667514429e-08	13.8945	Hspa5	Hspa5	Rattus norvegicus heat shock protein 5 (Hspa5), mRNA [NM_013083]
A_44_P1047924	NM_053523	-1.18418	13.9234	-6.46388	1.02051607829857e-10	1.10521891279735e-08	13.773	Herpud1	Herpud1	Rattus norvegicus homocysteine-inducible, endoplasmic reticulum stress-inducible, ubiquitin-like domain member 1 (Herpud1), mRNA [NM_053523]
A_44_P142242	NM_031334	1.09899	8.11618	5.99886	1.98706923893594e-09	2.04951998644535e-07	10.9031	Cdh1	Cdh1	Rattus norvegicus cadherin 1 (Cdh1), mRNA [NM_031334]
A_64_P119916	NM_024141	1.09634	9.8579	5.9844	2.1718720256403e-09	2.13830673069859e-07	10.8173	NA	Duox2	Rattus norvegicus dual oxidase 2 (Duox2), mRNA [NM_024141]
A_44_P253208	NM_001107877	1.07209	10.0493	5.85206	4.85515075870241e-09	4.55872602661183e-07	10.0417	NA	Adamts9	Rattus norvegicus a disintegrin-like and metalloprotease (reprolysin type) with thrombospondin type 1 motif, 9 (Adamts9), mRNA [NM_001107877]
A_42_P594793	NM_138836	1.07089	7.74943	5.84548	5.05121997408513e-09	4.55872602661183e-07	10.0035	Prss8	Prss8	Rattus norvegicus protease, serine, 8 (Prss8), mRNA [NM_138836]
A_43_P11489	NM_012618	1.05013	11.6347	5.73216	9.91607797164926e-09	8.59128995463692e-07	9.35384	S100a4	S100a4	Rattus norvegicus S100 calcium-binding protein A4 (S100a4), mRNA [NM_012618]
A_42_P594793	NM_138836	1.04885	7.85009	5.72521	1.03306030988257e-08	8.60618704309862e-07	9.31442	Prss8	Prss8	Rattus norvegicus protease, serine, 8 (Prss8), mRNA [NM_138836]
A_42_P594793	NM_138836	1.04112	7.79569	5.68298	1.32366307747129e-08	1.06187193548253e-06	9.07587	Prss8	Prss8	Rattus norvegicus protease, serine, 8 (Prss8), mRNA [NM_138836]
A_44_P253208	NM_001107877	1.03271	10.14	5.6371	1.72940883481731e-08	1.33782126293368e-06	8.81866	NA	Adamts9	Rattus norvegicus a disintegrin-like and metalloprotease (reprolysin type) with thrombospondin type 1 motif, 9 (Adamts9), mRNA [NM_001107877]
A_43_P11489	NM_012618	1.02845	11.4116	5.61382	1.97913461484731e-08	1.47820881922734e-06	8.68895	S100a4	S100a4	Rattus norvegicus S100 calcium-binding protein A4 (S100a4), mRNA [NM_012618]
A_44_P1045834	NM_001108781	-1.02138	9.2393	-5.57523	2.47199465450437e-08	1.75473816704745e-06	8.47517	NA	Gmppb	Rattus norvegicus GDP-mannose pyrophosphorylase B (Gmppb), mRNA [NM_001108781]
A_64_P019401	NM_001109433	-1.02087	13.7322	-5.57248	2.51139811534953e-08	1.75473816704745e-06	8.45997	NA	Sdf2l1	Rattus norvegicus stromal cell-derived factor 2-like 1 (Sdf2l1), mRNA [NM_001109433]
A_42_P594793	NM_138836	1.0193	7.8457	5.56388	2.63847866315147e-08	1.78592024512065e-06	8.41253	Prss8	Prss8	Rattus norvegicus protease, serine, 8 (Prss8), mRNA [NM_138836]
A_42_P594793	NM_138836	1.01049	7.73417	5.5158	3.47200678565892e-08	2.27059493275412e-06	8.14875	Prss8	Prss8	Rattus norvegicus protease, serine, 8 (Prss8), mRNA [NM_138836]
A_42_P594793	NM_138836	1.00965	7.68508	5.51119	3.56418410496954e-08	2.27059493275412e-06	8.12358	Prss8	Prss8	Rattus norvegicus protease, serine, 8 (Prss8), mRNA [NM_138836]
A_44_P1045834	NM_001108781	-1.00573	9.52315	-5.48982	4.02332325961664e-08	2.48986233723704e-06	8.0072	NA	Gmppb	Rattus norvegicus GDP-mannose pyrophosphorylase B (Gmppb), mRNA [NM_001108781]
A_64_P119916	NM_024141	0.98017	9.95029	5.35029	8.78112700773876e-08	5.28331141632282e-06	7.25822	NA	Duox2	Rattus norvegicus dual oxidase 2 (Duox2), mRNA [NM_024141]
A_64_P059495	NM_001109986	-0.976633	14.8236	-5.33099	9.76806962409098e-08	5.7182807583192e-06	7.15609	NA	Ddit3	Rattus norvegicus DNA-damage inducible transcript 3 (Ddit3), transcript variant 1, mRNA [NM_001109986]
A_42_P594793	NM_138836	0.97502	7.74248	5.32218	1.02529872523930e-07	5.84420273386398e-06	7.10965	Prss8	Prss8	Rattus norvegicus protease, serine, 8 (Prss8), mRNA [NM_138836]
A_42_P594793	NM_138836	0.968979	7.78167	5.28921	1.22848026467488e-07	6.8227903930405e-06	6.93637	Prss8	Prss8	Rattus norvegicus protease, serine, 8 (Prss8), mRNA [NM_138836]
A_44_P171321	NM_001009671	-0.951117	10.0548	-5.19171	2.08376276024922e-07	1.12835753467495e-05	6.43034	Coq10b	Coq10b	Rattus norvegicus coenzyme Q10 homolog B (S. cerevisiae) (Coq10b), nuclear gene encoding mitochondrial protein, mRNA [NM_001009671]
A_42_P594793	NM_138836	0.950164	7.71934	5.18651	2.14274643760109e-07	1.13199726435219e-05	6.40362	Prss8	Prss8	Rattus norvegicus protease, serine, 8 (Prss8), mRNA [NM_138836]
A_44_P415518	NM_022232	-0.948672	11.3614	-5.17836	2.23843036557857e-07	1.15439051710552e-05	6.36182	Dnajc3	Dnajc3	Rattus norvegicus DnaJ (Hsp40) homolog, subfamily C, member 3 (Dnajc3), mRNA [NM_022232]
A_64_P059495	NM_001109986	-0.945839	14.5096	-5.1629	2.43152710393629e-07	1.22481109468047e-05	6.28264	NA	Ddit3	Rattus norvegicus DNA-damage inducible transcript 3 (Ddit3), transcript variant 1, mRNA [NM_001109986]
A_42_P664913	NM_001108400	-0.941876	8.42303	-5.14127	2.72893866328551e-07	1.34338207833555e-05	6.17225	NA	Ankrd37	Rattus norvegicus ankyrin repeat domain 37 (Ankrd37), mRNA [NM_001108400]
A_42_P664913	NM_001108400	-0.927705	8.46564	-5.06391	4.1073902449074e-07	1.97702383788210e-05	5.78135	NA	Ankrd37	Rattus norvegicus ankyrin repeat domain 37 (Ankrd37), mRNA [NM_001108400]
A_44_P415518	NM_022232	-0.924504	11.1133	-5.04644	4.50122111586565e-07	2.119488029775e-05	5.69386	Dnajc3	Dnajc3	Rattus norvegicus DnaJ (Hsp40) homolog, subfamily C, member 3 (Dnajc3), mRNA [NM_022232]
A_44_P991532	NM_001008847	0.918007	7.51383	5.01098	5.41548596965873e-07	2.49573247027251e-05	5.51725	RT1-Da	RT1-Da	Rattus norvegicus RT1 class II, locus Da (RT1-Da), mRNA [NM_001008847]
A_42_P664913	NM_001108400	-0.912824	8.38787	-4.98268	6.27090302485246e-07	2.82974498996467e-05	5.37723	NA	Ankrd37	Rattus norvegicus ankyrin repeat domain 37 (Ankrd37), mRNA [NM_001108400]
A_42_P664913	NM_001108400	-0.909075	8.37104	-4.96222	6.96928398046092e-07	3.08070797993436e-05	5.27645	NA	Ankrd37	Rattus norvegicus ankyrin repeat domain 37 (Ankrd37), mRNA [NM_001108400]
A_44_P991532	NM_001008847	0.904711	7.48198	4.9384	7.87661173490642e-07	3.39232942735097e-05	5.15968	RT1-Da	RT1-Da	Rattus norvegicus RT1 class II, locus Da (RT1-Da), mRNA [NM_001008847]
A_42_P664913	NM_001108400	-0.904212	8.47973	-4.93567	7.9874792610757e-07	3.39232942735097e-05	5.14635	NA	Ankrd37	Rattus norvegicus ankyrin repeat domain 37 (Ankrd37), mRNA [NM_001108400]
A_64_P074332	NM_001108183	-0.899557	12.0075	-4.91027	9.09531322384375e-07	3.7885477774703e-05	5.02247	NA	Manf	Rattus norvegicus mesencephalic astrocyte-derived neurotrophic factor (Manf), mRNA [NM_001108183]
A_42_P664913	NM_001108400	-0.897235	8.61065	-4.89759	9.70198098186925e-07	3.96499826542053e-05	4.9609	NA	Ankrd37	Rattus norvegicus ankyrin repeat domain 37 (Ankrd37), mRNA [NM_001108400]
A_44_P635089	NM_001107082	-0.891835	10.325	-4.86811	1.12668612449822e-06	4.51926323270952e-05	4.81836	NA	Etv5	Rattus norvegicus ets variant 5 (Etv5), mRNA [NM_001107082]
A_42_P664913	NM_001108400	-0.882921	8.41839	-4.81946	1.43947634057793e-06	5.66891955216689e-05	4.58496	NA	Ankrd37	Rattus norvegicus ankyrin repeat domain 37 (Ankrd37), mRNA [NM_001108400]
A_44_P635089	NM_001107082	-0.879488	10.1546	-4.80072	1.58095497958614e-06	6.06453748349359e-05	4.4957	NA	Etv5	Rattus norvegicus ets variant 5 (Etv5), mRNA [NM_001107082]
A_42_P664913	NM_001108400	-0.879143	8.54788	-4.79883	1.59593091670884e-06	6.06453748349359e-05	4.48672	NA	Ankrd37	Rattus norvegicus ankyrin repeat domain 37 (Ankrd37), mRNA [NM_001108400]
A_64_P074332	NM_001108183	-0.868059	12.0417	-4.73833	2.15482425735712e-06	8.04715403695778e-05	4.201	NA	Manf	Rattus norvegicus mesencephalic astrocyte-derived neurotrophic factor (Manf), mRNA [NM_001108183]
A_64_P039576	NM_001109118	0.863369	8.52405	4.71273	2.44417383367852e-06	8.97301783686045e-05	4.08119	NA	Elovl2	Rattus norvegicus elongation of very long chain fatty acids (FEN1/Elo2, SUR4/Elo3, yeast)-like 2 (Elovl2), mRNA [NM_001109118]
A_43_P15719	NM_001012197	-0.853337	13.7716	-4.65797	3.19343373385885e-06	0.000115283	3.82707	Hsp90b1	Hsp90b1	Rattus norvegicus heat shock protein 90, beta, member 1 (Hsp90b1), mRNA [NM_001012197]
A_44_P556319	NM_019199	0.850191	8.84043	4.6408	3.47061138193972e-06	0.000123235	3.74802	Fgf18	Fgf18	Rattus norvegicus fibroblast growth factor 18 (Fgf18), mRNA [NM_019199]
A_64_P107892	NM_133527	0.848087	9.59977	4.62932	3.66873406330888e-06	0.000128169	3.6953	NA	Folr1	Rattus norvegicus folate receptor 1 (adult) (Folr1), mRNA [NM_133527]
A_64_P121946	NM_001144850	0.846021	7.37094	4.61804	3.87386379373756e-06	0.000131175	3.64365	NA	RGD1307368	Rattus norvegicus similar to prosaposin (variant Gaucher disease and variant metachromatic leukodystrophy); Prosaposin (sphingolipid activator protein-1) (RGD1307368), mRNA [NM_001144850]
A_44_P517576	NM_177933	-0.846001	8.65022	-4.61793	3.8759053183293e-06	0.000131175	3.64315	Sel1l	Sel1l	Rattus norvegicus sel-1 suppressor of lin-12-like (C. elegans) (Sel1l), mRNA [NM_177933]
A_44_P552452	NM_001004084	0.832785	7.11323	4.54579	5.47296834155647e-06	0.000182376	3.3158	RT1-Bb	RT1-Bb	Rattus norvegicus RT1 class II, locus Bb (RT1-Bb), mRNA [NM_001004084]
A_64_P014183	NM_001134933	0.830445	14.2291	4.53302	5.81475100183138e-06	0.00019083	3.25837	NA	Crip	Rattus norvegicus cysteine-rich intestinal protein (Crip), mRNA [NM_001134933]
A_43_P15719	NM_001012197	-0.827244	13.5994	-4.51554	6.31553867282896e-06	0.000204171	3.18007	Hsp90b1	Hsp90b1	Rattus norvegicus heat shock protein 90, beta, member 1 (Hsp90b1), mRNA [NM_001012197]
A_42_P664913	NM_001108400	-0.82333	8.55594	-4.49418	6.9838576840788e-06	0.000220807	3.08477	NA	Ankrd37	Rattus norvegicus ankyrin repeat domain 37 (Ankrd37), mRNA [NM_001108400]
A_43_P22811	NM_175577	-0.823051	11.3951	-4.49266	7.0340303728951e-06	0.000220807	3.07799	Cd6	Cd6	Rattus norvegicus Cd6 molecule (Cd6), mRNA [NM_175577]
A_42_P664913	NM_001108400	-0.818602	8.52567	-4.46837	7.88174872970247e-06	0.000243884	2.97023	NA	Ankrd37	Rattus norvegicus ankyrin repeat domain 37 (Ankrd37), mRNA [NM_001108400]
A_44_P171321	NM_001009671	-0.80633	9.78894	-4.40138	1.07563407643451e-05	0.000328144	2.676	Coq10b	Coq10b	Rattus norvegicus coenzyme Q10 homolog B (S. cerevisiae) (Coq10b), nuclear gene encoding mitochondrial protein, mRNA [NM_001009671]
A_64_P012586	NM_001108629	-0.801851	11.2772	-4.37694	1.20359515225088e-05	0.000362081	2.56973	NA	Ggct	Rattus norvegicus gamma-glutamyl cyclotransferase (Ggct), mRNA [NM_001108629]
A_44_P127597	NM_012699	-0.799768	9.41492	-4.36556	1.26795072938217e-05	0.000376217	2.52051	Dnajb9	Dnajb9	Rattus norvegicus DnaJ (Hsp40) homolog, subfamily B, member 9 (Dnajb9), mRNA [NM_012699]
A_64_P064933	NM_001108629	-0.798282	10.5371	-4.35745	1.31583758308452e-05	0.000385149	2.48548	NA	Ggct	Rattus norvegicus gamma-glutamyl cyclotransferase (Ggct), mRNA [NM_001108629]
A_44_P220325	NM_001108451	0.793892	7.78285	4.33349	1.46765358656428e-05	0.000423858	2.38233	NA	Dynlrb2	Rattus norvegicus dynein light chain roadblock-type 2 (Dynlrb2), mRNA [NM_001108451]
A_64_P161630	NM_178144	-0.79253	6.88972	-4.32606	1.51801715783172e-05	0.000432635	2.35047	NA	Amigo3	Rattus norvegicus adhesion molecule with Ig like domain 3 (Amigo3), mRNA [NM_178144]
A_43_P22811	NM_175577	-0.789669	11.5431	-4.31044	1.62931787627231e-05	0.000458325	2.28367	Cd6	Cd6	Rattus norvegicus Cd6 molecule (Cd6), mRNA [NM_175577]
A_44_P1047467	XM_221343	-0.788097	7.16917	-4.30186	1.69373348613345e-05	0.000470337	2.24707	Igf2bp2	Igf2bp2	PREDICTED: Rattus norvegicus insulin-like growth factor 2 mRNA binding protein 2, transcript variant 2 (Igf2bp2), mRNA [XM_221343]
A_64_P067000	NM_001108721	0.776651	10.2473	4.23938	2.24139834227174e-05	0.00061454	1.98282	NA	Prima1	Rattus norvegicus proline rich membrane anchor 1 (Prima1), mRNA [NM_001108721]
A_64_P099170	A_64_P099170	-0.776121	8.25601	-4.23649	2.27043239149800e-05	0.00061472	1.97069	NA
A_64_P138580	ENSRNOT00000004733	-0.768468	7.37416	-4.19471	2.7321766701858e-05	0.000730604	1.79628	NA		phosphatidylinositol glycan anchor biosynthesis, class A [Source:RefSeq peptide;Acc:NP_001102286] [ENSRNOT00000004733]
A_64_P010960	FM127585	-0.762316	7.30319	-4.16113	3.16677477225059e-05	0.000836492	1.65732	NA		FM127585 etnokid Rattus norvegicus cDNA clone etnokidP0014H12 5', mRNA sequence [FM127585]
A_64_P064933	NM_001108629	-0.76089	10.6002	-4.15335	3.27645757752085e-05	0.000855037	1.62528	NA	Ggct	Rattus norvegicus gamma-glutamyl cyclotransferase (Ggct), mRNA [NM_001108629]
A_43_P11333	NM_138867	-0.758922	12.9599	-4.14261	3.43382174667933e-05	0.000885436	1.58115	Hyou1	Hyou1	Rattus norvegicus hypoxia up-regulated 1 (Hyou1), transcript variant 1, mRNA [NM_138867]
A_44_P220325	NM_001108451	0.757119	7.91025	4.13276	3.58429339725752e-05	0.000902029	1.54081	NA	Dynlrb2	Rattus norvegicus dynein light chain roadblock-type 2 (Dynlrb2), mRNA [NM_001108451]
A_64_P067000	NM_001108721	0.756687	10.0771	4.1304	3.62126993211589e-05	0.000902029	1.53116	NA	Prima1	Rattus norvegicus proline rich membrane anchor 1 (Prima1), mRNA [NM_001108721]
A_44_P493956	NM_053849	-0.756665	10.76	-4.13029	3.62310838254985e-05	0.000902029	1.53068	Pdia4	Pdia4	Rattus norvegicus protein disulfide isomerase family A, member 4 (Pdia4), mRNA [NM_053849]
A_44_P127597	NM_012699	-0.755688	8.98257	-4.12495	3.70815825462526e-05	0.000912713	1.50887	Dnajb9	Dnajb9	Rattus norvegicus DnaJ (Hsp40) homolog, subfamily B, member 9 (Dnajb9), mRNA [NM_012699]
A_44_P517576	NM_177933	-0.749423	8.83053	-4.09075	4.29978523625917e-05	0.00104644	1.36973	Sel1l	Sel1l	Rattus norvegicus sel-1 suppressor of lin-12-like (C. elegans) (Sel1l), mRNA [NM_177933]
A_64_P078894	NM_130410	-0.747648	7.20417	-4.08107	4.48294240643254e-05	0.00107889	1.33055	NA	Il23a	Rattus norvegicus Interleukin 23, alpha subunit p19 (Il23a), mRNA [NM_130410]
A_64_P046798	NM_001004213	-0.743129	13.8772	-4.0564	4.98354022702399e-05	0.00118619	1.23114	NA	Tmem66	Rattus norvegicus transmembrane protein 66 (Tmem66), mRNA [NM_001004213]
A_64_P138580	ENSRNOT00000004733	-0.741146	7.25155	-4.04558	5.21946504934518e-05	0.00122561	1.18772	NA		phosphatidylinositol glycan anchor biosynthesis, class A [Source:RefSeq peptide;Acc:NP_001102286] [ENSRNOT00000004733]
A_44_P493956	NM_053849	-0.740795	10.7109	-4.04366	5.26231827739876e-05	0.00122561	1.18005	Pdia4	Pdia4	Rattus norvegicus protein disulfide isomerase family A, member 4 (Pdia4), mRNA [NM_053849]
A_44_P1000561	NM_001191786	-0.737516	8.77588	-4.02576	5.67912405862541e-05	0.00130862	1.10853	NA	Atmin	Rattus norvegicus ATM interactor (Atmin), mRNA [NM_001191786]
A_44_P1047467	XM_221343	-0.736345	7.10291	-4.01937	5.83542419842434e-05	0.00133048	1.08306	Igf2bp2	Igf2bp2	PREDICTED: Rattus norvegicus insulin-like growth factor 2 mRNA binding protein 2, transcript variant 2 (Igf2bp2), mRNA [XM_221343]
A_42_P457692	NM_001008363	-0.73408	11.6571	-4.007	6.14937159799941e-05	0.00138745	1.03392	NA	Zfand2a	Rattus norvegicus zinc finger, AN1-type domain 2A (Zfand2a), mRNA [NM_001008363]
A_44_P227616	NM_001107070	-0.731656	11.2157	-3.99377	6.50302650248965e-05	0.00145212	0.981495	NA	Engase	Rattus norvegicus endo-beta-N-acetylglucosaminidase (Engase), mRNA [NM_001107070]
A_44_P337351	NM_001033883	0.730415	7.93669	3.987	6.69145201956499e-05	0.00147895	0.954723	Cxcl12	Cxcl12	Rattus norvegicus chemokine (C-X-C motif) ligand 12 (stromal cell-derived factor 1) (Cxcl12), transcript variant 3, mRNA [NM_001033883]
A_44_P556319	NM_019199	0.728847	8.42788	3.97844	6.93686028045146e-05	0.0015177	0.92097	Fgf18	Fgf18	Rattus norvegicus fibroblast growth factor 18 (Fgf18), mRNA [NM_019199]
A_42_P457692	NM_001008363	-0.728133	11.2449	-3.97454	7.05148845215003e-05	0.00152735	0.905614	NA	Zfand2a	Rattus norvegicus zinc finger, AN1-type domain 2A (Zfand2a), mRNA [NM_001008363]
A_43_P11333	NM_138867	-0.726623	12.802	-3.9663	7.29979573387833e-05	0.00156548	0.873193	Hyou1	Hyou1	Rattus norvegicus hypoxia up-regulated 1 (Hyou1), transcript variant 1, mRNA [NM_138867]
A_42_P457692	NM_001008363	-0.725562	11.1841	-3.96051	7.47901615183425e-05	0.00158819	0.850475	NA	Zfand2a	Rattus norvegicus zinc finger, AN1-type domain 2A (Zfand2a), mRNA [NM_001008363]
A_42_P812008	NM_053611	-0.724179	8.65705	-3.95296	7.7190875782029e-05	0.00162326	0.820886	Nupr1	Nupr1	Rattus norvegicus nuclear protein, transcriptional regulator, 1 (Nupr1), mRNA [NM_053611]
A_42_P457692	NM_001008363	-0.721896	11.7805	-3.9405	8.13127758299264e-05	0.00169349	0.77218	NA	Zfand2a	Rattus norvegicus zinc finger, AN1-type domain 2A (Zfand2a), mRNA [NM_001008363]
A_44_P1028549	NM_053736	-0.720842	11.0439	-3.93474	8.3285928250811e-05	0.00171807	0.749737	Casp4	Casp4	Rattus norvegicus caspase 4, apoptosis-related cysteine peptidase (Casp4), mRNA [NM_053736]
A_64_P006873	NM_001191893	-0.72032	7.18845	-3.93189	8.42796266221134e-05	0.00172217	0.738636	NA	Ero1lb	Rattus norvegicus ERO1-like beta (S. cerevisiae) (Ero1lb), mRNA [NM_001191893]
A_44_P139763	NM_019251	-0.719901	8.89033	-3.92961	8.50841492362686e-05	0.00172236	0.729745	Bet1	Bet1	Rattus norvegicus blocked early in transport 1 homolog (S. cerevisiae) (Bet1), mRNA [NM_019251]
A_42_P457692	NM_001008363	-0.71786	11.4724	-3.91847	8.91145809291592e-05	0.00178724	0.686438	NA	Zfand2a	Rattus norvegicus zinc finger, AN1-type domain 2A (Zfand2a), mRNA [NM_001008363]
A_64_P046798	NM_001004213	-0.716543	13.6658	-3.91127	9.1810356942404e-05	0.00182442	0.658558	NA	Tmem66	Rattus norvegicus transmembrane protein 66 (Tmem66), mRNA [NM_001004213]
A_44_P1028549	NM_053736	-0.713864	10.5001	-3.89665	9.75319622587996e-05	0.00190864	0.602018	Casp4	Casp4	Rattus norvegicus caspase 4, apoptosis-related cysteine peptidase (Casp4), mRNA [NM_053736]
A_42_P554157	NM_001015021	-0.713737	12.9438	-3.89596	9.78112637117968e-05	0.00190864	0.599344	NA	Dnajb11	Rattus norvegicus DnaJ (Hsp40) homolog, subfamily B, member 11 (Dnajb11), mRNA [NM_001015021]
A_42_P812008	NM_053611	-0.713245	8.57055	-3.89327	9.89006469220628e-05	0.00191267	0.588988	Nupr1	Nupr1	Rattus norvegicus nuclear protein, transcriptional regulator, 1 (Nupr1), mRNA [NM_053611]
A_64_P012902	NM_001109433	-0.712505	13.9643	-3.88924	0.000100561	0.00192756	0.573427	NA	Sdf2l1	Rattus norvegicus stromal cell-derived factor 2-like 1 (Sdf2l1), mRNA [NM_001109433]
A_44_P227616	NM_001107070	-0.711788	11.1602	-3.88532	0.000102196	0.00194172	0.55835	NA	Engase	Rattus norvegicus endo-beta-N-acetylglucosaminidase (Engase), mRNA [NM_001107070]
A_64_P012902	NM_001109433	-0.709384	13.86	-3.8722	0.000107857	0.00199967	0.507957	NA	Sdf2l1	Rattus norvegicus stromal cell-derived factor 2-like 1 (Sdf2l1), mRNA [NM_001109433]
A_64_P161630	NM_178144	-0.709028	7.06263	-3.87026	0.000108721	0.00199967	0.500502	NA	Amigo3	Rattus norvegicus adhesion molecule with Ig like domain 3 (Amigo3), mRNA [NM_178144]
A_64_P137277	NM_001013096	0.709004	10.2796	3.87012	0.00010878	0.00199967	0.499994	NA	Mycn	Rattus norvegicus v-myc myelocytomatosis viral related oncogene, neuroblastoma derived (avian) (Mycn), mRNA [NM_001013096]
A_42_P457692	NM_001008363	-0.708734	11.4969	-3.86865	0.00010944	0.00199967	0.494341	NA	Zfand2a	Rattus norvegicus zinc finger, AN1-type domain 2A (Zfand2a), mRNA [NM_001008363]
A_42_P554157	NM_001015021	-0.708284	13.0807	-3.86619	0.000110548	0.00199967	0.484935	NA	Dnajb11	Rattus norvegicus DnaJ (Hsp40) homolog, subfamily B, member 11 (Dnajb11), mRNA [NM_001015021]
A_42_P484738	NM_022266	-0.707582	10.8412	-3.86236	0.000112296	0.00199967	0.470272	Ctgf	Ctgf	Rattus norvegicus connective tissue growth factor (Ctgf), mRNA [NM_022266]
A_43_P17026	NM_001108423	-0.70752	9.09598	-3.86202	0.000112451	0.00199967	0.468983	NA	Riok3	Rattus norvegicus RIO kinase 3 (yeast) (Riok3), mRNA [NM_001108423]
A_64_P108339	NM_001009709	0.707324	9.02704	3.86095	0.000112946	0.00199967	0.464883	NA	Tmem140	Rattus norvegicus transmembrane protein 140 (Tmem140), mRNA [NM_001009709]
A_64_P045804	XR_005933	-0.707083	10.0661	-3.85964	0.000113555	0.00199967	0.459861	NA	LOC365444	PREDICTED: Rattus norvegicus similar to CGI-09 protein (LOC365444), miscRNA [XR_005933]
A_42_P453055	NM_031752	0.70274	12.6334	3.83593	0.000125089	0.00218502	0.369522	Bcam	Bcam	Rattus norvegicus basal cell adhesion molecule (Bcam), mRNA [NM_031752]
A_42_P554157	NM_001015021	-0.701005	12.8377	-3.82646	0.000129998	0.00225261	0.333588	NA	Dnajb11	Rattus norvegicus DnaJ (Hsp40) homolog, subfamily B, member 11 (Dnajb11), mRNA [NM_001015021]
A_44_P309202	NM_001014027	0.698522	11.6275	3.81291	0.00013734	0.00235932	0.28232	Slc25a22	Slc25a22	Rattus norvegicus solute carrier family 25 (mitochondrial carrier, glutamate), member 22 (Slc25a22), nuclear gene encoding mitochondrial protein, mRNA [NM_001014027]
A_42_P457692	NM_001008363	-0.697827	11.3687	-3.80911	0.000139466	0.00235932	0.267992	NA	Zfand2a	Rattus norvegicus zinc finger, AN1-type domain 2A (Zfand2a), mRNA [NM_001008363]
A_42_P554157	NM_001015021	-0.697505	12.7067	-3.80736	0.000140458	0.00235932	0.261378	NA	Dnajb11	Rattus norvegicus DnaJ (Hsp40) homolog, subfamily B, member 11 (Dnajb11), mRNA [NM_001015021]
A_42_P554157	NM_001015021	-0.697488	12.6087	-3.80726	0.000140513	0.00235932	0.261012	NA	Dnajb11	Rattus norvegicus DnaJ (Hsp40) homolog, subfamily B, member 11 (Dnajb11), mRNA [NM_001015021]
A_42_P457692	NM_001008363	-0.695587	11.2005	-3.79689	0.000146525	0.00244132	0.221942	NA	Zfand2a	Rattus norvegicus zinc finger, AN1-type domain 2A (Zfand2a), mRNA [NM_001008363]
A_42_P457692	NM_001008363	-0.693241	11.3791	-3.78408	0.000154278	0.0025284	0.173865	NA	Zfand2a	Rattus norvegicus zinc finger, AN1-type domain 2A (Zfand2a), mRNA [NM_001008363]
A_42_P739860	NM_133578	-0.69294	11.6667	-3.78244	0.000155299	0.0025284	0.167719	Dusp5	Dusp5	Rattus norvegicus dual specificity phosphatase 5 (Dusp5), mRNA [NM_133578]
A_64_P137277	NM_001013096	0.692754	10.4345	3.78142	0.000155934	0.0025284	0.163915	NA	Mycn	Rattus norvegicus v-myc myelocytomatosis viral related oncogene, neuroblastoma derived (avian) (Mycn), mRNA [NM_001013096]
A_64_P028162	ENSRNOT00000021197	-0.692612	7.81194	-3.78065	0.00015642	0.0025284	0.161012	NA		PREDICTED: Rattus norvegicus ubiquitination factor E4B (Ube4b), mRNA [XM_233679]
A_42_P807866	NM_017062	0.688894	12.1768	3.76035	0.000169674	0.00272232	0.0852213	Ril	Ril	Rattus norvegicus reversion induced LIM gene (Ril), mRNA [NM_017062]
A_43_P12023	NM_019328	-0.686109	8.65565	-3.74515	0.000180284	0.00287129	0.0287275	NA	Nr4a2	Rattus norvegicus nuclear receptor subfamily 4, group A, member 2 (Nr4a2), mRNA [NM_019328]
A_44_P309202	NM_001014027	0.684777	11.158	3.73788	0.000185578	0.00293402	0.00178318	Slc25a22	Slc25a22	Rattus norvegicus solute carrier family 25 (mitochondrial carrier, glutamate), member 22 (Slc25a22), nuclear gene encoding mitochondrial protein, mRNA [NM_001014027]
A_42_P554157	NM_001015021	-0.684151	12.7472	-3.73446	0.000188116	0.0029526	-0.010861	NA	Dnajb11	Rattus norvegicus DnaJ (Hsp40) homolog, subfamily B, member 11 (Dnajb11), mRNA [NM_001015021]
A_42_P484738	NM_022266	-0.68057	10.8498	-3.71491	0.000203272	0.00316565	-0.0829745	Ctgf	Ctgf	Rattus norvegicus connective tissue growth factor (Ctgf), mRNA [NM_022266]
A_42_P807866	NM_017062	0.680265	11.9352	3.71325	0.000204613	0.00316565	-0.0890895	Ril	Ril	Rattus norvegicus reversion induced LIM gene (Ril), mRNA [NM_017062]
A_43_P11152	NM_001106434	-0.678	9.63205	-3.70089	0.000214848	0.00329904	-0.13449	NA	Tm4sf1	Rattus norvegicus transmembrane 4 L six family member 1 (Tm4sf1), mRNA [NM_001106434]
A_42_P457692	NM_001008363	-0.67769	11.7788	-3.6992	0.000216281	0.00329904	-0.140672	NA	Zfand2a	Rattus norvegicus zinc finger, AN1-type domain 2A (Zfand2a), mRNA [NM_001008363]
A_42_P739860	NM_133578	-0.677159	11.384	-3.6963	0.000218768	0.00331364	-0.151303	Dusp5	Dusp5	Rattus norvegicus dual specificity phosphatase 5 (Dusp5), mRNA [NM_133578]
A_42_P554157	NM_001015021	-0.675703	12.647	-3.68835	0.000225712	0.00339508	-0.180355	NA	Dnajb11	Rattus norvegicus DnaJ (Hsp40) homolog, subfamily B, member 11 (Dnajb11), mRNA [NM_001015021]
A_42_P739860	NM_133578	-0.674685	11.4513	-3.68279	0.000230694	0.00344608	-0.200649	Dusp5	Dusp5	Rattus norvegicus dual specificity phosphatase 5 (Dusp5), mRNA [NM_133578]
A_42_P554157	NM_001015021	-0.671449	12.5828	-3.66513	0.000247212	0.00366754	-0.26491	NA	Dnajb11	Rattus norvegicus DnaJ (Hsp40) homolog, subfamily B, member 11 (Dnajb11), mRNA [NM_001015021]
A_44_P1050200	NM_001108000	0.670744	10.5293	3.66128	0.000250954	0.00367566	-0.278867	NA	Fam132a	Rattus norvegicus family with sequence similarity 132, member A (Fam132a), mRNA [NM_001108000]
A_44_P337351	NM_001033883	0.670665	7.79146	3.66085	0.000251378	0.00367566	-0.280432	Cxcl12	Cxcl12	Rattus norvegicus chemokine (C-X-C motif) ligand 12 (stromal cell-derived factor 1) (Cxcl12), transcript variant 3, mRNA [NM_001033883]
A_42_P739860	NM_133578	-0.670391	11.3762	-3.65936	0.00025285	0.00367566	-0.285857	Dusp5	Dusp5	Rattus norvegicus dual specificity phosphatase 5 (Dusp5), mRNA [NM_133578]
A_64_P395054	FM128932	-0.668808	6.99737	-3.65071	0.000261512	0.00377623	-0.317136	NA		FM128932 etnokid Rattus norvegicus cDNA clone etnokidP0020D23 5', mRNA sequence [FM128932]
A_64_P017620	NM_001108593	-0.666822	11.7338	-3.63987	0.000272774	0.00391276	-0.35628	NA	Sec23b	Rattus norvegicus Sec23 homolog B (S. cerevisiae) (Sec23b), mRNA [NM_001108593]
A_64_P127604	NM_022953	0.664621	10.271	3.62786	0.00028578	0.00407237	-0.39951	NA	Slit1	Rattus norvegicus slit homolog 1 (Drosophila) (Slit1), mRNA [NM_022953]
A_44_P472661	NM_001007684	0.662245	8.8093	3.61489	0.000300476	0.0042538	-0.446031	Klf2	Klf2	Rattus norvegicus Kruppel-like factor 2 (lung) (Klf2), mRNA [NM_001007684]
A_64_P293317	ENSRNOT00000026111	-0.660762	9.67337	-3.60679	0.000310005	0.00436019	-0.474982	NA		Uncharacterized protein [Source:UniProtKB/TrEMBL;Acc:D3ZN76] [ENSRNOT00000026111]
A_42_P484738	NM_022266	-0.660319	10.9423	-3.60438	0.000312905	0.00437259	-0.483616	Ctgf	Ctgf	Rattus norvegicus connective tissue growth factor (Ctgf), mRNA [NM_022266]
A_42_P554157	NM_001015021	-0.65979	12.5125	-3.60149	0.000316403	0.00439313	-0.493923	NA	Dnajb11	Rattus norvegicus DnaJ (Hsp40) homolog, subfamily B, member 11 (Dnajb11), mRNA [NM_001015021]
A_64_P141675	FM127585	-0.655624	7.26919	-3.57875	0.000345246	0.00476307	-0.574777	NA		FM127585 etnokid Rattus norvegicus cDNA clone etnokidP0014H12 5', mRNA sequence [FM127585]
A_44_P449858	NM_173128	0.654581	7.4581	3.57306	0.00035284	0.00483703	-0.594933	Krt20	Krt20	Rattus norvegicus keratin 20 (Krt20), mRNA [NM_173128]
A_42_P739860	NM_133578	-0.652946	11.4439	-3.56413	0.000365066	0.00495428	-0.626479	Dusp5	Dusp5	Rattus norvegicus dual specificity phosphatase 5 (Dusp5), mRNA [NM_133578]
A_42_P484738	NM_022266	-0.652827	10.9701	-3.56348	0.000365967	0.00495428	-0.628762	Ctgf	Ctgf	Rattus norvegicus connective tissue growth factor (Ctgf), mRNA [NM_022266]
A_43_P18571	NM_001013965	0.650512	8.92647	3.55084	0.000384	0.00516612	-0.673293	Tekt4	Tekt4	Rattus norvegicus tektin 4 (Tekt4), mRNA [NM_001013965]
A_42_P716352	NM_031154	0.648017	7.50337	3.53722	0.000404358	0.00537731	-0.721096	Gstm7	Gstm7	Rattus norvegicus glutathione S-transferase, mu 7 (Gstm7), mRNA [NM_031154]
A_42_P716352	NM_031154	0.64798	7.44863	3.53702	0.000404664	0.00537731	-0.721796	Gstm7	Gstm7	Rattus norvegicus glutathione S-transferase, mu 7 (Gstm7), mRNA [NM_031154]
A_42_P554157	NM_001015021	-0.646784	12.5521	-3.5305	0.00041478	0.00545366	-0.744636	NA	Dnajb11	Rattus norvegicus DnaJ (Hsp40) homolog, subfamily B, member 11 (Dnajb11), mRNA [NM_001015021]
A_64_P000539	NM_053930	-0.646707	10.6047	-3.53007	0.000415445	0.00545366	-0.746118	NA	Gp1bb	Rattus norvegicus glycoprotein Ib (platelet), beta polypeptide (Gp1bb), mRNA [NM_053930]
A_42_P484738	NM_022266	-0.644173	10.8328	-3.51624	0.000437705	0.00571125	-0.794384	Ctgf	Ctgf	Rattus norvegicus connective tissue growth factor (Ctgf), mRNA [NM_022266]
A_64_P000539	NM_053930	-0.643416	10.8099	-3.51211	0.000444563	0.00576601	-0.808757	NA	Gp1bb	Rattus norvegicus glycoprotein Ib (platelet), beta polypeptide (Gp1bb), mRNA [NM_053930]
A_64_P078894	NM_130410	-0.64295	7.2516	-3.50957	0.000448837	0.00578679	-0.817601	NA	Il23a	Rattus norvegicus Interleukin 23, alpha subunit p19 (Il23a), mRNA [NM_130410]
A_42_P739860	NM_133578	-0.64225	11.3979	-3.50575	0.000455326	0.00583571	-0.830867	Dusp5	Dusp5	Rattus norvegicus dual specificity phosphatase 5 (Dusp5), mRNA [NM_133578]
A_44_P311647	NM_001105717	0.641863	13.1649	3.50363	0.00045896	0.00584769	-0.838215	NA	Dpysl2	Rattus norvegicus dihydropyrimidinase-like 2 (Dpysl2), mRNA [NM_001105717]
A_42_P739860	NM_133578	-0.639274	11.3901	-3.4895	0.000483919	0.00612964	-0.887139	Dusp5	Dusp5	Rattus norvegicus dual specificity phosphatase 5 (Dusp5), mRNA [NM_133578]
A_42_P484738	NM_022266	-0.63551	10.9586	-3.46896	0.000522486	0.00657759	-0.957941	Ctgf	Ctgf	Rattus norvegicus connective tissue growth factor (Ctgf), mRNA [NM_022266]
A_42_P612939	NM_001107155	0.63524	8.25065	3.46748	0.000525357	0.00657759	-0.963	NA	Tmem119	Rattus norvegicus transmembrane protein 119 (Tmem119), mRNA [NM_001107155]
A_44_P300506	NM_022399	-0.634432	13.5007	-3.46307	0.000534047	0.00664797	-0.978141	Calr	Calr	Rattus norvegicus calreticulin (Calr), mRNA [NM_022399]
A_64_P043511	NM_001024881	0.633327	6.97704	3.45704	0.000546148	0.00675819	-0.998815	NA	Tns4	Rattus norvegicus tensin 4 (Tns4), mRNA [NM_001024881]
A_64_P019280	NM_001017453	0.633057	9.17567	3.45556	0.000549142	0.00675819	-1.00386	NA	Pik3ip1	Rattus norvegicus phosphoinositide-3-kinase interacting protein 1 (Pik3ip1), mRNA [NM_001017453]
A_42_P497323	NM_022951	0.630631	10.1082	3.44233	0.000576736	0.00705768	-1.04908	Ppp1r10	Ppp1r10	Rattus norvegicus protein phosphatase 1, regulatory subunit 10 (Ppp1r10), mRNA [NM_022951]
A_42_P453055	NM_031752	0.62925	12.4718	3.43478	0.00059303	0.00719643	-1.07477	Bcam	Bcam	Rattus norvegicus basal cell adhesion molecule (Bcam), mRNA [NM_031752]
A_42_P739860	NM_133578	-0.629108	11.5001	-3.43401	0.000594719	0.00719643	-1.07739	Dusp5	Dusp5	Rattus norvegicus dual specificity phosphatase 5 (Dusp5), mRNA [NM_133578]
A_42_P739860	NM_133578	-0.624057	11.4185	-3.40644	0.000658169	0.00791996	-1.17079	Dusp5	Dusp5	Rattus norvegicus dual specificity phosphatase 5 (Dusp5), mRNA [NM_133578]
A_44_P1050200	NM_001108000	0.622528	10.3672	3.39809	0.000678581	0.00812048	-1.19892	NA	Fam132a	Rattus norvegicus family with sequence similarity 132, member A (Fam132a), mRNA [NM_001108000]
A_43_P11305	NM_001135016	0.621982	9.5108	3.39511	0.000686005	0.00816422	-1.20894	NA	Tmem86a	Rattus norvegicus transmembrane protein 86A (Tmem86a), mRNA [NM_001135016]
A_42_P739860	NM_133578	-0.62161	11.417	-3.39308	0.000691111	0.00818004	-1.21576	Dusp5	Dusp5	Rattus norvegicus dual specificity phosphatase 5 (Dusp5), mRNA [NM_133578]
A_64_P043511	NM_001024881	0.619308	6.90846	3.38051	0.000723505	0.00850439	-1.25792	NA	Tns4	Rattus norvegicus tensin 4 (Tns4), mRNA [NM_001024881]
A_43_P11871	NM_017230	0.619109	7.60535	3.37943	0.000726368	0.00850439	-1.26155	Padi3	Padi3	Rattus norvegicus peptidyl arginine deiminase, type III (Padi3), mRNA [NM_017230]
A_44_P267706	XR_085883	0.617554	8.11978	3.37094	0.000749111	0.00872352	-1.28991	NA	Apol11a	PREDICTED: Rattus norvegicus apolipoprotein L 11a (Apol11a), partial miscRNA [XR_085883]
A_44_P1004790	NM_001083122	0.614601	6.92047	3.35482	0.00079416	0.00919867	-1.3436	NA	Slc30a2	Rattus norvegicus solute carrier family 30 (zinc transporter), member 2 (Slc30a2), transcript variant 1, mRNA [NM_001083122]
A_64_P348813	NM_001127532	-0.613872	10.547	-3.35084	0.000805661	0.00928224	-1.35682	NA	Txndc11	Rattus norvegicus thioredoxin domain containing 11 (Txndc11), mRNA [NM_001127532]
A_44_P300506	NM_022399	-0.612476	13.4308	-3.34322	0.000828108	0.00948817	-1.38207	Calr	Calr	Rattus norvegicus calreticulin (Calr), mRNA [NM_022399]
A_44_P447623	NM_031325	-0.61222	8.59178	-3.34182	0.000832296	0.00948817	-1.3867	Ugdh	Ugdh	Rattus norvegicus UDP-glucose dehydrogenase (Ugdh), mRNA [NM_031325]
A_64_P029008	NM_198731	0.611358	9.3794	3.33712	0.000846506	0.00959964	-1.40226	NA	Chdh	Rattus norvegicus choline dehydrogenase (Chdh), nuclear gene encoding mitochondrial protein, mRNA [NM_198731]
A_42_P612939	NM_001107155	0.607943	7.95176	3.31848	0.000905097	0.0102106	-1.46371	NA	Tmem119	Rattus norvegicus transmembrane protein 119 (Tmem119), mRNA [NM_001107155]
A_64_P106503	NM_173120	-0.607061	11.145	-3.31366	0.00092082	0.0103342	-1.47951	NA	Sels	Rattus norvegicus selenoprotein S (Sels), mRNA [NM_173120]
A_44_P226658	NM_017046	0.605717	8.22107	3.30633	0.000945276	0.010554	-1.50357	Scnn1g	Scnn1g	Rattus norvegicus sodium channel, nonvoltage-gated 1, gamma (Scnn1g), mRNA [NM_017046]
A_44_P899141	XM_001062352	-0.605428	9.31572	-3.30475	0.000950608	0.0105591	-1.50873	Ibtk	Ibtk	PREDICTED: Rattus norvegicus inhibitor of Bruton agammaglobulinemia tyrosine kinase (Ibtk), mRNA [XM_001062352]
A_64_P006873	NM_001191893	-0.603606	7.26138	-3.2948	0.000984904	0.0108842	-1.54123	NA	Ero1lb	Rattus norvegicus ERO1-like beta (S. cerevisiae) (Ero1lb), mRNA [NM_001191893]
A_42_P484738	NM_022266	-0.602955	10.796	-3.29125	0.000997422	0.0109666	-1.55281	Ctgf	Ctgf	Rattus norvegicus connective tissue growth factor (Ctgf), mRNA [NM_022266]
A_42_P497323	NM_022951	0.60203	10.1847	3.2862	0.00101548	0.0111087	-1.56926	Ppp1r10	Ppp1r10	Rattus norvegicus protein phosphatase 1, regulatory subunit 10 (Ppp1r10), mRNA [NM_022951]
A_43_P18571	NM_001013965	0.598815	8.93664	3.26866	0.00108059	0.0117616	-1.62622	Tekt4	Tekt4	Rattus norvegicus tektin 4 (Tekt4), mRNA [NM_001013965]
A_64_P148906	NM_144750	0.595033	7.33799	3.24801	0.00116215	0.0125825	-1.69284	NA	Aspg	Rattus norvegicus asparaginase homolog (S. cerevisiae) (Aspg), mRNA [NM_144750]
A_64_P030559	NM_053761	-0.594788	11.2255	-3.24667	0.00116762	0.0125825	-1.69714	NA	Zyx	Rattus norvegicus zyxin (Zyx), mRNA [NM_053761]
A_64_P028162	ENSRNOT00000021197	-0.594179	7.58941	-3.24335	0.00118134	0.0126128	-1.70783	NA		PREDICTED: Rattus norvegicus ubiquitination factor E4B (Ube4b), mRNA [XM_233679]
A_64_P020711	NM_001108451	0.594146	7.20716	3.24317	0.00118208	0.0126128	-1.7084	NA	Dynlrb2	Rattus norvegicus dynein light chain roadblock-type 2 (Dynlrb2), mRNA [NM_001108451]
A_42_P612939	NM_001107155	0.593768	8.0888	3.2411	0.00119068	0.0126398	-1.71503	NA	Tmem119	Rattus norvegicus transmembrane protein 119 (Tmem119), mRNA [NM_001107155]
A_42_P626942	NM_139253	-0.593522	11.2901	-3.23976	0.00119628	0.0126398	-1.71933	NA	Mcfd2	Rattus norvegicus multiple coagulation factor deficiency 2 (Mcfd2), mRNA [NM_139253]
A_42_P626942	NM_139253	-0.593248	11.0232	-3.23827	0.00120259	0.0126447	-1.72414	NA	Mcfd2	Rattus norvegicus multiple coagulation factor deficiency 2 (Mcfd2), mRNA [NM_139253]
A_64_P019280	NM_001017453	0.592038	9.13469	3.23166	0.00123072	0.0128779	-1.74529	NA	Pik3ip1	Rattus norvegicus phosphoinositide-3-kinase interacting protein 1 (Pik3ip1), mRNA [NM_001017453]
A_64_P068222	NM_022242	-0.591133	8.86577	-3.22672	0.00125217	0.0130394	-1.76109	NA	Fam129a	Rattus norvegicus family with sequence similarity 129, member A (Fam129a), mRNA [NM_022242]
A_42_P455785	NM_080781	-0.590051	10.8916	-3.22082	0.00127826	0.0132474	-1.77995	Copb1	Copb1	Rattus norvegicus coatomer protein complex, subunit beta 1 (Copb1), mRNA [NM_080781]
A_42_P626942	NM_139253	-0.584784	10.9998	-3.19207	0.00141259	0.0145699	-1.87125	NA	Mcfd2	Rattus norvegicus multiple coagulation factor deficiency 2 (Mcfd2), mRNA [NM_139253]
A_42_P841704	NM_001107226	0.584126	7.76746	3.18847	0.00143026	0.0146822	-1.8826	NA	Sh3tc1	Rattus norvegicus SH3 domain and tetratricopeptide repeats 1 (Sh3tc1), mRNA [NM_001107226]
A_64_P293317	ENSRNOT00000026111	-0.582862	9.488	-3.18157	0.00146477	0.0149655	-1.90436	NA		Uncharacterized protein [Source:UniProtKB/TrEMBL;Acc:D3ZN76] [ENSRNOT00000026111]
A_42_P767077	NM_021654	0.582182	8.91721	3.17786	0.00148365	0.0150872	-1.91605	Gja4	Gja4	Rattus norvegicus gap junction protein, alpha 4 (Gja4), mRNA [NM_021654]
A_64_P138585	NM_001108816	-0.579474	7.57109	-3.16308	0.00156109	0.0158005	-1.96246	NA	Piga	Rattus norvegicus phosphatidylinositol glycan anchor biosynthesis, class A (Piga), mRNA [NM_001108816]
A_44_P1030897	NM_207589	-0.578888	14.1547	-3.15988	0.00157832	0.0159007	-1.97248	Selk	Selk	Rattus norvegicus selenoprotein K (Selk), mRNA [NM_207589]
A_44_P267706	XR_085883	0.578504	8.17076	3.15779	0.00158971	0.0159413	-1.97903	NA	Apol11a	PREDICTED: Rattus norvegicus apolipoprotein L 11a (Apol11a), partial miscRNA [XR_085883]
A_43_P15540	NM_019379	-0.578127	10.8858	-3.15573	0.00160099	0.0159647	-1.98548	Uso1	Uso1	Rattus norvegicus USO1 homolog, vesicle docking protein (yeast) (Uso1), mRNA [NM_019379]
A_42_P688802	DV723748	-0.577933	8.35757	-3.15467	0.00160679	0.0159647	-1.98877	NA		RVL15663 Wackym-Soares normalized rat vestibular cDNA library Rattus norvegicus cDNA 5', mRNA sequence [DV723748]
A_43_P17271	XM_001073261	0.576334	12.2193	3.14594	0.00165554	0.0163739	-2.01601	NA	RGD1307569	PREDICTED: Rattus norvegicus similar to Protein C21orf63 homolog precursor, transcript variant 1 (RGD1307569), mRNA [XM_001073261]
A_42_P626942	NM_139253	-0.575366	11.1604	-3.14066	0.0016857	0.0165965	-2.03247	NA	Mcfd2	Rattus norvegicus multiple coagulation factor deficiency 2 (Mcfd2), mRNA [NM_139253]
A_42_P794613	NM_031062	-0.574826	11.8281	-3.13771	0.00170274	0.0166884	-2.04163	Mvd	Mvd	Rattus norvegicus mevalonate (diphospho) decarboxylase (Mvd), mRNA [NM_031062]
A_44_P339558	NM_017083	-0.574013	7.99304	-3.13327	0.00172871	0.0168666	-2.05541	Myo5b	Myo5b	Rattus norvegicus myosin Vb (Myo5b), mRNA [NM_017083]
A_42_P767077	NM_021654	0.571912	9.12688	3.1218	0.00179749	0.017459	-2.09094	Gja4	Gja4	Rattus norvegicus gap junction protein, alpha 4 (Gja4), mRNA [NM_021654]
A_42_P552441	NR_002704	-0.571504	14.6563	-3.11958	0.00181111	0.0175128	-2.09781	NA	Gas5	Rattus norvegicus growth arrest specific 5 (Gas5), non-coding RNA [NR_002704]
A_42_P626942	NM_139253	-0.570427	11.3349	-3.1137	0.00184758	0.0177245	-2.11596	NA	Mcfd2	Rattus norvegicus multiple coagulation factor deficiency 2 (Mcfd2), mRNA [NM_139253]
A_42_P688802	DV723748	-0.570375	8.41096	-3.11341	0.00184937	0.0177245	-2.11684	NA		RVL15663 Wackym-Soares normalized rat vestibular cDNA library Rattus norvegicus cDNA 5', mRNA sequence [DV723748]
A_42_P612939	NM_001107155	0.569997	8.06731	3.11135	0.00186233	0.0177444	-2.12319	NA	Tmem119	Rattus norvegicus transmembrane protein 119 (Tmem119), mRNA [NM_001107155]
A_64_P030559	NM_053761	-0.569782	11.0975	-3.11017	0.00186977	0.0177444	-2.12682	NA	Zyx	Rattus norvegicus zyxin (Zyx), mRNA [NM_053761]
A_43_P17271	XM_001073261	0.569586	12.5471	3.10911	0.00187654	0.0177444	-2.1301	NA	RGD1307569	PREDICTED: Rattus norvegicus similar to Protein C21orf63 homolog precursor, transcript variant 1 (RGD1307569), mRNA [XM_001073261]
A_44_P208741	NM_001025736	-0.569157	10.6903	-3.10676	0.00189148	0.0177444	-2.13732	Gnl2	Gnl2	Rattus norvegicus guanine nucleotide binding protein-like 2 (nucleolar) (Gnl2), mRNA [NM_001025736]
A_42_P455785	NM_080781	-0.56913	11.1139	-3.10662	0.00189241	0.0177444	-2.13776	Copb1	Copb1	Rattus norvegicus coatomer protein complex, subunit beta 1 (Copb1), mRNA [NM_080781]
A_42_P612939	NM_001107155	0.568718	8.0602	3.10437	0.00190686	0.0178028	-2.14468	NA	Tmem119	Rattus norvegicus transmembrane protein 119 (Tmem119), mRNA [NM_001107155]
A_42_P756706	NM_001108423	-0.566431	10.6567	-3.09189	0.00198889	0.018489	-2.18298	NA	Riok3	Rattus norvegicus RIO kinase 3 (yeast) (Riok3), mRNA [NM_001108423]
A_44_P1008950	NM_001013880	-0.564524	12.5105	-3.08148	0.00205977	0.0190661	-2.21481	Isyna1	Isyna1	Rattus norvegicus inositol-3-phosphate synthase 1 (Isyna1), mRNA [NM_001013880]
A_64_P086223	EV763082	-0.563959	6.79642	-3.07839	0.00208119	0.0191824	-2.22421	NA		AGENCOURT_109866019 NIH_MGC_420 Rattus norvegicus cDNA clone IMAGE:9032542 5', mRNA sequence [EV763082]
A_44_P103082	NM_001191618	-0.56367	8.75312	-3.07681	0.00209225	0.0192	-2.22902	NA	Tspyl2	Rattus norvegicus TSPY-like 2 (Tspyl2), mRNA [NM_001191618]
A_42_P626942	NM_139253	-0.563248	11.3082	-3.07451	0.00210849	0.0192	-2.23604	NA	Mcfd2	Rattus norvegicus multiple coagulation factor deficiency 2 (Mcfd2), mRNA [NM_139253]
A_42_P455785	NM_080781	-0.563047	11.1791	-3.07341	0.00211625	0.0192	-2.23938	Copb1	Copb1	Rattus norvegicus coatomer protein complex, subunit beta 1 (Copb1), mRNA [NM_080781]
A_64_P106503	NM_173120	-0.562987	11.3879	-3.07309	0.00211856	0.0192	-2.24037	NA	Sels	Rattus norvegicus selenoprotein S (Sels), mRNA [NM_173120]
A_43_P15540	NM_019379	-0.562453	10.9366	-3.07017	0.00213935	0.0193077	-2.24924	Uso1	Uso1	Rattus norvegicus USO1 homolog, vesicle docking protein (yeast) (Uso1), mRNA [NM_019379]
A_42_P794613	NM_031062	-0.561768	11.9877	-3.06643	0.00216631	0.0194493	-2.26061	Mvd	Mvd	Rattus norvegicus mevalonate (diphospho) decarboxylase (Mvd), mRNA [NM_031062]
A_44_P208741	NM_001025736	-0.561599	10.593	-3.06551	0.00217301	0.0194493	-2.26341	Gnl2	Gnl2	Rattus norvegicus guanine nucleotide binding protein-like 2 (nucleolar) (Gnl2), mRNA [NM_001025736]
A_42_P626942	NM_139253	-0.561325	11.2729	-3.06401	0.0021839	0.0194664	-2.26795	NA	Mcfd2	Rattus norvegicus multiple coagulation factor deficiency 2 (Mcfd2), mRNA [NM_139253]
A_42_P626942	NM_139253	-0.560893	11.022	-3.06166	0.00220115	0.0194939	-2.2751	NA	Mcfd2	Rattus norvegicus multiple coagulation factor deficiency 2 (Mcfd2), mRNA [NM_139253]
A_44_P447623	NM_031325	-0.560723	8.59533	-3.06073	0.002208	0.0194939	-2.27791	Ugdh	Ugdh	Rattus norvegicus UDP-glucose dehydrogenase (Ugdh), mRNA [NM_031325]
A_44_P189326	NM_017319	-0.560388	11.1243	-3.0589	0.00222151	0.0194939	-2.28345	Pdia3	Pdia3	Rattus norvegicus protein disulfide isomerase family A, member 3 (Pdia3), mRNA [NM_017319]
A_64_P097907	ENSRNOT00000044161	0.560141	9.57925	3.05755	0.00223155	0.0194939	-2.28755	NA		Calcium/calmodulin-dependent protein kinase type 1G [Source:UniProtKB/Swiss-Prot;Acc:Q7TNJ7] [ENSRNOT00000044161]
A_64_P151126	XM_002726171	-0.56009	9.70367	-3.05727	0.00223361	0.0194939	-2.28838	NA	Cep152	PREDICTED: Rattus norvegicus centrosomal protein 152 (Cep152), mRNA [XM_002726171]
A_42_P612939	NM_001107155	0.559909	8.14622	3.05628	0.00224099	0.0194939	-2.29137	NA	Tmem119	Rattus norvegicus transmembrane protein 119 (Tmem119), mRNA [NM_001107155]
A_43_P15654	NM_053684	0.559269	7.89245	3.05279	0.00226722	0.0195789	-2.30193	Hcn2	Hcn2	Rattus norvegicus hyperpolarization activated cyclic nucleotide-gated potassium channel 2 (Hcn2), mRNA [NM_053684]
A_42_P732101	NM_022624	-0.55923	9.21364	-3.05258	0.00226884	0.0195789	-2.30258	NA	Slc22a23	Rattus norvegicus solute carrier family 22, member 23 (Slc22a23), mRNA [NM_022624]
A_42_P455785	NM_080781	-0.557959	11.2911	-3.04564	0.00232185	0.0199111	-2.32353	Copb1	Copb1	Rattus norvegicus coatomer protein complex, subunit beta 1 (Copb1), mRNA [NM_080781]
A_44_P109455	NM_177426	0.557867	9.13932	3.04514	0.00232572	0.0199111	-2.32504	Gstm2	Gstm2	Rattus norvegicus glutathione S-transferase mu 2 (Gstm2), mRNA [NM_177426]
A_44_P193990	NM_030835	-0.556561	11.0494	-3.03801	0.00238146	0.0203081	-2.34652	Serp1	Serp1	Rattus norvegicus stress-associated endoplasmic reticulum protein 1 (Serp1), mRNA [NM_030835]
A_42_P780097	NM_001008280	-0.556176	13.7244	-3.03591	0.00239812	0.0203699	-2.35284	Lrrc59	Lrrc59	Rattus norvegicus leucine rich repeat containing 59 (Lrrc59), mRNA [NM_001008280]
A_42_P780097	NM_001008280	-0.555581	13.7906	-3.03266	0.00242409	0.0205101	-2.36261	Lrrc59	Lrrc59	Rattus norvegicus leucine rich repeat containing 59 (Lrrc59), mRNA [NM_001008280]
A_64_P007663	NM_001014202	-0.554534	11.7157	-3.02695	0.00247038	0.0207792	-2.37975	NA	Derl1	Rattus norvegicus Der1-like domain family, member 1 (Derl1), mRNA [NM_001014202]
A_64_P127604	NM_022953	0.554099	10.4331	3.02457	0.00248988	0.0207792	-2.38688	NA	Slit1	Rattus norvegicus slit homolog 1 (Drosophila) (Slit1), mRNA [NM_022953]
A_42_P586154	NM_001013938	0.554023	9.83658	3.02416	0.00249328	0.0207792	-2.38811	NA	Vwa1	Rattus norvegicus von Willebrand factor A domain containing 1 (Vwa1), mRNA [NM_001013938]
A_42_P552441	NR_002704	-0.554001	14.8637	-3.02404	0.00249427	0.0207792	-2.38847	NA	Gas5	Rattus norvegicus growth arrest specific 5 (Gas5), non-coding RNA [NR_002704]
A_42_P780097	NM_001008280	-0.553762	13.831	-3.02273	0.00250503	0.0207889	-2.39237	Lrrc59	Lrrc59	Rattus norvegicus leucine rich repeat containing 59 (Lrrc59), mRNA [NM_001008280]
A_42_P552441	NR_002704	-0.553081	14.7009	-3.01901	0.00253601	0.0209657	-2.40351	NA	Gas5	Rattus norvegicus growth arrest specific 5 (Gas5), non-coding RNA [NR_002704]
A_64_P033924	NM_001107196	-0.552621	10.9799	-3.0165	0.0025571	0.0210596	-2.41101	NA	Atf6	Rattus norvegicus activating transcription factor 6 (Atf6), mRNA [NM_001107196]
A_42_P455785	NM_080781	-0.552136	11.145	-3.01386	0.0025795	0.0211637	-2.41891	Copb1	Copb1	Rattus norvegicus coatomer protein complex, subunit beta 1 (Copb1), mRNA [NM_080781]
A_64_P070008	NM_001099647	0.551845	11.4417	3.01226	0.00259307	0.0211947	-2.42366	NA	LOC685045	Rattus norvegicus similar to Protein C6orf115 (LOC685045), mRNA [NM_001099647]
A_44_P961164	NM_001105819	0.551418	8.28265	3.00993	0.00261304	0.0212776	-2.4306	NA	Rhbdl3	Rattus norvegicus rhomboid, veinlet-like 3 (Drosophila) (Rhbdl3), mRNA [NM_001105819]
A_42_P552441	NR_002704	-0.550753	14.5992	-3.00631	0.00264441	0.0214488	-2.44141	NA	Gas5	Rattus norvegicus growth arrest specific 5 (Gas5), non-coding RNA [NR_002704]
A_42_P626942	NM_139253	-0.550554	11.2268	-3.00522	0.00265387	0.0214488	-2.44464	NA	Mcfd2	Rattus norvegicus multiple coagulation factor deficiency 2 (Mcfd2), mRNA [NM_139253]
A_44_P1030897	NM_207589	-0.55024	14.2009	-3.00351	0.00266888	0.0214899	-2.44975	Selk	Selk	Rattus norvegicus selenoprotein K (Selk), mRNA [NM_207589]
A_42_P552441	NR_002704	-0.549533	14.6248	-2.99964	0.00270295	0.0216836	-2.46123	NA	Gas5	Rattus norvegicus growth arrest specific 5 (Gas5), non-coding RNA [NR_002704]
A_44_P220555	ENSRNOT00000018995	-0.54908	8.84941	-2.99717	0.00272495	0.0217795	-2.46856	NA	Rbm15b	RCG25263Uncharacterized protein [Source:UniProtKB/TrEMBL;Acc:D3ZHD6] [ENSRNOT00000018995]
A_42_P455785	NM_080781	-0.548633	10.7839	-2.99473	0.00274684	0.0218062	-2.4758	Copb1	Copb1	Rattus norvegicus coatomer protein complex, subunit beta 1 (Copb1), mRNA [NM_080781]
A_44_P189326	NM_017319	-0.548601	11.5825	-2.99456	0.00274843	0.0218062	-2.47632	Pdia3	Pdia3	Rattus norvegicus protein disulfide isomerase family A, member 3 (Pdia3), mRNA [NM_017319]
A_64_P092744	NM_080401	0.548388	11.4414	2.9934	0.00275889	0.0218093	-2.47976	NA	Wnt11	Rattus norvegicus wingless-type MMTV integration site family, member 11 (Wnt11), mRNA [NM_080401]
A_44_P226658	NM_017046	0.547762	8.2045	2.98998	0.00278994	0.02192	-2.48989	Scnn1g	Scnn1g	Rattus norvegicus sodium channel, nonvoltage-gated 1, gamma (Scnn1g), mRNA [NM_017046]
A_42_P586154	NM_001013938	0.547699	10.0042	2.98963	0.00279313	0.02192	-2.49092	NA	Vwa1	Rattus norvegicus von Willebrand factor A domain containing 1 (Vwa1), mRNA [NM_001013938]
A_44_P1008950	NM_001013880	-0.546708	12.6176	-2.98423	0.00284296	0.0222105	-2.50691	Isyna1	Isyna1	Rattus norvegicus inositol-3-phosphate synthase 1 (Isyna1), mRNA [NM_001013880]
A_42_P586154	NM_001013938	0.546557	9.76912	2.9834	0.00285065	0.0222105	-2.50935	NA	Vwa1	Rattus norvegicus von Willebrand factor A domain containing 1 (Vwa1), mRNA [NM_001013938]
A_43_P14382	GU969272	-0.545086	13.7676	-2.97537	0.00292632	0.0227183	-2.53304	RGD1566118		Rattus norvegicus strain F344 hepatocyte malignant transforming factor mRNA, complete sequence. [GU969272]
A_42_P586154	NM_001013938	0.544288	10.3341	2.97102	0.00296814	0.0229607	-2.54586	NA	Vwa1	Rattus norvegicus von Willebrand factor A domain containing 1 (Vwa1), mRNA [NM_001013938]
A_64_P068152	NM_001109002	0.543998	9.02059	2.96943	0.00298349	0.0229973	-2.55052	NA	Smad6	Rattus norvegicus SMAD family member 6 (Smad6), mRNA [NM_001109002]
A_64_P092744	NM_080401	0.54359	10.8201	2.96721	0.00300521	0.0230825	-2.55708	NA	Wnt11	Rattus norvegicus wingless-type MMTV integration site family, member 11 (Wnt11), mRNA [NM_080401]
A_42_P455785	NM_080781	-0.543104	11.2925	-2.96456	0.00303121	0.0232	-2.56486	Copb1	Copb1	Rattus norvegicus coatomer protein complex, subunit beta 1 (Copb1), mRNA [NM_080781]
A_64_P033924	NM_001107196	-0.542612	10.8207	-2.96187	0.00305777	0.0233209	-2.57274	NA	Atf6	Rattus norvegicus activating transcription factor 6 (Atf6), mRNA [NM_001107196]
A_42_P780097	NM_001008280	-0.542211	13.6482	-2.95968	0.00307959	0.0234049	-2.57916	Lrrc59	Lrrc59	Rattus norvegicus leucine rich repeat containing 59 (Lrrc59), mRNA [NM_001008280]
A_42_P780097	NM_001008280	-0.541943	13.6646	-2.95822	0.00309424	0.023434	-2.58345	Lrrc59	Lrrc59	Rattus norvegicus leucine rich repeat containing 59 (Lrrc59), mRNA [NM_001008280]
A_42_P586154	NM_001013938	0.541278	9.96287	2.95459	0.00313087	0.0236288	-2.59407	NA	Vwa1	Rattus norvegicus von Willebrand factor A domain containing 1 (Vwa1), mRNA [NM_001013938]
A_44_P998423	NM_001105758	-0.540647	9.92838	-2.95114	0.003166	0.0237683	-2.60415	NA	Tmed7	Rattus norvegicus transmembrane emp24 protein transport domain containing 7 (Tmed7), mRNA [NM_001105758]
A_44_P1013314	NM_001106700	0.540552	11.3704	2.95063	0.00317131	0.0237683	-2.60566	NA	Isg15	Rattus norvegicus ISG15 ubiquitin-like modifier (Isg15), mRNA [NM_001106700]
A_42_P552441	NR_002704	-0.540285	14.7126	-2.94917	0.00318631	0.0237985	-2.60992	NA	Gas5	Rattus norvegicus growth arrest specific 5 (Gas5), non-coding RNA [NR_002704]
A_44_P139763	NM_019251	-0.53936	8.98684	-2.94412	0.00323878	0.0241072	-2.62466	Bet1	Bet1	Rattus norvegicus blocked early in transport 1 homolog (S. cerevisiae) (Bet1), mRNA [NM_019251]
A_64_P144913	NM_001134874	0.539124	10.5731	2.94283	0.00325229	0.0241249	-2.62842	NA	Nab2	Rattus norvegicus Ngfi-A binding protein 2 (Nab2), mRNA [NM_001134874]
A_44_P193990	NM_030835	-0.538521	11.0432	-2.93954	0.00328704	0.0242994	-2.63801	Serp1	Serp1	Rattus norvegicus stress-associated endoplasmic reticulum protein 1 (Serp1), mRNA [NM_030835]
A_64_P129755	NM_001105758	-0.537001	9.11565	-2.93124	0.0033761	0.0248729	-2.66212	NA	Tmed7	Rattus norvegicus transmembrane emp24 protein transport domain containing 7 (Tmed7), mRNA [NM_001105758]
A_64_P348813	NM_001127532	-0.536684	10.2799	-2.92951	0.00339498	0.0249272	-2.66715	NA	Txndc11	Rattus norvegicus thioredoxin domain containing 11 (Txndc11), mRNA [NM_001127532]
A_64_P151126	XM_002726171	-0.535454	9.59485	-2.9228	0.00346902	0.0253848	-2.6866	NA	Cep152	PREDICTED: Rattus norvegicus centrosomal protein 152 (Cep152), mRNA [XM_002726171]
A_44_P226658	NM_017046	0.535179	8.23648	2.9213	0.00348579	0.0254216	-2.69094	Scnn1g	Scnn1g	Rattus norvegicus sodium channel, nonvoltage-gated 1, gamma (Scnn1g), mRNA [NM_017046]
A_42_P455785	NM_080781	-0.534783	10.8834	-2.91913	0.00351008	0.0255129	-2.6972	Copb1	Copb1	Rattus norvegicus coatomer protein complex, subunit beta 1 (Copb1), mRNA [NM_080781]
A_42_P774468	NM_001007703	-0.534349	10.4475	-2.91676	0.00353682	0.0255476	-2.70404	Gltpd1	Gltpd1	Rattus norvegicus glycolipid transfer protein domain containing 1 (Gltpd1), mRNA [NM_001007703]
A_42_P552441	NR_002704	-0.534305	14.7841	-2.91653	0.00353954	0.0255476	-2.70473	NA	Gas5	Rattus norvegicus growth arrest specific 5 (Gas5), non-coding RNA [NR_002704]
A_42_P455785	NM_080781	-0.534133	10.8606	-2.91558	0.00355024	0.0255476	-2.70745	Copb1	Copb1	Rattus norvegicus coatomer protein complex, subunit beta 1 (Copb1), mRNA [NM_080781]
A_64_P007663	NM_001014202	-0.533721	11.9436	-2.91334	0.00357589	0.0256408	-2.71394	NA	Derl1	Rattus norvegicus Der1-like domain family, member 1 (Derl1), mRNA [NM_001014202]
A_43_P15654	NM_053684	0.533546	7.63546	2.91238	0.00358687	0.0256408	-2.7167	Hcn2	Hcn2	Rattus norvegicus hyperpolarization activated cyclic nucleotide-gated potassium channel 2 (Hcn2), mRNA [NM_053684]
A_44_P1026706	ENSRNOT00000050789	-0.532232	9.75003	-2.90521	0.0036701	0.0261495	-2.73736	RGD1560433		Uncharacterized protein [Source:UniProtKB/TrEMBL;Acc:D4A4T6] [ENSRNOT00000050789]
A_64_P031249	NM_001134757	-0.531853	8.88747	-2.90314	0.00369442	0.0262365	-2.74331	NA	Gnpnat1	Rattus norvegicus glucosamine-phosphate N-acetyltransferase 1 (Gnpnat1), transcript variant 1, mRNA [NM_001134757]
A_64_P125958	NM_177933	-0.530428	7.54683	-2.89536	0.00378721	0.0267601	-2.76564	NA	Sel1l	Rattus norvegicus sel-1 suppressor of lin-12-like (C. elegans) (Sel1l), mRNA [NM_177933]
A_42_P780097	NM_001008280	-0.530342	13.8709	-2.89489	0.00379287	0.0267601	-2.76698	Lrrc59	Lrrc59	Rattus norvegicus leucine rich repeat containing 59 (Lrrc59), mRNA [NM_001008280]
A_42_P780097	NM_001008280	-0.528628	13.4689	-2.88553	0.0039075	0.0274606	-2.79377	Lrrc59	Lrrc59	Rattus norvegicus leucine rich repeat containing 59 (Lrrc59), mRNA [NM_001008280]
A_64_P043536	NM_001106348	0.52848	8.54111	2.88473	0.00391751	0.0274606	-2.79608	NA	Mlana	Rattus norvegicus melan-A (Mlana), mRNA [NM_001106348]
A_42_P552441	NR_002704	-0.527021	14.5177	-2.87676	0.00401779	0.0280727	-2.81881	NA	Gas5	Rattus norvegicus growth arrest specific 5 (Gas5), non-coding RNA [NR_002704]
A_64_P065102	NM_001107066	0.526712	9.31622	2.87508	0.0040393	0.0281322	-2.82361	NA	Evpl	Rattus norvegicus envoplakin (Evpl), mRNA [NM_001107066]
A_42_P552441	NR_002704	-0.526201	14.5454	-2.87229	0.00407513	0.0282867	-2.83154	NA	Gas5	Rattus norvegicus growth arrest specific 5 (Gas5), non-coding RNA [NR_002704]
A_64_P029008	NM_198731	0.526024	9.3512	2.87132	0.0040876	0.0282867	-2.83429	NA	Chdh	Rattus norvegicus choline dehydrogenase (Chdh), nuclear gene encoding mitochondrial protein, mRNA [NM_198731]
A_42_P612939	NM_001107155	0.525197	8.05068	2.86681	0.00414635	0.0286019	-2.84712	NA	Tmem119	Rattus norvegicus transmembrane protein 119 (Tmem119), mRNA [NM_001107155]
A_42_P612939	NM_001107155	0.524978	8.47188	2.86561	0.00416204	0.0286189	-2.85051	NA	Tmem119	Rattus norvegicus transmembrane protein 119 (Tmem119), mRNA [NM_001107155]
A_44_P406474	NM_022507	-0.522753	10.8834	-2.85347	0.00432451	0.0296421	-2.88491	Prkcz	Prkcz	Rattus norvegicus protein kinase C, zeta (Prkcz), mRNA [NM_022507]
A_44_P592381	TC591870	-0.522087	7.91629	-2.84983	0.00437423	0.0298882	-2.89517	NA
A_42_P780097	NM_001008280	-0.520603	13.4521	-2.84173	0.00448695	0.0305413	-2.91801	Lrrc59	Lrrc59	Rattus norvegicus leucine rich repeat containing 59 (Lrrc59), mRNA [NM_001008280]
A_64_P065102	NM_001107066	0.520459	9.36695	2.84095	0.00449801	0.0305413	-2.92021	NA	Evpl	Rattus norvegicus envoplakin (Evpl), mRNA [NM_001107066]
A_64_P001679	NM_001114603	-0.520022	9.29721	-2.83856	0.00453179	0.0306523	-2.92693	NA	Pcdhb10	Rattus norvegicus protocadherin beta 10 (Pcdhb10), mRNA [NM_001114603]
A_64_P017560	NM_178103	0.519882	7.74934	2.83779	0.00454266	0.0306523	-2.92908	NA	Fam12b	Rattus norvegicus family with sequence similarity 12, member B (epididymal) (Fam12b), mRNA [NM_178103]
A_64_P010887	NM_001007667	-0.518817	12.3141	-2.83198	0.00462602	0.0311179	-2.94539	NA	Sat1	Rattus norvegicus spermidine/spermine N1-acetyl transferase 1 (Sat1), mRNA [NM_001007667]
A_44_P304402	NM_031137	-0.518566	10.3862	-2.83061	0.0046459	0.0311549	-2.94923	Tpp2	Tpp2	Rattus norvegicus tripeptidyl peptidase II (Tpp2), mRNA [NM_031137]
A_42_P732101	NM_022624	-0.518236	9.36708	-2.82881	0.0046721	0.0312339	-2.95428	NA	Slc22a23	Rattus norvegicus solute carrier family 22, member 23 (Slc22a23), mRNA [NM_022624]
A_44_P748601	TC585082	-0.517083	8.29872	-2.82252	0.00476482	0.0317557	-2.97189	NA		Q9UL04_HUMAN (Q9UL04) Membrane protein CH1, partial (9%) [TC585082]
A_42_P586154	NM_001013938	0.516707	9.95682	2.82046	0.00479545	0.0318618	-2.97764	NA	Vwa1	Rattus norvegicus von Willebrand factor A domain containing 1 (Vwa1), mRNA [NM_001013938]
A_42_P732101	NM_022624	-0.516454	9.06857	-2.81908	0.0048161	0.0319011	-2.98149	NA	Slc22a23	Rattus norvegicus solute carrier family 22, member 23 (Slc22a23), mRNA [NM_022624]
A_42_P780097	NM_001008280	-0.515992	13.6703	-2.81656	0.00485404	0.0320544	-2.98852	Lrrc59	Lrrc59	Rattus norvegicus leucine rich repeat containing 59 (Lrrc59), mRNA [NM_001008280]
A_42_P581001	NM_053485	0.515654	13.036	2.81472	0.00488204	0.0321414	-2.99367	S100a6	S100a6	Rattus norvegicus S100 calcium binding protein A6 (S100a6), mRNA [NM_053485]
A_42_P774468	NM_001007703	-0.514672	10.2627	-2.80936	0.00496402	0.032582	-3.00859	Gltpd1	Gltpd1	Rattus norvegicus glycolipid transfer protein domain containing 1 (Gltpd1), mRNA [NM_001007703]
A_64_P116485	NM_001108509	0.514272	10.0747	2.80717	0.00499783	0.0326683	-3.01467	NA	Pnpla2	Rattus norvegicus patatin-like phospholipase domain containing 2 (Pnpla2), mRNA [NM_001108509]
A_42_P552441	NR_002704	-0.51416	14.6433	-2.80656	0.00500734	0.0326683	-3.01637	NA	Gas5	Rattus norvegicus growth arrest specific 5 (Gas5), non-coding RNA [NR_002704]
A_64_P117413	NM_001107436	-0.513024	7.86753	-2.80036	0.00510458	0.0331253	-3.03359	NA	RGD1304884	Rattus norvegicus similar to RIKEN cDNA 6430548M08 (RGD1304884), mRNA [NM_001107436]
A_44_P414996	NM_001005879	-0.512984	7.86235	-2.80014	0.00510797	0.0331253	-3.03419	Gfpt1	Gfpt1	Rattus norvegicus glutamine fructose-6-phosphate transaminase 1 (Gfpt1), mRNA [NM_001005879]
A_64_P050631	NM_001107293	-0.512715	8.58115	-2.79867	0.00513133	0.0331258	-3.03827	NA	Eaf1	Rattus norvegicus ELL associated factor 1 (Eaf1), mRNA [NM_001107293]
A_64_P042283	NM_001110860	-0.51263	8.34698	-2.79821	0.00513863	0.0331258	-3.03954	NA	Crem	Rattus norvegicus cAMP responsive element modulator (Crem), transcript variant 3, mRNA [NM_001110860]
A_42_P586154	NM_001013938	0.512171	9.78341	2.7957	0.00517868	0.0331387	-3.04649	NA	Vwa1	Rattus norvegicus von Willebrand factor A domain containing 1 (Vwa1), mRNA [NM_001013938]
A_42_P816479	NM_022278	0.512089	8.88499	2.79526	0.00518585	0.0331387	-3.04773	Glrx1	Glrx1	Rattus norvegicus glutaredoxin 1 (Glrx1), mRNA [NM_022278]
A_64_P082749	NM_080401	0.512081	11.1282	2.79521	0.00518652	0.0331387	-3.04785	NA	Wnt11	Rattus norvegicus wingless-type MMTV integration site family, member 11 (Wnt11), mRNA [NM_080401]
A_44_P208304	NM_019210	-0.51161	9.66754	-2.79264	0.00522798	0.0332686	-3.05497	Pak3	Pak3	Rattus norvegicus p21 protein (Cdc42/Rac)-activated kinase 3 (Pak3), mRNA [NM_019210]
A_42_P780097	NM_001008280	-0.511501	13.48	-2.79205	0.00523758	0.0332686	-3.05661	Lrrc59	Lrrc59	Rattus norvegicus leucine rich repeat containing 59 (Lrrc59), mRNA [NM_001008280]
A_44_P384090	NM_022531	0.511286	7.81956	2.79087	0.0052566	0.0332918	-3.05985	Des	Des	Rattus norvegicus desmin (Des), mRNA [NM_022531]
A_44_P414996	NM_001005879	-0.510417	8.00965	-2.78613	0.00533415	0.0335647	-3.07295	Gfpt1	Gfpt1	Rattus norvegicus glutamine fructose-6-phosphate transaminase 1 (Gfpt1), mRNA [NM_001005879]
A_64_P035619	NM_001126298	-0.510291	7.43349	-2.78544	0.00534544	0.0335647	-3.07485	NA	LOC678769	Rattus norvegicus similar to Cysteine protease ATG4A (Autophagy-related protein 4 homolog A) (Autophagin-2) (Autophagy-related cysteine endopeptidase 2) (AUT-like 2 cysteine endopeptidase) (LOC678769), mRNA [NM_001126298]
A_64_P003764	NM_012812	-0.510283	9.06654	-2.7854	0.00534618	0.0335647	-3.07497	NA	Cox6a2	Rattus norvegicus cytochrome c oxidase, subunit VIa, polypeptide 2 (Cox6a2), nuclear gene encoding mitochondrial protein, transcript variant 1, mRNA [NM_012812]
A_64_P042283	NM_001110860	-0.50937	8.26958	-2.78041	0.00542898	0.033986	-3.08871	NA	Crem	Rattus norvegicus cAMP responsive element modulator (Crem), transcript variant 3, mRNA [NM_001110860]
A_64_P037303	NM_001127530	-0.507509	9.53402	-2.77026	0.00560117	0.0349629	-3.11662	NA	LOC302022	Rattus norvegicus similar to nidogen 2 protein (LOC302022), mRNA [NM_001127530]
A_64_P032524	NM_053775	-0.507204	9.06069	-2.76859	0.00562991	0.0350413	-3.1212	NA	Atp6v0a2	Rattus norvegicus ATPase, H+ transporting, lysosomal V0 subunit A2 (Atp6v0a2), mRNA [NM_053775]
A_64_P148906	NM_144750	0.506781	7.11522	2.76629	0.00566988	0.035189	-3.12752	NA	Aspg	Rattus norvegicus asparaginase homolog (S. cerevisiae) (Aspg), mRNA [NM_144750]
A_42_P732101	NM_022624	-0.505842	9.40802	-2.76116	0.00575973	0.035558	-3.14156	NA	Slc22a23	Rattus norvegicus solute carrier family 22, member 23 (Slc22a23), mRNA [NM_022624]
A_42_P626942	NM_139253	-0.505816	11.4551	-2.76102	0.00576218	0.035558	-3.14194	NA	Mcfd2	Rattus norvegicus multiple coagulation factor deficiency 2 (Mcfd2), mRNA [NM_139253]
A_64_P010887	NM_001007667	-0.505308	12.1455	-2.75824	0.00581134	0.0357596	-3.14953	NA	Sat1	Rattus norvegicus spermidine/spermine N1-acetyl transferase 1 (Sat1), mRNA [NM_001007667]
A_42_P774468	NM_001007703	-0.505125	10.359	-2.75724	0.00582913	0.0357674	-3.15225	Gltpd1	Gltpd1	Rattus norvegicus glycolipid transfer protein domain containing 1 (Gltpd1), mRNA [NM_001007703]
A_64_P068152	NM_001109002	0.504951	8.95476	2.75629	0.00584604	0.0357698	-3.15484	NA	Smad6	Rattus norvegicus SMAD family member 6 (Smad6), mRNA [NM_001109002]
A_44_P871622	NM_001100739	-0.502828	11.2951	-2.74471	0.00605649	0.036926	-3.1864	NA	Syvn1	Rattus norvegicus synovial apoptosis inhibitor 1, synoviolin (Syvn1), mRNA [NM_001100739]
A_43_P17964	NM_001007662	-0.50258	8.65372	-2.74335	0.0060815	0.036926	-3.19008	Arcn1	Arcn1	Rattus norvegicus archain 1 (Arcn1), mRNA [NM_001007662]
A_44_P406474	NM_022507	-0.502473	11.1784	-2.74277	0.00609241	0.036926	-3.19168	Prkcz	Prkcz	Rattus norvegicus protein kinase C, zeta (Prkcz), mRNA [NM_022507]
A_64_P345426	ENSRNOT00000039130	0.502243	7.45794	2.74151	0.00611568	0.036926	-3.19508	NA		Uncharacterized protein [Source:UniProtKB/TrEMBL;Acc:D4A792] [ENSRNOT00000039130]
A_64_P060982	NM_001025051	-0.50214	7.92502	-2.74095	0.00612614	0.036926	-3.1966	NA	Fam110c	Rattus norvegicus family with sequence similarity 110, member C (Fam110c), mRNA [NM_001025051]
A_64_P144913	NM_001134874	0.502031	10.6414	2.74035	0.00613729	0.036926	-3.19822	NA	Nab2	Rattus norvegicus Ngfi-A binding protein 2 (Nab2), mRNA [NM_001134874]
A_43_P13378	NM_139258	0.501845	7.69667	2.73934	0.00615624	0.0369374	-3.20097	Bmf	Bmf	Rattus norvegicus Bcl2 modifying factor (Bmf), mRNA [NM_139258]
A_44_P406474	NM_022507	-0.50114	10.9595	-2.73549	0.00622869	0.0372299	-3.21141	Prkcz	Prkcz	Rattus norvegicus protein kinase C, zeta (Prkcz), mRNA [NM_022507]
A_64_P075396	A_64_P075396	-0.501037	8.81088	-2.73493	0.00623936	0.0372299	-3.21293	NA
A_64_P124522	XM_002724542	0.500385	10.5769	2.73137	0.00630711	0.037442	-3.22256	NA	LOC688163	PREDICTED: Rattus norvegicus hypothetical protein LOC688163, transcript variant 2 (LOC688163), mRNA [XM_002724542]
A_42_P586154	NM_001013938	0.500363	9.89508	2.73125	0.00630948	0.037442	-3.2229	NA	Vwa1	Rattus norvegicus von Willebrand factor A domain containing 1 (Vwa1), mRNA [NM_001013938]
A_44_P208304	NM_019210	-0.498588	9.55866	-2.72156	0.00649744	0.038452	-3.24906	Pak3	Pak3	Rattus norvegicus p21 protein (Cdc42/Rac)-activated kinase 3 (Pak3), mRNA [NM_019210]
A_42_P455785	NM_080781	-0.496671	11.056	-2.7111	0.00670606	0.0395786	-3.2772	Copb1	Copb1	Rattus norvegicus coatomer protein complex, subunit beta 1 (Copb1), mRNA [NM_080781]
A_42_P479096	NM_001008293	-0.496371	7.93718	-2.70946	0.00673926	0.0396083	-3.2816	Tfb2m	Tfb2m	Rattus norvegicus transcription factor B2, mitochondrial (Tfb2m), nuclear gene encoding mitochondrial protein, mRNA [NM_001008293]
A_64_P032524	NM_053775	-0.496295	9.25166	-2.70905	0.00674767	0.0396083	-3.28271	NA	Atp6v0a2	Rattus norvegicus ATPase, H+ transporting, lysosomal V0 subunit A2 (Atp6v0a2), mRNA [NM_053775]
A_64_P013531	NM_001007013	0.49604	7.99464	2.70765	0.00677609	0.0396676	-3.28645	NA	Gphb5	Rattus norvegicus glycoprotein hormone beta 5 (Gphb5), mRNA [NM_001007013]
A_44_P335446	NM_001012089	0.495332	7.16078	2.70379	0.00685536	0.0399257	-3.2968	Dusp2	Dusp2	Rattus norvegicus dual specificity phosphatase 2 (Dusp2), mRNA [NM_001012089]
A_44_P592381	TC591870	-0.495317	7.98682	-2.70371	0.00685705	0.0399257	-3.29702	NA
A_64_P111714	NM_001108566	-0.494734	11.9435	-2.70052	0.00692302	0.0402018	-3.30554	NA	Ostc	Rattus norvegicus oligosaccharyltransferase complex subunit (Ostc), mRNA [NM_001108566]
A_42_P732101	NM_022624	-0.494359	9.20074	-2.69847	0.0069658	0.0403421	-3.31102	NA	Slc22a23	Rattus norvegicus solute carrier family 22, member 23 (Slc22a23), mRNA [NM_022624]
A_42_P774468	NM_001007703	-0.494034	10.3141	-2.6967	0.00700297	0.0404491	-3.31575	Gltpd1	Gltpd1	Rattus norvegicus glycolipid transfer protein domain containing 1 (Gltpd1), mRNA [NM_001007703]
A_44_P414299	NM_130401	0.493452	8.53648	2.69353	0.00707004	0.0407279	-3.32423	Pdzk1ip1	Pdzk1ip1	Rattus norvegicus PDZK1 interacting protein 1 (Pdzk1ip1), mRNA [NM_130401]
A_42_P687819	NM_001109241	0.49277	8.2101	2.6898	0.0071494	0.0410759	-3.33415	NA	Atoh8	Rattus norvegicus atonal homolog 8 (Drosophila) (Atoh8), mRNA [NM_001109241]
A_42_P586154	NM_001013938	0.492531	9.91703	2.6885	0.00717737	0.0411275	-3.33763	NA	Vwa1	Rattus norvegicus von Willebrand factor A domain containing 1 (Vwa1), mRNA [NM_001013938]
A_44_P419337	NM_001013122	-0.492236	9.00446	-2.68689	0.00721213	0.0412176	-3.34192	Kdelr2	Kdelr2	Rattus norvegicus KDEL (Lys-Asp-Glu-Leu) endoplasmic reticulum protein retention receptor 2 (Kdelr2), mRNA [NM_001013122]
A_44_P500431	NM_053886	-0.491928	8.92228	-2.68521	0.00724848	0.0413163	-3.34639	Lman1	Lman1	Rattus norvegicus lectin, mannose-binding, 1 (Lman1), mRNA [NM_053886]
A_42_P774468	NM_001007703	-0.490164	10.5514	-2.67558	0.00746	0.0424104	-3.37194	Gltpd1	Gltpd1	Rattus norvegicus glycolipid transfer protein domain containing 1 (Gltpd1), mRNA [NM_001007703]
A_64_P121267	NM_175577	-0.489958	7.52533	-2.67445	0.00748511	0.0424418	-3.37493	NA	Cd6	Rattus norvegicus Cd6 molecule (Cd6), mRNA [NM_175577]
A_44_P304402	NM_031137	-0.489061	9.89823	-2.66956	0.00759516	0.0429169	-3.38789	Tpp2	Tpp2	Rattus norvegicus tripeptidyl peptidase II (Tpp2), mRNA [NM_031137]
A_44_P216395	NM_024127	-0.488952	12.4423	-2.66897	0.00760853	0.0429169	-3.38945	Gadd45a	Gadd45a	Rattus norvegicus growth arrest and DNA-damage-inducible, alpha (Gadd45a), mRNA [NM_024127]
A_42_P732101	NM_022624	-0.487534	9.14509	-2.66122	0.0077857	0.0438021	-3.40988	NA	Slc22a23	Rattus norvegicus solute carrier family 22, member 23 (Slc22a23), mRNA [NM_022624]
A_44_P210240	NM_012998	-0.487061	13.9489	-2.65864	0.00784568	0.0440252	-3.41669	P4hb	P4hb	Rattus norvegicus prolyl 4-hydroxylase, beta polypeptide (P4hb), mRNA [NM_012998]
A_42_P774468	NM_001007703	-0.484997	10.4284	-2.64737	0.00811195	0.0454018	-3.44629	Gltpd1	Gltpd1	Rattus norvegicus glycolipid transfer protein domain containing 1 (Gltpd1), mRNA [NM_001007703]
A_43_P13378	NM_139258	0.484803	7.85777	2.64632	0.00813733	0.0454264	-3.44906	Bmf	Bmf	Rattus norvegicus Bcl2 modifying factor (Bmf), mRNA [NM_139258]
A_64_P089150	NM_001127633	-0.484411	7.18297	-2.64418	0.00818899	0.0455973	-3.45467	NA	Txlna	Rattus norvegicus taxilin alpha (Txlna), mRNA [NM_001127633]
A_64_P009718	NM_001134534	0.483995	7.48385	2.6419	0.00824417	0.0457869	-3.46062	NA	Btbd17	Rattus norvegicus BTB (POZ) domain containing 17 (Btbd17), mRNA [NM_001134534]
A_44_P332041	NM_022385	-0.483432	10.0771	-2.63883	0.00831919	0.0460853	-3.46865	Arl1	Arl1	Rattus norvegicus ADP-ribosylation factor-like 1 (Arl1), mRNA [NM_022385]
A_42_P479096	NM_001008293	-0.480991	7.82892	-2.62551	0.008652	0.0478067	-3.50339	Tfb2m	Tfb2m	Rattus norvegicus transcription factor B2, mitochondrial (Tfb2m), nuclear gene encoding mitochondrial protein, mRNA [NM_001008293]
A_42_P822838	NM_001034152	0.480705	8.26963	2.62394	0.00869179	0.0479044	-3.50745	NA	Nsg2	Rattus norvegicus neuron specific gene family member 2 (Nsg2), mRNA [NM_001034152]
A_44_P871622	NM_001100739	-0.480475	10.9732	-2.62269	0.00872384	0.047959	-3.51071	NA	Syvn1	Rattus norvegicus synovial apoptosis inhibitor 1, synoviolin (Syvn1), mRNA [NM_001100739]
A_44_P525059	NM_001010946	-0.479955	7.33625	-2.61985	0.00879681	0.0481473	-3.51808	Ficd	Ficd	Rattus norvegicus FIC domain containing (Ficd), mRNA [NM_001010946]
A_64_P111714	NM_001108566	-0.479914	12.0469	-2.61963	0.00880256	0.0481473	-3.51866	NA	Ostc	Rattus norvegicus oligosaccharyltransferase complex subunit (Ostc), mRNA [NM_001108566]
A_44_P210240	NM_012998	-0.479694	14.0953	-2.61843	0.00883366	0.0481957	-3.52178	P4hb	P4hb	Rattus norvegicus prolyl 4-hydroxylase, beta polypeptide (P4hb), mRNA [NM_012998]
A_43_P10785	NM_001008770	0.479236	8.32642	2.61593	0.00889849	0.0484275	-3.52825	Cmbl	Cmbl	Rattus norvegicus carboxymethylenebutenolidase homolog (Pseudomonas) (Cmbl), mRNA [NM_001008770]
A_42_P586154	NM_001013938	0.478893	9.80433	2.61406	0.00894744	0.0485718	-3.5331	NA	Vwa1	Rattus norvegicus von Willebrand factor A domain containing 1 (Vwa1), mRNA [NM_001013938]
A_42_P723173	NM_012797	0.478288	11.2276	2.61076	0.00903426	0.0489205	-3.54164	Id1	Id1	Rattus norvegicus inhibitor of DNA binding 1 (Id1), mRNA [NM_012797]
A_42_P816479	NM_022278	0.477792	8.84303	2.60805	0.00910607	0.0490739	-3.54864	Glrx1	Glrx1	Rattus norvegicus glutaredoxin 1 (Glrx1), mRNA [NM_022278]
A_44_P139730	NM_130829	0.477779	9.51922	2.60798	0.0091079	0.0490739	-3.54882	Palm	Palm	Rattus norvegicus paralemmin (Palm), mRNA [NM_130829]
A_64_P034680	NM_133583	0.4773	13.9644	2.60536	0.00917777	0.0493277	-3.55557	NA	Ndrg2	Rattus norvegicus N-myc downstream regulated gene 2 (Ndrg2), mRNA [NM_133583]
A_42_P732101	NM_022624	-0.4768	9.65648	-2.60263	0.0092512	0.0495524	-3.56262	NA	Slc22a23	Rattus norvegicus solute carrier family 22, member 23 (Slc22a23), mRNA [NM_022624]
A_42_P723173	NM_012797	0.476704	11.5163	2.60211	0.00926533	0.0495524	-3.56397	Id1	Id1	Rattus norvegicus inhibitor of DNA binding 1 (Id1), mRNA [NM_012797]
A_64_P013531	NM_001007013	0.475984	7.74454	2.59817	0.00937208	0.0499998	-3.57409	NA	Gphb5	Rattus norvegicus glycoprotein hormone beta 5 (Gphb5), mRNA [NM_001007013]
A_44_P406474	NM_022507	-0.475659	10.7179	-2.59641	0.00942049	0.0501346	-3.57864	Prkcz	Prkcz	Rattus norvegicus protein kinase C, zeta (Prkcz), mRNA [NM_022507]
A_64_P060938	NR_026689	0.475299	7.10927	2.59444	0.00947451	0.0502985	-3.58369	NA	LOC686120	Rattus norvegicus hypothetical protein LOC686120 (LOC686120), non-coding RNA [NR_026689]
A_42_P816479	NM_022278	0.473332	8.90577	2.5837	0.00977467	0.0517651	-3.61123	Glrx1	Glrx1	Rattus norvegicus glutaredoxin 1 (Glrx1), mRNA [NM_022278]
A_42_P774468	NM_001007703	-0.472994	10.3496	-2.58185	0.00982714	0.0518107	-3.61596	Gltpd1	Gltpd1	Rattus norvegicus glycolipid transfer protein domain containing 1 (Gltpd1), mRNA [NM_001007703]
A_42_P774468	NM_001007703	-0.472968	10.4836	-2.58171	0.00983113	0.0518107	-3.61631	Gltpd1	Gltpd1	Rattus norvegicus glycolipid transfer protein domain containing 1 (Gltpd1), mRNA [NM_001007703]
A_44_P962701	TC605231	0.472591	9.3841	2.57966	0.00988986	0.0519938	-3.62157	RGD1563510		Q87XI0_PSESM (Q87XI0) Cobalamin synthesis protein/P47K family protein, partial (7%) [TC596564]
A_64_P001679	NM_001114603	-0.472114	9.36042	-2.57705	0.00996467	0.0522602	-3.62822	NA	Pcdhb10	Rattus norvegicus protocadherin beta 10 (Pcdhb10), mRNA [NM_001114603]
A_44_P699644	NM_001014070	0.470839	8.93996	2.57009	0.0101672	0.053064	-3.64596	LOC313672	LOC313672	Rattus norvegicus kazrin (LOC313672), mRNA [NM_001014070]
A_42_P479096	NM_001008293	-0.470801	7.85171	-2.56988	0.0101733	0.053064	-3.64649	Tfb2m	Tfb2m	Rattus norvegicus transcription factor B2, mitochondrial (Tfb2m), nuclear gene encoding mitochondrial protein, mRNA [NM_001008293]
A_64_P015227	NM_001107779	-0.470688	9.97617	-2.56927	0.0101914	0.053064	-3.64806	NA	Trmt6	Rattus norvegicus tRNA methyltransferase 6 homolog (S. cerevisiae) (Trmt6), mRNA [NM_001107779]
A_43_P11044	NM_001009632	0.469372	14.2481	2.56208	0.0104047	0.0540444	-3.66632	G0s2	G0s2	Rattus norvegicus G0/G1switch 2 (G0s2), mRNA [NM_001009632]
A_42_P816479	NM_022278	0.468968	8.84094	2.55988	0.0104709	0.0542582	-3.67191	Glrx1	Glrx1	Rattus norvegicus glutaredoxin 1 (Glrx1), mRNA [NM_022278]
A_42_P774468	NM_001007703	-0.468667	10.4115	-2.55824	0.0105205	0.054385	-3.67607	Gltpd1	Gltpd1	Rattus norvegicus glycolipid transfer protein domain containing 1 (Gltpd1), mRNA [NM_001007703]
A_64_P138513	NM_001012213	-0.468151	8.76325	-2.55542	0.0106059	0.0546962	-3.68319	NA	Sfxn1	Rattus norvegicus sideroflexin 1 (Sfxn1), mRNA [NM_001012213]
A_42_P723173	NM_012797	0.467944	11.1611	2.55429	0.0106405	0.0547444	-3.68606	Id1	Id1	Rattus norvegicus inhibitor of DNA binding 1 (Id1), mRNA [NM_012797]
A_64_P138585	NM_001108816	-0.467503	7.58745	-2.55188	0.0107143	0.0549931	-3.69215	NA	Piga	Rattus norvegicus phosphatidylinositol glycan anchor biosynthesis, class A (Piga), mRNA [NM_001108816]
A_64_P003764	NM_012812	-0.466487	9.26316	-2.54634	0.0108861	0.0557428	-3.70615	NA	Cox6a2	Rattus norvegicus cytochrome c oxidase, subunit VIa, polypeptide 2 (Cox6a2), nuclear gene encoding mitochondrial protein, transcript variant 1, mRNA [NM_012812]
A_64_P059645	NM_001033665	0.466267	8.84525	2.54514	0.0109235	0.0557493	-3.70917	NA	Bcan	Rattus norvegicus brevican (Bcan), transcript variant 1, mRNA [NM_001033665]
A_44_P375185	NM_001107275	-0.466177	6.72998	-2.54465	0.0109388	0.0557493	-3.7104	NA	Slc39a14	Rattus norvegicus solute carrier family 39 (zinc transporter), member 14 (Slc39a14), mRNA [NM_001107275]
A_44_P515107	NM_019271	-0.465971	10.8283	-2.54352	0.0109742	0.0557509	-3.71325	Hspa13	Hspa13	Rattus norvegicus heat shock protein 13 (Hspa13), mRNA [NM_019271]
A_44_P384223	NM_024151	-0.465875	11.6029	-2.543	0.0109906	0.0557509	-3.71456	Arf4	Arf4	Rattus norvegicus ADP-ribosylation factor 4 (Arf4), mRNA [NM_024151]
A_64_P042278	NM_001110860	-0.462362	8.25874	-2.52382	0.0116087	0.0587485	-3.76267	NA	Crem	Rattus norvegicus cAMP responsive element modulator (Crem), transcript variant 3, mRNA [NM_001110860]
A_64_P001525	NM_053554	-0.461461	9.16227	-2.5189	0.0117721	0.0594369	-3.77496	NA	Picalm	Rattus norvegicus phosphatidylinositol binding clathrin assembly protein (Picalm), mRNA [NM_053554]
A_44_P294675	NM_053687	-0.459931	7.50581	-2.51055	0.0120544	0.0607205	-3.79576	Slfn3	Slfn3	Rattus norvegicus schlafen 3 (Slfn3), mRNA [NM_053687]
A_44_P370213	NM_012749	-0.459474	13.5063	-2.50806	0.0121397	0.0610081	-3.80195	Ncl	Ncl	Rattus norvegicus nucleolin (Ncl), mRNA [NM_012749]
A_42_P816479	NM_022278	0.459154	8.64566	2.50631	0.0121998	0.0611685	-3.80629	Glrx1	Glrx1	Rattus norvegicus glutaredoxin 1 (Glrx1), mRNA [NM_022278]
A_64_P058323	NM_001107208	-0.458873	9.38685	-2.50477	0.012253	0.0612931	-3.8101	NA	Sep-11	Rattus norvegicus septin 11 (Sept11), mRNA [NM_001107208]
A_64_P135843	NM_053403	0.458222	7.64247	2.50122	0.0123765	0.0617683	-3.8189	NA	Grb7	Rattus norvegicus growth factor receptor bound protein 7 (Grb7), mRNA [NM_053403]
A_42_P774468	NM_001007703	-0.457625	10.3585	-2.49796	0.0124909	0.0621961	-3.82698	Gltpd1	Gltpd1	Rattus norvegicus glycolipid transfer protein domain containing 1 (Gltpd1), mRNA [NM_001007703]
A_42_P723173	NM_012797	0.456435	11.1017	2.49147	0.0127216	0.0631996	-3.84302	Id1	Id1	Rattus norvegicus inhibitor of DNA binding 1 (Id1), mRNA [NM_012797]
A_42_P688802	DV723748	-0.456063	8.44651	-2.48944	0.0127946	0.0634165	-3.84803	NA		RVL15663 Wackym-Soares normalized rat vestibular cDNA library Rattus norvegicus cDNA 5', mRNA sequence [DV723748]
A_44_P515107	NM_019271	-0.455799	10.6486	-2.488	0.0128465	0.0635284	-3.85158	Hspa13	Hspa13	Rattus norvegicus heat shock protein 13 (Hspa13), mRNA [NM_019271]
A_42_P835462	NM_024349	0.454946	11.39	2.48334	0.0130157	0.0642188	-3.86305	NA	Ak1	Rattus norvegicus adenylate kinase 1 (Ak1), mRNA [NM_024349]
A_42_P822838	NM_001034152	0.454744	8.03979	2.48224	0.0130559	0.0642708	-3.86575	NA	Nsg2	Rattus norvegicus neuron specific gene family member 2 (Nsg2), mRNA [NM_001034152]
A_42_P723173	NM_012797	0.454215	11.2868	2.47935	0.0131623	0.0646475	-3.87286	Id1	Id1	Rattus norvegicus inhibitor of DNA binding 1 (Id1), mRNA [NM_012797]
A_64_P009823	NM_001101021	0.453554	6.70533	2.47574	0.0132959	0.065156	-3.8817	NA	Slc39a4l	Rattus norvegicus solute carrier family 39 (zinc transporter), member 4-like (Slc39a4l), mRNA [NM_001101021]
A_44_P520159	NM_017255	0.452673	9.51378	2.47093	0.0134761	0.0658898	-3.89348	P2ry2	P2ry2	Rattus norvegicus purinergic receptor P2Y, G-protein coupled, 2 (P2ry2), mRNA [NM_017255]
A_42_P723173	NM_012797	0.452067	11.1702	2.46763	0.0136012	0.0663518	-3.90157	Id1	Id1	Rattus norvegicus inhibitor of DNA binding 1 (Id1), mRNA [NM_012797]
A_64_P012057	NM_053311	-0.451454	9.76007	-2.46428	0.013729	0.0668248	-3.90975	NA	Atp2b1	Rattus norvegicus ATPase, Ca++ transporting, plasma membrane 1 (Atp2b1), mRNA [NM_053311]
A_42_P794748	NM_001108181	0.450556	8.81084	2.45938	0.0139178	0.0675919	-3.9217	NA	Acad11	Rattus norvegicus acyl-Coenzyme A dehydrogenase family, member 11 (Acad11), mRNA [NM_001108181]
A_44_P332041	NM_022385	-0.449112	10.2686	-2.4515	0.0142264	0.0689359	-3.94086	Arl1	Arl1	Rattus norvegicus ADP-ribosylation factor-like 1 (Arl1), mRNA [NM_022385]
A_64_P098255	NM_001077640	0.448648	10.73	2.44896	0.0143269	0.0691178	-3.94702	NA	Gadd45g	Rattus norvegicus growth arrest and DNA-damage-inducible, gamma (Gadd45g), mRNA [NM_001077640]
A_44_P500431	NM_053886	-0.448644	9.11036	-2.44894	0.0143278	0.0691178	-3.94707	Lman1	Lman1	Rattus norvegicus lectin, mannose-binding, 1 (Lman1), mRNA [NM_053886]
A_42_P723173	NM_012797	0.447186	11.1471	2.44098	0.0146473	0.0705023	-3.96633	Id1	Id1	Rattus norvegicus inhibitor of DNA binding 1 (Id1), mRNA [NM_012797]
A_42_P638620	NM_130741	-0.446954	7.23784	-2.43972	0.0146988	0.0705935	-3.9694	Lcn2	Lcn2	Rattus norvegicus lipocalin 2 (Lcn2), mRNA [NM_130741]
A_64_P016878	ENSRNOT00000020433	-0.44631	9.24712	-2.4362	0.0148425	0.0711256	-3.97788	NA		SEC24 related gene family, member D (S. cerevisiae) (Predicted), isoform CRA_bUncharacterized protein [Source:UniProtKB/TrEMBL;Acc:D3ZTC8] [ENSRNOT00000020433]
A_42_P723173	NM_012797	0.446067	11.1816	2.43487	0.0148969	0.0712291	-3.98108	Id1	Id1	Rattus norvegicus inhibitor of DNA binding 1 (Id1), mRNA [NM_012797]
A_64_P112026	ENSRNOT00000009585	-0.444738	10.3613	-2.42762	0.0151983	0.07251	-3.99855	NA		Uncharacterized protein [Source:UniProtKB/TrEMBL;Acc:D3ZRX0] [ENSRNOT00000009585]
A_64_P076750	ENSRNOT00000061421	-0.444285	6.82978	-2.42515	0.0153021	0.0728448	-4.00449	NA	Zar1l	PREDICTED: Rattus norvegicus similar to Zygote arrest 1 (Oocyte-specific maternal effect factor) (LOC689594), mRNA [XM_001071298]
A_42_P573118	NM_001008351	0.443534	9.28197	2.42105	0.0154758	0.0735103	-4.01433	RGD1309594	RGD1309594	Rattus norvegicus similar to RIKEN cDNA 1810043G02; DNA segment, Chr 10, Johns Hopkins University 13, expressed (RGD1309594), mRNA [NM_001008351]
A_43_P11520	NM_012703	0.443208	10.4433	2.41927	0.0155519	0.0737097	-4.0186	Thrsp	Thrsp	Rattus norvegicus thyroid hormone responsive (Thrsp), mRNA [NM_012703]
A_44_P419337	NM_001013122	-0.442434	9.17223	-2.41504	0.0157333	0.0744068	-4.02871	Kdelr2	Kdelr2	Rattus norvegicus KDEL (Lys-Asp-Glu-Leu) endoplasmic reticulum protein retention receptor 2 (Kdelr2), mRNA [NM_001013122]
A_44_P354078	NM_001106113	0.442268	9.0393	2.41414	0.0157725	0.0744298	-4.03088	NA	Hist1h1a	Rattus norvegicus histone cluster 1, H1a (Hist1h1a), mRNA [NM_001106113]
A_64_P013147	NM_053385	0.441666	10.0408	2.41085	0.0159153	0.0749404	-4.03873	NA	Prelp	Rattus norvegicus proline/arginine-rich end leucine-rich repeat protein (Prelp), mRNA [NM_053385]
A_42_P479096	NM_001008293	-0.440885	7.87049	-2.40659	0.0161023	0.0756563	-4.0489	Tfb2m	Tfb2m	Rattus norvegicus transcription factor B2, mitochondrial (Tfb2m), nuclear gene encoding mitochondrial protein, mRNA [NM_001008293]
A_64_P081962	NM_001113783	-0.440352	9.6424	-2.40368	0.016231	0.0760958	-4.05582	NA	Golt1b	Rattus norvegicus golgi transport 1 homolog B (S. cerevisiae) (Golt1b), mRNA [NM_001113783]
A_64_P100684	A_64_P100684	0.440148	8.66795	2.40256	0.0162806	0.0761636	-4.05848	NA
A_64_P151518	ENSRNOT00000031268	-0.439704	8.36306	-2.40014	0.0163888	0.076421	-4.06425	NA	Cep152	PREDICTED: Rattus norvegicus centrosomal protein 152 (Cep152), mRNA [XM_002726171]
A_64_P066073	XM_001070178	0.439539	13.9904	2.39924	0.016429	0.076421	-4.06638	NA	Rap1gap	PREDICTED: Rattus norvegicus Rap1 GTPase-activating protein (Rap1gap), mRNA [XM_001070178]
A_64_P156408	NM_001105758	-0.439489	7.36914	-2.39897	0.0164415	0.076421	-4.06704	NA	Tmed7	Rattus norvegicus transmembrane emp24 protein transport domain containing 7 (Tmed7), mRNA [NM_001105758]
A_44_P412170	NM_172062	-0.438592	8.39836	-2.39407	0.0166626	0.0771492	-4.07866	P4ha1	P4ha1	Rattus norvegicus prolyl 4-hydroxylase, alpha polypeptide I (P4ha1), mRNA [NM_172062]
A_42_P829762	NM_001107933	0.438564	7.57551	2.39392	0.0166693	0.0771492	-4.07901	NA	Tbc1d2	Rattus norvegicus TBC1 domain family, member 2 (Tbc1d2), mRNA [NM_001107933]
A_44_P354078	NM_001106113	0.438346	8.89124	2.39273	0.0167236	0.0772351	-4.08183	NA	Hist1h1a	Rattus norvegicus histone cluster 1, H1a (Hist1h1a), mRNA [NM_001106113]
A_42_P723173	NM_012797	0.437964	11.3495	2.39064	0.016819	0.0775104	-4.08678	Id1	Id1	Rattus norvegicus inhibitor of DNA binding 1 (Id1), mRNA [NM_012797]
A_64_P025903	NM_001143817	-0.437656	9.81906	-2.38896	0.0168961	0.0777005	-4.09076	NA	Slc26a6	Rattus norvegicus solute carrier family 26, member 6 (Slc26a6), mRNA [NM_001143817]
A_44_P148407	NM_001004442	-0.437317	14.6611	-2.38711	0.0169813	0.0779268	-4.09513	Pdia6	Pdia6	Rattus norvegicus protein disulfide isomerase family A, member 6 (Pdia6), mRNA [NM_001004442]
A_43_P16965	ENSRNOT00000008391	0.436924	9.56391	2.38497	0.0170806	0.0782168	-4.10019	RGD1310877	RGD1310877	Uncharacterized protein [Source:UniProtKB/TrEMBL;Acc:D3ZQ21] [ENSRNOT00000008391]
A_42_P637189	NM_031612	0.435884	7.804	2.37929	0.017346	0.0792257	-4.11359	Apln	Apln	Rattus norvegicus apelin (Apln), mRNA [NM_031612]
A_64_P235760	BC169022	0.435517	8.1196	2.37729	0.0174405	0.0792257	-4.11831	NA	Trpc2	Rattus norvegicus transient receptor potential cation channel, subfamily C, member 2, mRNA (cDNA clone MGC:189397 IMAGE:9091675), complete cds. [BC169022]
A_44_P199469	NM_001130553	0.435513	8.41007	2.37726	0.0174416	0.0792257	-4.11836	NA	Gsdmd	Rattus norvegicus gasdermin D (Gsdmd), mRNA [NM_001130553]
A_64_P062705	FQ231763	0.435491	11.1601	2.37715	0.0174472	0.0792257	-4.11864	NA		Rattus norvegicus TL0AEA68YE13 mRNA sequence. [FQ231763]
A_42_P723173	NM_012797	0.434951	11.3543	2.3742	0.0175872	0.0796943	-4.12558	Id1	Id1	Rattus norvegicus inhibitor of DNA binding 1 (Id1), mRNA [NM_012797]
A_64_P011015	NM_001008773	-0.434671	10.6054	-2.37267	0.01766	0.0798573	-4.12917	NA	Eif1a	Rattus norvegicus eukaryotic translation initiation factor 1A (Eif1a), mRNA [NM_001008773]
A_42_P678904	NM_001108266	0.433818	12.693	2.36801	0.0178841	0.0807019	-4.14011	NA	RGD1563547	Rattus norvegicus RGD1563547 (RGD1563547), mRNA [NM_001108266]
A_44_P192543	NM_001013105	-0.433603	10.8509	-2.36684	0.0179407	0.0807889	-4.14285	Fkbp11	Fkbp11	Rattus norvegicus FK506 binding protein 11 (Fkbp11), mRNA [NM_001013105]
A_64_P016575	TC628118	-0.432925	7.06668	-2.36314	0.018121	0.0814316	-4.15153	NA		Q8R1R5_RAT (Q8R1R5) MIC2L1, partial (9%) [TC628118]
A_64_P145376	NM_001106341	0.432549	10.1747	2.36109	0.0182215	0.0817136	-4.15632	NA	Mcee	Rattus norvegicus methylmalonyl CoA epimerase (Mcee), mRNA [NM_001106341]
A_44_P520159	NM_017255	0.432282	9.52484	2.35963	0.0182932	0.081866	-4.15973	P2ry2	P2ry2	Rattus norvegicus purinergic receptor P2Y, G-protein coupled, 2 (P2ry2), mRNA [NM_017255]
A_44_P226461	NM_053798	-0.431916	7.88173	-2.35763	0.0183921	0.081929	-4.1644	Sacm1l	Sacm1l	Rattus norvegicus SAC1 suppressor of actin mutations 1-like (yeast) (Sacm1l), mRNA [NM_053798]
A_64_P111619	ENSRNOT00000028561	-0.431719	9.54511	-2.35656	0.0184453	0.081929	-4.1669	NA	Mar-06
A_42_P687819	NM_001109241	0.431688	8.26159	2.35638	0.0184538	0.081929	-4.16731	NA	Atoh8	Rattus norvegicus atonal homolog 8 (Drosophila) (Atoh8), mRNA [NM_001109241]
A_44_P1042696	NM_001106377	0.431514	10.0223	2.35543	0.0185011	0.081929	-4.16952	NA	RGD1564450	Rattus norvegicus RGD1564450 (RGD1564450), mRNA [NM_001106377]
A_42_P740939	NM_203337	0.431445	10.7354	2.35506	0.0185197	0.081929	-4.1704	NA	St3gal4	Rattus norvegicus ST3 beta-galactoside alpha-2,3-sialyltransferase 4 (St3gal4), mRNA [NM_203337]
A_42_P529550	NM_139185	-0.431392	10.58	-2.35477	0.0185343	0.081929	-4.17108	Gng8	Gng8	Rattus norvegicus guanine nucleotide binding protein (G protein), gamma 8 (Gng8), mRNA [NM_139185]
A_64_P032232	ENSRNOT00000037120	-0.429017	7.76355	-2.34181	0.0191906	0.0846576	-4.20122	NA		Uncharacterized protein [Source:UniProtKB/TrEMBL;Acc:D4ACN9] [ENSRNOT00000037120]
A_64_P066073	XM_001070178	0.428213	14.2378	2.33741	0.0194177	0.0850625	-4.2114	NA	Rap1gap	PREDICTED: Rattus norvegicus Rap1 GTPase-activating protein (Rap1gap), mRNA [XM_001070178]
A_43_P17964	NM_001007662	-0.42819	8.3008	-2.33729	0.019424	0.0850625	-4.21168	Arcn1	Arcn1	Rattus norvegicus archain 1 (Arcn1), mRNA [NM_001007662]
A_42_P668682	NM_053883	-0.428186	9.09524	-2.33727	0.0194252	0.0850625	-4.21174	NA	Dusp6	Rattus norvegicus dual specificity phosphatase 6 (Dusp6), mRNA [NM_053883]
A_44_P525059	NM_001010946	-0.428136	7.31457	-2.33699	0.0194395	0.0850625	-4.21237	Ficd	Ficd	Rattus norvegicus FIC domain containing (Ficd), mRNA [NM_001010946]
A_64_P098255	NM_001077640	0.427251	10.5217	2.33217	0.019692	0.0859935	-4.22353	NA	Gadd45g	Rattus norvegicus growth arrest and DNA-damage-inducible, gamma (Gadd45g), mRNA [NM_001077640]
A_64_P138513	NM_001012213	-0.427036	8.70826	-2.33099	0.0197537	0.0860896	-4.22624	NA	Sfxn1	Rattus norvegicus sideroflexin 1 (Sfxn1), mRNA [NM_001012213]
A_43_P17029	NM_001106873	0.426608	10.2155	2.32866	0.0198773	0.08635	-4.23164	NA	Slc25a23	Rattus norvegicus solute carrier family 25 (mitochondrial carrier; phosphate carrier), member 23 (Slc25a23), nuclear gene encoding mitochondrial protein, mRNA [NM_001106873]
A_64_P131965	NM_130829	0.426553	8.39162	2.32836	0.0198932	0.08635	-4.23233	NA	Palm	Rattus norvegicus paralemmin (Palm), mRNA [NM_130829]
A_64_P013147	NM_053385	0.426125	10.1041	2.32602	0.0200176	0.0867162	-4.23772	NA	Prelp	Rattus norvegicus proline/arginine-rich end leucine-rich repeat protein (Prelp), mRNA [NM_053385]
A_44_P192543	NM_001013105	-0.425617	11.037	-2.32325	0.0201658	0.0871839	-4.24409	Fkbp11	Fkbp11	Rattus norvegicus FK506 binding protein 11 (Fkbp11), mRNA [NM_001013105]
A_64_P124200	NM_053930	-0.425104	9.26518	-2.32044	0.0203168	0.0876619	-4.25054	NA	Gp1bb	Rattus norvegicus glycoprotein Ib (platelet), beta polypeptide (Gp1bb), mRNA [NM_053930]
A_64_P094515	ENSRNOT00000035353	-0.424775	11.2681	-2.31865	0.020414	0.087906	-4.25466	NA		LRRGT00107 [Source:UniProtKB/TrEMBL;Acc:Q6TUD7] [ENSRNOT00000035353]
A_42_P479096	NM_001008293	-0.42462	7.84909	-2.3178	0.02046	0.0879293	-4.25661	Tfb2m	Tfb2m	Rattus norvegicus transcription factor B2, mitochondrial (Tfb2m), nuclear gene encoding mitochondrial protein, mRNA [NM_001008293]
A_64_P081962	NM_001113783	-0.423585	9.86023	-2.31216	0.0207691	0.089081	-4.26956	NA	Golt1b	Rattus norvegicus golgi transport 1 homolog B (S. cerevisiae) (Golt1b), mRNA [NM_001113783]
A_44_P135224	NM_022187	-0.423263	7.27906	-2.3104	0.0208663	0.0892242	-4.27358	NA	Plk3	Rattus norvegicus polo-like kinase 3 (Drosophila) (Plk3), mRNA [NM_022187]
A_44_P199469	NM_001130553	0.423201	8.74062	2.31006	0.0208849	0.0892242	-4.27435	NA	Gsdmd	Rattus norvegicus gasdermin D (Gsdmd), mRNA [NM_001130553]
A_44_P556579	ENSRNOT00000033687	0.422981	6.99615	2.30886	0.0209515	0.0893324	-4.2771	NA	H1fx	Uncharacterized protein [Source:UniProtKB/TrEMBL;Acc:D3ZIX4] [ENSRNOT00000033687]
A_44_P294675	NM_053687	-0.422758	7.34648	-2.30764	0.0210191	0.0894448	-4.27988	Slfn3	Slfn3	Rattus norvegicus schlafen 3 (Slfn3), mRNA [NM_053687]
A_43_P11520	NM_012703	0.42252	10.1434	2.30634	0.0210915	0.089577	-4.28285	Thrsp	Thrsp	Rattus norvegicus thyroid hormone responsive (Thrsp), mRNA [NM_012703]
A_44_P109791	NM_138896	-0.421571	9.93647	-2.30116	0.0213826	0.0906353	-4.29467	Pja2	Pja2	Rattus norvegicus praja 2, RING-H2 motif containing (Pja2), mRNA [NM_138896]
A_44_P457099	NM_001109411	-0.421293	8.94684	-2.29965	0.0214683	0.0908209	-4.29812	NA	Ppapdc1b	Rattus norvegicus phosphatidic acid phosphatase type 2 domain containing 1B (Ppapdc1b), mRNA [NM_001109411]
A_64_P066694	NM_001033898	-0.42073	9.02068	-2.29657	0.0216432	0.0913823	-4.30512	NA	Calu	Rattus norvegicus calumenin (Calu), transcript variant 2, mRNA [NM_001033898]
A_44_P993370	NM_001011915	-0.419839	10.626	-2.29171	0.0219227	0.0923823	-4.31618	Fermt2	Fermt2	Rattus norvegicus fermitin family homolog 2 (Drosophila) (Fermt2), mRNA [NM_001011915]
A_43_P19361	NM_212524	-0.418923	7.78522	-2.28671	0.0222129	0.0934234	-4.32751	Abhd5	Abhd5	Rattus norvegicus abhydrolase domain containing 5 (Abhd5), mRNA [NM_212524]
A_64_P068473	A_64_P068473	0.418215	9.37645	2.28285	0.0224395	0.0941937	-4.33625	NA
A_44_P148407	NM_001004442	-0.417275	14.1158	-2.27771	0.0227438	0.0952864	-4.34784	Pdia6	Pdia6	Rattus norvegicus protein disulfide isomerase family A, member 6 (Pdia6), mRNA [NM_001004442]
A_44_P344863	NM_001013198	-0.417033	8.98748	-2.27639	0.0228227	0.0954324	-4.35082	NA	Ddx50	Rattus norvegicus DEAD (Asp-Glu-Ala-Asp) box polypeptide 50 (Ddx50), mRNA [NM_001013198]
A_44_P335446	NM_001012089	0.415866	7.26245	2.27002	0.0232063	0.0968495	-4.36516	Dusp2	Dusp2	Rattus norvegicus dual specificity phosphatase 2 (Dusp2), mRNA [NM_001012089]
A_42_P479096	NM_001008293	-0.415533	7.97799	-2.2682	0.0233168	0.0971234	-4.36924	Tfb2m	Tfb2m	Rattus norvegicus transcription factor B2, mitochondrial (Tfb2m), nuclear gene encoding mitochondrial protein, mRNA [NM_001008293]
A_44_P350074	NM_001111064	-0.414616	9.67186	-2.2632	0.0236236	0.0982127	-4.38048	NA	Mbnl2	Rattus norvegicus muscleblind-like 2 (Mbnl2), mRNA [NM_001111064]
A_44_P1045354	NM_199081	-0.414397	13.7327	-2.262	0.0236974	0.0983304	-4.38316	Slc35b1	Slc35b1	Rattus norvegicus solute carrier family 35, member B1 (Slc35b1), mRNA [NM_199081]
A_43_P15356	NM_131904	-0.413806	8.13911	-2.25878	0.0238973	0.0989703	-4.39038	Mgea5	Mgea5	Rattus norvegicus meningioma expressed antigen 5 (hyaluronidase) (Mgea5), mRNA [NM_131904]
A_44_P310581	BG673348	0.413412	10.4793	2.25662	0.0240316	0.0989906	-4.39519	NA		DRNBTB09 Rat DRG Library Rattus norvegicus cDNA clone DRNBTB09 5', mRNA sequence [BG673348]
A_44_P279002	NM_001106480	-0.4134	9.96352	-2.25656	0.0240355	0.0989906	-4.39533	NA	Prpf40a	Rattus norvegicus PRP40 pre-mRNA processing factor 40 homolog A (S. cerevisiae) (Prpf40a), mRNA [NM_001106480]
A_44_P341801	NM_172039	-0.413389	11.6618	-2.2565	0.0240393	0.0989906	-4.39547	Hdlbp	Hdlbp	Rattus norvegicus high density lipoprotein binding protein (Hdlbp), mRNA [NM_172039]
A_64_P014165	NM_001014113	-0.41322	8.41875	-2.25558	0.0240971	0.0990404	-4.39753	NA	Utp14a	Rattus norvegicus UTP14, U3 small nucleolar ribonucleoprotein, homolog A (yeast) (Utp14a), mRNA [NM_001014113]
A_43_P21564	NM_181084	-0.412702	8.3868	-2.25275	0.0242751	0.0995831	-4.40385	Tp53inp1	Tp53inp1	Rattus norvegicus tumor protein p53 inducible nuclear protein 1 (Tp53inp1), mRNA [NM_181084]
A_44_P204704	NM_013128	-0.412145	11.2019	-2.24971	0.0244673	0.100182	-4.41062	Cpe	Cpe	Rattus norvegicus carboxypeptidase E (Cpe), mRNA [NM_013128]
A_44_P360496	NM_199256	-0.411935	8.66257	-2.24856	0.0245403	0.100291	-4.41317	Sec61a1	Sec61a1	Rattus norvegicus Sec61 alpha 1 subunit (S. cerevisiae) (Sec61a1), mRNA [NM_199256]
A_44_P470149	BC168682	-0.411729	9.14533	-2.24744	0.0246119	0.100359	-4.41567	NA	Ap1s1	Rattus norvegicus adaptor-related protein complex 1, sigma 1 subunit, mRNA (cDNA clone MGC:188494 IMAGE:5623505), complete cds. [BC168682]
A_44_P128186	NM_053305	0.411621	7.85317	2.24685	0.0246495	0.100359	-4.41698	NA	Tas1r1	Rattus norvegicus taste receptor, type 1, member 1 (Tas1r1), mRNA [NM_053305]
A_64_P147214	NM_023960	0.411235	10.5835	2.24474	0.0247848	0.100574	-4.42168	NA	Kcnmb4	Rattus norvegicus potassium large conductance calcium-activated channel, subfamily M, beta member 4 (Kcnmb4), mRNA [NM_023960]
A_64_P126818	NM_001107750	0.411205	9.6586	2.24458	0.0247953	0.100574	-4.42204	NA	Tspan18	Rattus norvegicus tetraspanin 18 (Tspan18), mRNA [NM_001107750]
A_64_P147214	NM_023960	0.410953	10.9424	2.2432	0.0248836	0.100744	-4.42509	NA	Kcnmb4	Rattus norvegicus potassium large conductance calcium-activated channel, subfamily M, beta member 4 (Kcnmb4), mRNA [NM_023960]
A_43_P11044	NM_001009632	0.41027	14.1144	2.23947	0.0251251	0.101527	-4.43337	G0s2	G0s2	Rattus norvegicus G0/G1switch 2 (G0s2), mRNA [NM_001009632]
A_64_P013432	ENSRNOT00000014405	-0.410141	10.3504	-2.23877	0.0251708	0.101527	-4.43493	NA	Dicer1	PREDICTED: Rattus norvegicus dicer 1, ribonuclease type III (Dicer1), mRNA [XM_001068155]
A_64_P040278	NM_053304	0.409704	6.55322	2.23638	0.0253267	0.101966	-4.44023	NA	Col1a1	Rattus norvegicus collagen, type I, alpha 1 (Col1a1), mRNA [NM_053304]
A_44_P384223	NM_024151	-0.408097	11.8952	-2.22761	0.0259064	0.104106	-4.45961	Arf4	Arf4	Rattus norvegicus ADP-ribosylation factor 4 (Arf4), mRNA [NM_024151]
A_64_P077751	NM_001012157	-0.407693	7.33708	-2.22541	0.0260539	0.104505	-4.46447	NA	Cog3	Rattus norvegicus component of oligomeric golgi complex 3 (Cog3), mRNA [NM_001012157]
A_64_P034774	NM_017212	0.406887	7.03639	2.22101	0.0263503	0.105499	-4.47416	NA	Mapt	Rattus norvegicus microtubule-associated protein tau (Mapt), mRNA [NM_017212]
A_44_P899467	BE118692	-0.406243	9.81619	-2.21749	0.0265894	0.106139	-4.48189	NA		UI-R-BS1-azr-f-06-0-UI.s1 UI-R-BS1 Rattus norvegicus cDNA clone UI-R-BS1-azr-f-06-0-UI 3', mRNA sequence [BE118692]
A_64_P107329	NM_001013207	-0.406193	10.6463	-2.21722	0.0266081	0.106139	-4.48249	NA	Rbm39	Rattus norvegicus RNA binding motif protein 39 (Rbm39), mRNA [NM_001013207]
A_64_P154952	NM_019328	-0.406009	7.50823	-2.21622	0.0266768	0.106217	-4.48469	NA	Nr4a2	Rattus norvegicus nuclear receptor subfamily 4, group A, member 2 (Nr4a2), mRNA [NM_019328]
A_42_P816479	NM_022278	0.405219	8.77528	2.21191	0.0269732	0.1072	-4.49414	Glrx1	Glrx1	Rattus norvegicus glutaredoxin 1 (Glrx1), mRNA [NM_022278]
A_64_P124200	NM_053930	-0.404994	9.09008	-2.21067	0.0270585	0.107342	-4.49684	NA	Gp1bb	Rattus norvegicus glycoprotein Ib (platelet), beta polypeptide (Gp1bb), mRNA [NM_053930]
A_43_P21564	NM_181084	-0.40356	8.49681	-2.20285	0.0276055	0.108972	-4.51394	Tp53inp1	Tp53inp1	Rattus norvegicus tumor protein p53 inducible nuclear protein 1 (Tp53inp1), mRNA [NM_181084]
A_42_P668682	NM_053883	-0.403524	9.22491	-2.20265	0.0276192	0.108972	-4.51437	NA	Dusp6	Rattus norvegicus dual specificity phosphatase 6 (Dusp6), mRNA [NM_053883]
A_64_P081183	NM_199383	0.403522	12.6273	2.20264	0.0276203	0.108972	-4.5144	NA	Yipf1	Rattus norvegicus Yip1 domain family, member 1 (Yipf1), mRNA [NM_199383]
A_64_P067659	NM_022407	0.403109	10.2685	2.20039	0.0277795	0.109036	-4.51931	NA	Aldh1a1	Rattus norvegicus aldehyde dehydrogenase 1 family, member A1 (Aldh1a1), mRNA [NM_022407]
A_44_P470961	ENSRNOT00000032974	-0.403108	6.81006	-2.20038	0.02778	0.109036	-4.51933	NA	Ell2	Ell2 protein [Source:UniProtKB/TrEMBL;Acc:Q2NL49] [ENSRNOT00000032974]
A_64_P040710	NM_001011979	-0.403022	10.8651	-2.19991	0.0278131	0.109036	-4.52034	NA	Tardbp	Rattus norvegicus TAR DNA binding protein (Tardbp), mRNA [NM_001011979]
A_64_P117901	NM_144755	-0.402871	12.2874	-2.19908	0.0278719	0.109036	-4.52215	NA	Trib3	Rattus norvegicus tribbles homolog 3 (Drosophila) (Trib3), mRNA [NM_144755]
A_42_P501877	NM_012569	0.402829	7.99857	2.19885	0.0278883	0.109036	-4.52265	Gls	Gls	Rattus norvegicus glutaminase (Gls), nuclear gene encoding mitochondrial protein, transcript variant 1, mRNA [NM_012569]
A_44_P536932	NM_001009480	0.402418	14.2964	2.19662	0.0280479	0.109402	-4.52752	Uqcrh	Uqcrh	Rattus norvegicus ubiquinol-cytochrome c reductase hinge protein (Uqcrh), nuclear gene encoding mitochondrial protein, mRNA [NM_001009480]
A_44_P341801	NM_172039	-0.402328	11.7584	-2.19612	0.028083	0.109402	-4.52859	Hdlbp	Hdlbp	Rattus norvegicus high density lipoprotein binding protein (Hdlbp), mRNA [NM_172039]
A_64_P059390	NM_017340	-0.401943	9.52554	-2.19402	0.0282338	0.109793	-4.53316	NA	Acox1	Rattus norvegicus acyl-Coenzyme A oxidase 1, palmitoyl (Acox1), mRNA [NM_017340]
A_44_P474101	NM_013111	-0.401529	10.0014	-2.19176	0.0283966	0.110228	-4.53806	Slc7a1	Slc7a1	Rattus norvegicus solute carrier family 7 (cationic amino acid transporter, y+ system), member 1 (Slc7a1), mRNA [NM_013111]
A_64_P128667	NM_024132	0.401104	7.89941	2.18944	0.0285647	0.110682	-4.5431	NA	Faah	Rattus norvegicus fatty acid amide hydrolase (Faah), mRNA [NM_024132]
A_64_P161542	NM_001144957	-0.400866	7.8779	-2.18814	0.0286593	0.110843	-4.54592	NA	LOC100270669	Rattus norvegicus hypothetical protein LOC100270669 (LOC100270669), mRNA [NM_001144957]
A_43_P12780	NM_053350	-0.400742	8.69268	-2.18746	0.0287086	0.110843	-4.54739	Agps	Agps	Rattus norvegicus alkylglycerone phosphate synthase (Agps), mRNA [NM_053350]
A_64_P009265	NM_001039691	0.4006	10.3708	2.18669	0.0287652	0.110864	-4.54907	NA	Ugt1a6	Rattus norvegicus UDP glucuronosyltransferase 1 family, polypeptide A6 (Ugt1a6), transcript variant 1, mRNA [NM_001039691]
A_64_P117901	NM_144755	-0.400323	12.3464	-2.18518	0.0288759	0.111093	-4.55234	NA	Trib3	Rattus norvegicus tribbles homolog 3 (Drosophila) (Trib3), mRNA [NM_144755]
A_43_P21660	NM_001007147	-0.399944	7.82298	-2.18311	0.0290278	0.111479	-4.55681	Unc84a	Unc84a	Rattus norvegicus unc-84 homolog A (C. elegans) (Unc84a), mRNA [NM_001007147]
A_44_P637482	NM_001127590	-0.399592	8.00335	-2.18119	0.0291696	0.111675	-4.56097	NA	Slc25a42	Rattus norvegicus solute carrier family 25, member 42 (Slc25a42), mRNA [NM_001127590]
A_44_P356596	ENSRNOT00000019780	-0.399547	7.61295	-2.18094	0.0291876	0.111675	-4.56149	NA		Uncharacterized protein [Source:UniProtKB/TrEMBL;Acc:D3Z934] [ENSRNOT00000019780]
A_64_P004670	NM_001109498	-0.399374	10.8109	-2.18	0.0292576	0.111675	-4.56353	NA	Cdk2ap2	Rattus norvegicus CDK2-associated protein 2 (Cdk2ap2), mRNA [NM_001109498]
A_42_P668682	NM_053883	-0.399306	9.36103	-2.17963	0.0292851	0.111675	-4.56433	NA	Dusp6	Rattus norvegicus dual specificity phosphatase 6 (Dusp6), mRNA [NM_053883]
A_44_P913396	NM_001109049	0.398988	7.12524	2.17789	0.029414	0.11197	-4.56808	NA	Ccdc103	Rattus norvegicus coiled-coil domain containing 103 (Ccdc103), mRNA [NM_001109049]
A_44_P457099	NM_001109411	-0.398149	8.77619	-2.17331	0.029757	0.113077	-4.57795	NA	Ppapdc1b	Rattus norvegicus phosphatidic acid phosphatase type 2 domain containing 1B (Ppapdc1b), mRNA [NM_001109411]
A_44_P128186	NM_053305	0.397891	7.9599	2.1719	0.029863	0.113156	-4.58098	NA	Tas1r1	Rattus norvegicus taste receptor, type 1, member 1 (Tas1r1), mRNA [NM_053305]
A_64_P032904	NM_001111064	-0.397844	8.85218	-2.17165	0.0298824	0.113156	-4.58153	NA	Mbnl2	Rattus norvegicus muscleblind-like 2 (Mbnl2), mRNA [NM_001111064]
A_42_P550264	NM_001014207	-0.397471	8.68303	-2.16961	0.0300362	0.11354	-4.5859	NA	Taf1d	Rattus norvegicus TATA box binding protein (Tbp)-associated factor, RNA polymerase I, D (Taf1d), mRNA [NM_001014207]
A_44_P279002	NM_001106480	-0.397226	9.99024	-2.16827	0.030138	0.113726	-4.58878	NA	Prpf40a	Rattus norvegicus PRP40 pre-mRNA processing factor 40 homolog A (S. cerevisiae) (Prpf40a), mRNA [NM_001106480]
A_64_P037105	NM_021763	-0.397027	7.98224	-2.16719	0.0302207	0.11384	-4.59111	NA	Arfip1	Rattus norvegicus ADP-ribosylation factor interacting protein 1 (Arfip1), mRNA [NM_021763]
A_42_P560781	NM_013090	-0.39688	8.35435	-2.16638	0.030282	0.113873	-4.59284	NA	Vamp1	Rattus norvegicus vesicle-associated membrane protein 1 (Vamp1), mRNA [NM_013090]
A_44_P226461	NM_053798	-0.395939	7.67888	-2.16125	0.0306764	0.115156	-4.60385	Sacm1l	Sacm1l	Rattus norvegicus SAC1 suppressor of actin mutations 1-like (yeast) (Sacm1l), mRNA [NM_053798]
A_44_P191593	NM_053946	-0.394498	8.63373	-2.15338	0.0312888	0.117252	-4.62065	Magt1	Magt1	Rattus norvegicus magnesium transporter 1 (Magt1), mRNA [NM_053946]
A_42_P740939	NM_203337	0.394319	10.819	2.1524	0.0313656	0.117336	-4.62273	NA	St3gal4	Rattus norvegicus ST3 beta-galactoside alpha-2,3-sialyltransferase 4 (St3gal4), mRNA [NM_203337]
A_42_P529550	NM_139185	-0.393959	10.3043	-2.15044	0.0315203	0.117712	-4.62691	Gng8	Gng8	Rattus norvegicus guanine nucleotide binding protein (G protein), gamma 8 (Gng8), mRNA [NM_139185]
A_42_P576446	NM_001107673	-0.39379	9.0312	-2.14952	0.0315935	0.117782	-4.62888	NA	Slc7a11	Rattus norvegicus solute carrier family 7 (cationic amino acid transporter, y+ system), member 11 (Slc7a11), mRNA [NM_001107673]
A_44_P240696	NM_053750	-0.39325	8.52049	-2.14657	0.0318274	0.11845	-4.63515	Nppc	Nppc	Rattus norvegicus natriuretic peptide precursor C (Nppc), mRNA [NM_053750]
A_64_P141364	ENSRNOT00000056930	-0.393096	7.14359	-2.14573	0.0318947	0.118497	-4.63694	NA	Ibtk	Uncharacterized protein [Source:UniProtKB/TrEMBL;Acc:D3ZAK7] [ENSRNOT00000056930]
A_42_P619926	NM_001106578	-0.392961	7.82287	-2.14499	0.0319536	0.118513	-4.63851	NA	Sema3c	Rattus norvegicus sema domain, immunoglobulin domain (Ig), short basic domain, secreted, (semaphorin) 3C (Sema3c), mRNA [NM_001106578]
A_42_P830301	NM_001105668	-0.392532	9.07401	-2.14265	0.0321411	0.118812	-4.64348	NA	Mdfic	Rattus norvegicus MyoD family inhibitor domain containing (Mdfic), mRNA [NM_001105668]
A_64_P078880	NM_012873	0.392526	10.4441	2.14262	0.032144	0.118812	-4.64355	NA	Prm2	Rattus norvegicus protamine 2 (Prm2), mRNA [NM_012873]
A_43_P12530	NM_031127	0.392119	8.08661	2.1404	0.0323227	0.119269	-4.64826	Suox	Suox	Rattus norvegicus sulfite oxidase (Suox), nuclear gene encoding mitochondrial protein, mRNA [NM_031127]
A_42_P529550	NM_139185	-0.391938	10.6195	-2.13941	0.0324028	0.119361	-4.65036	Gng8	Gng8	Rattus norvegicus guanine nucleotide binding protein (G protein), gamma 8 (Gng8), mRNA [NM_139185]
A_44_P438675	NM_001107939	-0.391159	7.41989	-2.13515	0.0327484	0.120293	-4.65936	NA	Pappa	Rattus norvegicus pregnancy-associated plasma protein A (Pappa), mRNA [NM_001107939]
A_42_P768776	NM_001108443	-0.391118	11.0044	-2.13493	0.0327667	0.120293	-4.65983	NA	Zfp330	Rattus norvegicus zinc finger protein 330 (Zfp330), mRNA [NM_001108443]
A_64_P001344	TC592330	-0.390561	8.96164	-2.13189	0.0330157	0.120889	-4.66625	NA		Q8BUD8_MOUSE (Q8BUD8) 10 days lactation, adult female mammary gland cDNA, RIKEN full-length enriched library, clone:D730020H24 product:ZINC FINGER PROTEIN homolog (Muscleblind-like 2, isoform 1), partial (9%) [TC592330]
A_44_P929840	NM_001107275	-0.390505	7.13538	-2.13159	0.0330408	0.120889	-4.66689	NA	Slc39a14	Rattus norvegicus solute carrier family 39 (zinc transporter), member 14 (Slc39a14), mRNA [NM_001107275]
A_43_P14036	NM_206846	-0.389954	12.8458	-2.12858	0.033289	0.121592	-4.67324	Ifi27l2b	Ifi27l2b	Rattus norvegicus interferon, alpha-inducible protein 27 like 2B (Ifi27l2b), mRNA [NM_206846]
A_44_P541171	ENSRNOT00000002907	0.389434	8.66181	2.12574	0.0335248	0.122247	-4.67922	NA	Aasdh	Uncharacterized protein [Source:UniProtKB/TrEMBL;Acc:D4A5F5] [ENSRNOT00000002907]
A_44_P425619	BC166838	-0.389211	9.9862	-2.12452	0.0336263	0.122359	-4.68178	NA	Pgm3	Rattus norvegicus phosphoglucomutase 3, mRNA (cDNA clone MGC:188729 IMAGE:9027278), complete cds. [BC166838]
A_64_P060302	TC601702	-0.389033	8.2347	-2.12355	0.0337075	0.122359	-4.68382	NA		Q7TQF0_MOUSE (Q7TQF0) Nid2 protein, partial (17%) [TC601702]
A_44_P714446	NM_001195503	0.388995	13.8099	2.12334	0.033725	0.122359	-4.68426	LOC689574	LOC689574	Rattus norvegicus hypothetical protein LOC689574 (LOC689574), nuclear gene encoding mitochondrial protein, transcript variant 1, mRNA [NM_001195503]
A_43_P10225	NM_012712	0.388609	12.4011	2.12123	0.0339021	0.122664	-4.6887	NA	Fgfr2	Rattus norvegicus fibroblast growth factor receptor 2 (Fgfr2), transcript variant a, mRNA [NM_012712]
A_42_P604121	NM_001012144	-0.388565	11.9261	-2.12099	0.0339223	0.122664	-4.6892	Tfg	Tfg	Rattus norvegicus Trk-fused gene (Tfg), mRNA [NM_001012144]
A_64_P235760	BC169022	0.388273	8.05174	2.1194	0.0340566	0.122781	-4.69255	NA	Trpc2	Rattus norvegicus transient receptor potential cation channel, subfamily C, member 2, mRNA (cDNA clone MGC:189397 IMAGE:9091675), complete cds. [BC169022]
A_44_P392004	TC613432	0.388248	8.23441	2.11927	0.034068	0.122781	-4.69283	NA		BC062892 brother of CDO {Mus musculus} (exp=-1; wgp=0; cg=0), partial (11%) [TC613432]
A_64_P158940	NM_001042561	-0.388062	10.4503	-2.11825	0.0341537	0.122885	-4.69496	NA	Wsb1	Rattus norvegicus WD repeat and SOCS box-containing 1 (Wsb1), transcript variant 1, mRNA [NM_001042561]
A_42_P623733	NM_001024361	0.38769	10.364	2.11622	0.0343263	0.123301	-4.69922	NA	LOC501110	Rattus norvegicus similar to Glutathione S-transferase A1 (GTH1) (HA subunit 1) (GST-epsilon) (GSTA1-1) (GST class-alpha) (LOC501110), mRNA [NM_001024361]
A_43_P14699	FQ229630	-0.387205	13.4897	-2.11357	0.0345518	0.123757	-4.70476	LOC686259		Rattus norvegicus TL0ADA47YE11 mRNA sequence. [FQ229630]
A_64_P081749	XM_001078310	-0.387172	7.52179	-2.11339	0.0345674	0.123757	-4.70514	NA	Fam114a1	PREDICTED: Rattus norvegicus family with sequence similarity 114, member A1 (Fam114a1), mRNA [XM_001078310]
A_64_P075969	NM_001106000	-0.386581	9.98781	-2.11017	0.0348439	0.124541	-4.71189	NA	Cox18	Rattus norvegicus COX18 cytochrome c oxidase assembly homolog (S. cerevisiae) (Cox18), nuclear gene encoding mitochondrial protein, mRNA [NM_001106000]
A_64_P141420	NM_001031642	0.386418	8.02999	2.10928	0.0349204	0.124609	-4.71374	NA	Serpinb1a	Rattus norvegicus serine (or cysteine) proteinase inhibitor, clade B, member 1a (Serpinb1a), mRNA [NM_001031642]
A_44_P410005	NM_001024743	-0.386169	10.2675	-2.10792	0.0350379	0.124823	-4.71658	Ugp2	Ugp2	Rattus norvegicus UDP-glucose pyrophosphorylase 2 (Ugp2), mRNA [NM_001024743]
A_44_P638290	NM_001024327	0.385919	10.4772	2.10655	0.0351564	0.125039	-4.71943	Znf467	Znf467	Rattus norvegicus zinc finger protein 467 (Znf467), mRNA [NM_001024327]
A_64_P086214	A_64_P086214	-0.385576	9.48334	-2.10468	0.0353192	0.125211	-4.72334	NA
A_42_P604121	NM_001012144	-0.385461	12.1422	-2.10405	0.0353739	0.125211	-4.72465	Tfg	Tfg	Rattus norvegicus Trk-fused gene (Tfg), mRNA [NM_001012144]
A_64_P345922	NM_001191882	-0.385345	6.90227	-2.10342	0.035429	0.125211	-4.72596	NA	Nphp3	Rattus norvegicus nephronophthisis 3 (adolescent) (Nphp3), mRNA [NM_001191882]
A_42_P464668	NM_001106769	0.38533	6.42916	2.10334	0.0354361	0.125211	-4.72613	NA	Apc2	Rattus norvegicus adenomatosis polyposis coli 2 (Apc2), mRNA [NM_001106769]
A_64_P048864	ENSRNOT00000061421	-0.38517	7.07614	-2.10247	0.0355125	0.125277	-4.72795	NA	Zar1l	PREDICTED: Rattus norvegicus similar to Zygote arrest 1 (Oocyte-specific maternal effect factor) (LOC689594), mRNA [XM_001071298]
A_42_P758052	NM_001031645	0.384829	12.6196	2.1006	0.0356759	0.125649	-4.73183	Acp6	Acp6	Rattus norvegicus acid phosphatase 6, lysophosphatidic (Acp6), mRNA [NM_001031645]
A_64_P060977	NM_001025051	-0.384515	6.99015	-2.09889	0.0358266	0.125975	-4.73539	NA	Fam110c	Rattus norvegicus family with sequence similarity 110, member C (Fam110c), mRNA [NM_001025051]
A_64_P082037	XM_001054805	-0.384385	10.2917	-2.09818	0.0358891	0.12599	-4.73686	NA	LOC679127	PREDICTED: Rattus norvegicus similar to Protein KIAA0690 (LOC679127), mRNA [XM_001054805]
A_44_P370213	NM_012749	-0.384127	13.2155	-2.09677	0.0360137	0.126223	-4.73979	Ncl	Ncl	Rattus norvegicus nucleolin (Ncl), mRNA [NM_012749]
A_64_P099633	NM_001128137	0.383462	6.55519	2.09314	0.0363367	0.126666	-4.74733	NA	Lcn10	Rattus norvegicus lipocalin 10 (Lcn10), mRNA [NM_001128137]
A_43_P11591	NM_012865	-0.383406	6.92325	-2.09284	0.0363637	0.126666	-4.74795	Nfya	Nfya	Rattus norvegicus nuclear transcription factor-Y alpha (Nfya), mRNA [NM_012865]
A_42_P616287	NM_001134555	0.383295	8.99047	2.09223	0.0364179	0.126666	-4.74921	NA	C1r	Rattus norvegicus complement component 1, r subcomponent (C1r), mRNA [NM_001134555]
A_64_P040710	NM_001011979	-0.383241	10.247	-2.09194	0.0364441	0.126666	-4.74982	NA	Tardbp	Rattus norvegicus TAR DNA binding protein (Tardbp), mRNA [NM_001011979]
A_44_P869351	NM_001107779	-0.383205	8.90399	-2.09174	0.0364621	0.126666	-4.75023	NA	Trmt6	Rattus norvegicus tRNA methyltransferase 6 homolog (S. cerevisiae) (Trmt6), mRNA [NM_001107779]
A_64_P039432	NM_001106913	-0.383146	10.0374	-2.09141	0.0364909	0.126666	-4.7509	NA	Clk1	Rattus norvegicus CDC-like kinase 1 (Clk1), mRNA [NM_001106913]
A_44_P396450	ENSRNOT00000018433	-0.382947	8.3912	-2.09033	0.036588	0.126799	-4.75314	Slc25a36		Uncharacterized protein [Source:UniProtKB/TrEMBL;Acc:D4ACN9] [ENSRNOT00000018433]
A_43_P14036	NM_206846	-0.382712	13.0692	-2.08905	0.0367032	0.126896	-4.7558	Ifi27l2b	Ifi27l2b	Rattus norvegicus interferon, alpha-inducible protein 27 like 2B (Ifi27l2b), mRNA [NM_206846]
A_42_P768776	NM_001108443	-0.382637	10.7721	-2.08864	0.0367404	0.126896	-4.75665	NA	Zfp330	Rattus norvegicus zinc finger protein 330 (Zfp330), mRNA [NM_001108443]
A_42_P576446	NM_001107673	-0.382504	9.01068	-2.08791	0.0368056	0.126896	-4.75815	NA	Slc7a11	Rattus norvegicus solute carrier family 7 (cationic amino acid transporter, y+ system), member 11 (Slc7a11), mRNA [NM_001107673]
A_64_P111619	ENSRNOT00000028561	-0.382414	9.66094	-2.08742	0.0368503	0.126896	-4.75917	NA	Mar-06
A_64_P136046	NM_145081	-0.381938	8.87175	-2.08483	0.0370852	0.127398	-4.76453	NA	Optn	Rattus norvegicus optineurin (Optn), mRNA [NM_145081]
A_44_P956951	FQ217242	-0.381881	8.89162	-2.08451	0.0371136	0.127398	-4.76518	Harbi1l	Atg13	Rattus norvegicus TL0ACA31YH23 mRNA sequence. [FQ217242]
A_44_P512874	NM_017074	-0.38143	6.66851	-2.08205	0.0373379	0.127753	-4.77026	Cth	Cth	Rattus norvegicus cystathionase (cystathionine gamma-lyase) (Cth), mRNA [NM_017074]
A_42_P576446	NM_001107673	-0.381368	8.88329	-2.08171	0.0373688	0.127753	-4.77095	NA	Slc7a11	Rattus norvegicus solute carrier family 7 (cationic amino acid transporter, y+ system), member 11 (Slc7a11), mRNA [NM_001107673]
A_42_P740939	NM_203337	0.381318	11.0901	2.08144	0.037394	0.127753	-4.77152	NA	St3gal4	Rattus norvegicus ST3 beta-galactoside alpha-2,3-sialyltransferase 4 (St3gal4), mRNA [NM_203337]
A_64_P015911	FQ231120	-0.380677	8.16899	-2.07794	0.0377148	0.128646	-4.77872	NA		Rattus norvegicus TL0AEA7YD23 mRNA sequence. [FQ231120]
A_43_P15775	NM_001037201	-0.380103	11.5429	-2.07481	0.0380045	0.128988	-4.78517	Ddx21	Ddx21	Rattus norvegicus DEAD (Asp-Glu-Ala-Asp) box polypeptide 21 (Ddx21), mRNA [NM_001037201]
A_42_P604121	NM_001012144	-0.380078	12.0006	-2.07467	0.038017	0.128988	-4.78544	Tfg	Tfg	Rattus norvegicus Trk-fused gene (Tfg), mRNA [NM_001012144]
A_64_P050199	NM_001106578	-0.380013	7.95188	-2.07432	0.03805	0.128988	-4.78617	NA	Sema3c	Rattus norvegicus sema domain, immunoglobulin domain (Ig), short basic domain, secreted, (semaphorin) 3C (Sema3c), mRNA [NM_001106578]
A_42_P479096	NM_001008293	-0.379991	7.66935	-2.0742	0.0380611	0.128988	-4.78642	Tfb2m	Tfb2m	Rattus norvegicus transcription factor B2, mitochondrial (Tfb2m), nuclear gene encoding mitochondrial protein, mRNA [NM_001008293]
A_44_P316504	NM_001009703	-0.379889	13.2544	-2.07364	0.0381127	0.128988	-4.78756	Tmed9	Tmed9	Rattus norvegicus transmembrane emp24 protein transport domain containing 9 (Tmed9), mRNA [NM_001009703]
A_64_P018071	NM_001025682	-0.378806	9.69169	-2.06773	0.0386657	0.130575	-4.79969	NA	Cdr2	Rattus norvegicus cerebellar degeneration-related 2 (Cdr2), mRNA [NM_001025682]
A_44_P109791	NM_138896	-0.378735	9.9495	-2.06734	0.0387023	0.130575	-4.80048	Pja2	Pja2	Rattus norvegicus praja 2, RING-H2 motif containing (Pja2), mRNA [NM_138896]
A_42_P668682	NM_053883	-0.378273	9.34482	-2.06482	0.0389403	0.13074	-4.80564	NA	Dusp6	Rattus norvegicus dual specificity phosphatase 6 (Dusp6), mRNA [NM_053883]
A_42_P623733	NM_001024361	0.378163	10.1759	2.06421	0.0389974	0.13074	-4.80687	NA	LOC501110	Rattus norvegicus similar to Glutathione S-transferase A1 (GTH1) (HA subunit 1) (GST-epsilon) (GSTA1-1) (GST class-alpha) (LOC501110), mRNA [NM_001024361]
A_42_P768776	NM_001108443	-0.378033	10.7371	-2.06351	0.0390643	0.13074	-4.80832	NA	Zfp330	Rattus norvegicus zinc finger protein 330 (Zfp330), mRNA [NM_001108443]
A_44_P638290	NM_001024327	0.378018	10.6224	2.06343	0.0390721	0.13074	-4.80848	Znf467	Znf467	Rattus norvegicus zinc finger protein 467 (Znf467), mRNA [NM_001024327]
A_64_P040038	XM_002728505	-0.377994	8.72041	-2.06329	0.0390848	0.13074	-4.80876	NA	RGD1563564	PREDICTED: Rattus norvegicus similar to GTP-binding protein NGB (RGD1563564), mRNA [XM_002728505]
A_64_P128478	NM_198741	0.377874	9.82664	2.06264	0.0391468	0.13074	-4.81009	NA	RT1-DMa	Rattus norvegicus RT1 class II, locus DMa (RT1-DMa), mRNA [NM_198741]
A_42_P604399	NM_012941	-0.377822	9.84625	-2.06236	0.0391737	0.13074	-4.81067	NA	Cyp51	Rattus norvegicus cytochrome P450, family 51 (Cyp51), mRNA [NM_012941]
A_64_P033929	NM_001107196	-0.37704	7.41235	-2.05809	0.0395819	0.131888	-4.81939	NA	Atf6	Rattus norvegicus activating transcription factor 6 (Atf6), mRNA [NM_001107196]
A_44_P350074	NM_001111064	-0.376902	9.46695	-2.05733	0.0396542	0.131888	-4.82092	NA	Mbnl2	Rattus norvegicus muscleblind-like 2 (Mbnl2), mRNA [NM_001111064]
A_42_P604121	NM_001012144	-0.376814	12.087	-2.05685	0.0397005	0.131888	-4.8219	Tfg	Tfg	Rattus norvegicus Trk-fused gene (Tfg), mRNA [NM_001012144]
A_42_P668682	NM_053883	-0.376383	9.27191	-2.0545	0.0399271	0.132438	-4.82668	NA	Dusp6	Rattus norvegicus dual specificity phosphatase 6 (Dusp6), mRNA [NM_053883]
A_64_P089201	NM_001007695	0.376021	9.18153	2.05252	0.0401187	0.132675	-4.8307	NA	Tcp11	Rattus norvegicus t-complex protein 11 (Tcp11), mRNA [NM_001007695]
A_42_P705502	TC582327	0.376017	10.2517	2.0525	0.0401209	0.132675	-4.83075	NA		Q4RQ24_TETNG (Q4RQ24) Chromosome 17 SCAF15006, whole genome shotgun sequence, partial (4%) [TC582327]
A_42_P529550	NM_139185	-0.375794	10.4999	-2.05129	0.0402391	0.132804	-4.83322	Gng8	Gng8	Rattus norvegicus guanine nucleotide binding protein (G protein), gamma 8 (Gng8), mRNA [NM_139185]
A_42_P768776	NM_001108443	-0.375688	10.9921	-2.0507	0.0402957	0.132804	-4.8344	NA	Zfp330	Rattus norvegicus zinc finger protein 330 (Zfp330), mRNA [NM_001108443]
A_42_P529550	NM_139185	-0.375478	10.339	-2.04956	0.0404072	0.132804	-4.83672	Gng8	Gng8	Rattus norvegicus guanine nucleotide binding protein (G protein), gamma 8 (Gng8), mRNA [NM_139185]
A_44_P917327	NM_001109430	0.375368	8.47299	2.04896	0.0404659	0.132804	-4.83794	NA	Lrtm2	Rattus norvegicus leucine-rich repeats and transmembrane domains 2 (Lrtm2), mRNA [NM_001109430]
A_44_P576228	BC129076	-0.375296	7.91704	-2.04857	0.0405044	0.132804	-4.83874	NA	Orc2l	Rattus norvegicus cDNA clone IMAGE:8363483. [BC129076]
A_42_P623733	NM_001024361	0.375252	9.93559	2.04833	0.0405278	0.132804	-4.83923	NA	LOC501110	Rattus norvegicus similar to Glutathione S-transferase A1 (GTH1) (HA subunit 1) (GST-epsilon) (GSTA1-1) (GST class-alpha) (LOC501110), mRNA [NM_001024361]
A_64_P009265	NM_001039691	0.374982	10.3695	2.04685	0.0406726	0.132915	-4.84222	NA	Ugt1a6	Rattus norvegicus UDP glucuronosyltransferase 1 family, polypeptide A6 (Ugt1a6), transcript variant 1, mRNA [NM_001039691]
A_42_P604121	NM_001012144	-0.37488	12.1097	-2.0463	0.0407271	0.132915	-4.84334	Tfg	Tfg	Rattus norvegicus Trk-fused gene (Tfg), mRNA [NM_001012144]
A_44_P219628	NM_053840	0.374845	7.66046	2.04611	0.040746	0.132915	-4.84373	Ggt1	Ggt1	Rattus norvegicus gamma-glutamyltransferase 1 (Ggt1), mRNA [NM_053840]
A_42_P604121	NM_001012144	-0.374045	11.9374	-2.04174	0.0411774	0.134052	-4.85257	Tfg	Tfg	Rattus norvegicus Trk-fused gene (Tfg), mRNA [NM_001012144]
A_64_P132976	ENSRNOT00000004256	0.37397	11.5937	2.04133	0.0412182	0.134052	-4.8534	NA	Gprc5c	G-protein coupled receptor family C group 5 member C [Source:UniProtKB/Swiss-Prot;Acc:Q3KRC4] [ENSRNOT00000004256]
A_64_P056212	ENSRNOT00000018544	0.373784	11.1521	2.04032	0.0413188	0.134142	-4.85545	NA		Uncharacterized protein [Source:UniProtKB/TrEMBL;Acc:D3ZRM8] [ENSRNOT00000018544]
A_64_P018926	NM_001106324	0.373668	10.2874	2.03968	0.0413819	0.134142	-4.85673	NA	B3gnt1	Rattus norvegicus UDP-GlcNAc:betaGal beta-1,3-N-acetylglucosaminyltransferase 1 (B3gnt1), mRNA [NM_001106324]
A_64_P053916	NM_001108548	-0.373423	13.7758	-2.03834	0.0415157	0.134142	-4.85944	NA	Rpl22l1	Rattus norvegicus ribosomal protein L22 like 1 (Rpl22l1), mRNA [NM_001108548]
A_42_P767737	AY724480	-0.373396	10.1702	-2.0382	0.0415301	0.134142	-4.85973	Spcs3	Spcs3	Rattus norvegicus clone UI-R-FJ0-cpu-m-15-0-UI unknown mRNA. [AY724480]
A_64_P127823	NM_001108629	-0.373252	6.85389	-2.03741	0.0416089	0.134142	-4.86131	NA	Ggct	Rattus norvegicus gamma-glutamyl cyclotransferase (Ggct), mRNA [NM_001108629]
A_64_P154952	NM_019328	-0.37323	7.44618	-2.03729	0.0416207	0.134142	-4.86155	NA	Nr4a2	Rattus norvegicus nuclear receptor subfamily 4, group A, member 2 (Nr4a2), mRNA [NM_019328]
A_42_P598733	NM_138856	-0.373123	7.95439	-2.03671	0.0416795	0.134142	-4.86274	Dnajc21	Dnajc21	Rattus norvegicus DnaJ (Hsp40) homolog, subfamily C, member 21 (Dnajc21), mRNA [NM_138856]
A_42_P577431	NM_001109422	0.372766	7.01294	2.03476	0.0418752	0.13451	-4.86666	NA	Bcl3	Rattus norvegicus B-cell CLL/lymphoma 3 (Bcl3), mRNA [NM_001109422]
A_43_P15775	NM_001037201	-0.372688	11.3272	-2.03433	0.0419179	0.13451	-4.86752	Ddx21	Ddx21	Rattus norvegicus DEAD (Asp-Glu-Ala-Asp) box polypeptide 21 (Ddx21), mRNA [NM_001037201]
A_42_P604121	NM_001012144	-0.372522	11.9086	-2.03343	0.0420093	0.134604	-4.86934	Tfg	Tfg	Rattus norvegicus Trk-fused gene (Tfg), mRNA [NM_001012144]
A_64_P007462	NM_001191073	-0.371929	7.42101	-2.03019	0.0423372	0.135414	-4.87586	NA	Spcs3	Rattus norvegicus signal peptidase complex subunit 3 homolog (S. cerevisiae) (Spcs3), mRNA [NM_001191073]
A_64_P011015	NM_001008773	-0.37168	10.4021	-2.02883	0.0424758	0.135414	-4.8786	NA	Eif1a	Rattus norvegicus eukaryotic translation initiation factor 1A (Eif1a), mRNA [NM_001008773]
A_64_P081183	NM_199383	0.371547	12.6461	2.02811	0.0425495	0.135414	-4.88005	NA	Yipf1	Rattus norvegicus Yip1 domain family, member 1 (Yipf1), mRNA [NM_199383]
A_42_P784614	NM_031721	0.371507	7.31369	2.02789	0.0425719	0.135414	-4.88049	Htra1	Htra1	Rattus norvegicus HtrA serine peptidase 1 (Htra1), mRNA [NM_031721]
A_64_P026191	NM_001113743	0.371502	8.90091	2.02786	0.0425747	0.135414	-4.88054	NA	Nrap	Rattus norvegicus nebulin-related anchoring protein (Nrap), transcript variant 2, mRNA [NM_001113743]
A_42_P768776	NM_001108443	-0.370896	10.823	-2.02455	0.0429138	0.136199	-4.88719	NA	Zfp330	Rattus norvegicus zinc finger protein 330 (Zfp330), mRNA [NM_001108443]
A_64_P113783	NM_001105900	-0.370752	10.9239	-2.02376	0.0429946	0.136199	-4.88876	NA	Cggbp1	Rattus norvegicus CGG triplet repeat binding protein 1 (Cggbp1), mRNA [NM_001105900]
A_44_P838096	NM_001191710	-0.370724	7.18979	-2.02361	0.0430103	0.136199	-4.88907	NA	Rsbn1	Rattus norvegicus round spermatid basic protein 1 (Rsbn1), mRNA [NM_001191710]
A_64_P060766	NM_001100658	-0.37037	10.4721	-2.02168	0.0432093	0.13663	-4.89293	NA	Hspa9	Rattus norvegicus heat shock protein 9 (Hspa9), nuclear gene encoding mitochondrial protein, mRNA [NM_001100658]
A_64_P137262	NM_001109072	0.370092	9.03965	2.02016	0.0433669	0.136758	-4.89598	NA	Fam163a	Rattus norvegicus family with sequence similarity 163, member A (Fam163a), mRNA [NM_001109072]
A_42_P740939	NM_203337	0.370018	10.7897	2.01976	0.0434084	0.136758	-4.89678	NA	St3gal4	Rattus norvegicus ST3 beta-galactoside alpha-2,3-sialyltransferase 4 (St3gal4), mRNA [NM_203337]
A_64_P067884	NM_001109585	0.369964	10.9899	2.01946	0.0434394	0.136758	-4.89737	NA	Trim47	Rattus norvegicus tripartite motif-containing 47 (Trim47), mRNA [NM_001109585]
A_44_P993370	NM_001011915	-0.369742	10.7351	-2.01825	0.0435649	0.136766	-4.89979	Fermt2	Fermt2	Rattus norvegicus fermitin family homolog 2 (Drosophila) (Fermt2), mRNA [NM_001011915]
A_42_P758052	NM_001031645	0.369661	12.3686	2.01781	0.0436114	0.136766	-4.90068	Acp6	Acp6	Rattus norvegicus acid phosphatase 6, lysophosphatidic (Acp6), mRNA [NM_001031645]
A_42_P758052	NM_001031645	0.369626	12.5313	2.01762	0.0436311	0.136766	-4.90106	Acp6	Acp6	Rattus norvegicus acid phosphatase 6, lysophosphatidic (Acp6), mRNA [NM_001031645]
A_64_P155826	NM_001100565	-0.36935	8.57003	-2.01611	0.0437883	0.136894	-4.90407	NA	Peli1	Rattus norvegicus pellino 1 (Peli1), mRNA [NM_001100565]
A_42_P464668	NM_001106769	0.369303	6.40096	2.01586	0.043815	0.136894	-4.90458	NA	Apc2	Rattus norvegicus adenomatosis polyposis coli 2 (Apc2), mRNA [NM_001106769]
A_44_P621633	NM_001037199	0.369168	11.8177	2.01512	0.0438925	0.136894	-4.90606	Dhrs3	Dhrs3	Rattus norvegicus dehydrogenase/reductase (SDR family) member 3 (Dhrs3), mRNA [NM_001037199]
A_44_P398753	NM_001108102	-0.36898	11.0141	-2.01409	0.0439998	0.136894	-4.9081	NA	Xpot	Rattus norvegicus exportin, tRNA (nuclear export receptor for tRNAs) (Xpot), mRNA [NM_001108102]
A_42_P598733	NM_138856	-0.36891	8.10436	-2.01371	0.0440401	0.136894	-4.90886	Dnajc21	Dnajc21	Rattus norvegicus DnaJ (Hsp40) homolog, subfamily C, member 21 (Dnajc21), mRNA [NM_138856]
A_42_P768776	NM_001108443	-0.368891	10.7728	-2.0136	0.0440512	0.136894	-4.90907	NA	Zfp330	Rattus norvegicus zinc finger protein 330 (Zfp330), mRNA [NM_001108443]
A_44_P531063	NM_031643	-0.368661	10.2605	-2.01235	0.0441831	0.137056	-4.91157	Map2k1	Map2k1	Rattus norvegicus mitogen activated protein kinase kinase 1 (Map2k1), mRNA [NM_031643]
A_42_P560781	NM_013090	-0.368546	8.67225	-2.01172	0.0442491	0.137056	-4.91282	NA	Vamp1	Rattus norvegicus vesicle-associated membrane protein 1 (Vamp1), mRNA [NM_013090]
A_43_P14726	XM_001053214	0.36847	11.0947	2.01131	0.0442932	0.137056	-4.91365	NA	LOC678741	PREDICTED: Rattus norvegicus similar to Zinc finger CCCH-type domain containing protein 6 (LOC678741), mRNA [XM_001053214]
A_64_P042352	A_64_P042352	0.368	7.37345	2.00874	0.0445646	0.137513	-4.91876	NA
A_64_P016878	ENSRNOT00000020433	-0.367994	9.14441	-2.00871	0.044568	0.137513	-4.91882	NA		SEC24 related gene family, member D (S. cerevisiae) (Predicted), isoform CRA_bUncharacterized protein [Source:UniProtKB/TrEMBL;Acc:D3ZTC8] [ENSRNOT00000020433]
A_44_P339798	NM_001109417	0.367672	9.94136	2.00695	0.0447549	0.137661	-4.92232	NA	Hist1h1b	Rattus norvegicus histone cluster 1, H1b (Hist1h1b), mRNA [NM_001109417]
A_64_P047478	NM_012817	0.367629	8.32004	2.00672	0.0447798	0.137661	-4.92278	NA	Igfbp5	Rattus norvegicus insulin-like growth factor binding protein 5 (Igfbp5), mRNA [NM_012817]
A_64_P140781	NM_001107087	0.36741	7.28629	2.00552	0.0449074	0.137661	-4.92516	NA	Ostalpha	Rattus norvegicus organic solute transporter alpha (Ostalpha), mRNA [NM_001107087]
A_43_P21699	NM_001005883	-0.367307	7.77413	-2.00496	0.0449675	0.137661	-4.92628	Pi4k2b	Pi4k2b	Rattus norvegicus phosphatidylinositol 4-kinase type 2 beta (Pi4k2b), mRNA [NM_001005883]
A_42_P668682	NM_053883	-0.367282	9.16788	-2.00482	0.0449823	0.137661	-4.92655	NA	Dusp6	Rattus norvegicus dual specificity phosphatase 6 (Dusp6), mRNA [NM_053883]
A_42_P529550	NM_139185	-0.367256	10.5569	-2.00468	0.0449971	0.137661	-4.92683	Gng8	Gng8	Rattus norvegicus guanine nucleotide binding protein (G protein), gamma 8 (Gng8), mRNA [NM_139185]
A_44_P287089	NM_031032	-0.367109	9.47617	-2.00388	0.0450833	0.13773	-4.92842	Gmfb	Gmfb	Rattus norvegicus glia maturation factor, beta (Gmfb), mRNA [NM_031032]
A_64_P109598	NM_057138	-0.366936	7.67785	-2.00293	0.0451843	0.137844	-4.93029	NA	Cflar	Rattus norvegicus CASP8 and FADD-like apoptosis regulator (Cflar), transcript variant 2, mRNA [NM_057138]
A_42_P560781	NM_013090	-0.366672	8.7273	-2.0015	0.045339	0.138121	-4.93315	NA	Vamp1	Rattus norvegicus vesicle-associated membrane protein 1 (Vamp1), mRNA [NM_013090]
A_64_P041842	NM_019620	-0.365962	9.21354	-1.99761	0.0457584	0.138906	-4.94083	NA	Zfp386	Rattus norvegicus zinc finger protein 386 (Kruppel-like) (Zfp386), mRNA [NM_019620]
A_44_P191593	NM_053946	-0.365831	9.08914	-1.9969	0.0458358	0.138906	-4.94224	Magt1	Magt1	Rattus norvegicus magnesium transporter 1 (Magt1), mRNA [NM_053946]
A_44_P338068	NM_001024355	-0.365759	8.54793	-1.99651	0.0458787	0.138906	-4.94302	Ccdc134	Ccdc134	Rattus norvegicus coiled-coil domain containing 134 (Ccdc134), mRNA [NM_001024355]
A_64_P117735	NM_001037529	0.365698	6.30709	1.99618	0.0459147	0.138906	-4.94367	NA	Defb44	Rattus norvegicus defensin beta 44 (Defb44), mRNA [NM_001037529]
A_42_P740939	NM_203337	0.365694	11.0988	1.99615	0.0459171	0.138906	-4.94372	NA	St3gal4	Rattus norvegicus ST3 beta-galactoside alpha-2,3-sialyltransferase 4 (St3gal4), mRNA [NM_203337]
A_43_P10894	NM_001025635	-0.364994	9.54716	-1.99234	0.0463343	0.139972	-4.95126	Nars	Nars	Rattus norvegicus asparaginyl-tRNA synthetase (Nars), transcript variant 1, mRNA [NM_001025635]
A_43_P19437	NM_001106684	0.364703	9.37808	1.99074	0.0465092	0.140305	-4.9544	NA	Rhbdl2	Rattus norvegicus rhomboid, veinlet-like 2 (Drosophila) (Rhbdl2), mRNA [NM_001106684]
A_42_P623733	NM_001024361	0.364471	9.85165	1.98948	0.0466484	0.140529	-4.95689	NA	LOC501110	Rattus norvegicus similar to Glutathione S-transferase A1 (GTH1) (HA subunit 1) (GST-epsilon) (GSTA1-1) (GST class-alpha) (LOC501110), mRNA [NM_001024361]
A_42_P767737	AY724480	-0.364174	10.1577	-1.98786	0.0468275	0.140873	-4.96009	Spcs3	Spcs3	Rattus norvegicus clone UI-R-FJ0-cpu-m-15-0-UI unknown mRNA. [AY724480]
A_42_P767737	AY724480	-0.363987	10.1286	-1.98684	0.0469404	0.140929	-4.96209	Spcs3	Spcs3	Rattus norvegicus clone UI-R-FJ0-cpu-m-15-0-UI unknown mRNA. [AY724480]
A_42_P560781	NM_013090	-0.363907	8.39469	-1.9864	0.046989	0.140929	-4.96296	NA	Vamp1	Rattus norvegicus vesicle-associated membrane protein 1 (Vamp1), mRNA [NM_013090]
A_64_P013942	NM_206846	-0.36382	11.7242	-1.98593	0.0470414	0.140929	-4.96389	NA	Ifi27l2b	Rattus norvegicus interferon, alpha-inducible protein 27 like 2B (Ifi27l2b), mRNA [NM_206846]
A_43_P16965	ENSRNOT00000008391	0.3634	9.30722	1.98363	0.047297	0.141492	-4.9684	RGD1310877	RGD1310877	Uncharacterized protein [Source:UniProtKB/TrEMBL;Acc:D3ZQ21] [ENSRNOT00000008391]
A_64_P068743	TC601829	0.363296	9.06727	1.98307	0.0473601	0.141492	-4.96951	NA
A_64_P087758	NM_001007014	0.36303	8.15181	1.98162	0.0475223	0.141652	-4.97236	NA	Rbm4b	Rattus norvegicus RNA binding motif protein 4B (Rbm4b), mRNA [NM_001007014]
A_42_P768776	NM_001108443	-0.362929	10.6987	-1.98106	0.0475841	0.141652	-4.97344	NA	Zfp330	Rattus norvegicus zinc finger protein 330 (Zfp330), mRNA [NM_001108443]
A_42_P604399	NM_012941	-0.362888	9.79646	-1.98084	0.0476096	0.141652	-4.97388	NA	Cyp51	Rattus norvegicus cytochrome P450, family 51 (Cyp51), mRNA [NM_012941]
A_42_P529550	NM_139185	-0.362407	10.4245	-1.97821	0.0479048	0.142236	-4.97903	Gng8	Gng8	Rattus norvegicus guanine nucleotide binding protein (G protein), gamma 8 (Gng8), mRNA [NM_139185]
A_44_P466033	NM_001047853	-0.362252	6.54893	-1.97737	0.0480003	0.142236	-4.98069	Arrdc4	Arrdc4	Rattus norvegicus arrestin domain containing 4 (Arrdc4), mRNA [NM_001047853]
A_64_P023472	NM_001031642	0.362247	8.45261	1.97734	0.0480031	0.142236	-4.98074	NA	Serpinb1a	Rattus norvegicus serine (or cysteine) proteinase inhibitor, clade B, member 1a (Serpinb1a), mRNA [NM_001031642]
A_64_P039601	NM_153628	-0.361514	14.3705	-1.97334	0.0484572	0.143386	-4.98857	NA	Sec11c	Rattus norvegicus SEC11 homolog C (S. cerevisiae) (Sec11c), mRNA [NM_153628]
A_64_P005228	NM_138521	0.361347	13.5072	1.97242	0.0485612	0.143431	-4.99035	NA	Ppp1r1b	Rattus norvegicus protein phosphatase 1, regulatory (inhibitor) subunit 1B (Ppp1r1b), mRNA [NM_138521]
A_42_P768776	NM_001108443	-0.361272	10.8412	-1.97202	0.0486079	0.143431	-4.99115	NA	Zfp330	Rattus norvegicus zinc finger protein 330 (Zfp330), mRNA [NM_001108443]
A_64_P154992	XM_574516	-0.36117	8.12649	-1.97146	0.0486711	0.143431	-4.99223	NA	Trim30	PREDICTED: Rattus norvegicus similar to Tripartite motif protein 30-like (RGD1563970), mRNA [XM_574516]
A_42_P506956	NM_133559	0.36082	7.9701	1.96955	0.04889	0.143864	-4.99596	Pcsk4	Pcsk4	Rattus norvegicus proprotein convertase subtilisin/kexin type 4 (Pcsk4), mRNA [NM_133559]
A_64_P128478	NM_198741	0.360723	10.09	1.96902	0.0489511	0.143864	-4.997	NA	RT1-DMa	Rattus norvegicus RT1 class II, locus DMa (RT1-DMa), mRNA [NM_198741]
A_44_P990065	NM_001047869	-0.360421	8.04827	-1.96737	0.0491404	0.144165	-5.00021	Arhgap5	Arhgap5	Rattus norvegicus Rho GTPase activating protein 5 (Arhgap5), mRNA [NM_001047869]
A_64_P153926	TC609326	0.360348	10.5895	1.96697	0.0491866	0.144165	-5.00099	NA
A_42_P660129	NM_130422	-0.36004	7.28431	-1.96529	0.0493807	0.14427	-5.00426	Casp12	Casp12	Rattus norvegicus caspase 12 (Casp12), mRNA [NM_130422]
A_44_P217774	NM_001009698	-0.359999	7.76531	-1.96507	0.0494063	0.14427	-5.0047	Lysmd3	Lysmd3	Rattus norvegicus LysM, putative peptidoglycan-binding, domain containing 3 (Lysmd3), mRNA [NM_001009698]
A_42_P740939	NM_203337	0.359932	11.0791	1.9647	0.0494485	0.14427	-5.0054	NA	St3gal4	Rattus norvegicus ST3 beta-galactoside alpha-2,3-sialyltransferase 4 (St3gal4), mRNA [NM_203337]
A_64_P091243	XM_001077260	0.359725	7.18132	1.96357	0.0495796	0.14427	-5.0076	NA	LOC691221	PREDICTED: Rattus norvegicus similar to CG1998-PA (LOC691221), mRNA [XM_001077260]
A_43_P10200	NM_001106404	-0.35959	7.5045	-1.96284	0.0496653	0.14427	-5.00904	NA	Slc30a5	Rattus norvegicus solute carrier family 30 (zinc transporter), member 5 (Slc30a5), mRNA [NM_001106404]
A_64_P113575	NM_021754	-0.359551	11.3375	-1.96262	0.0496902	0.14427	-5.00946	NA	Nop58	Rattus norvegicus nucleolar protein NOP58 (Nop58), mRNA [NM_021754]
A_44_P344863	NM_001013198	-0.35948	8.83339	-1.96223	0.0497351	0.14427	-5.01021	NA	Ddx50	Rattus norvegicus DEAD (Asp-Glu-Ala-Asp) box polypeptide 50 (Ddx50), mRNA [NM_001013198]
A_42_P740939	NM_203337	0.359449	11.0292	1.96206	0.049755	0.14427	-5.01054	NA	St3gal4	Rattus norvegicus ST3 beta-galactoside alpha-2,3-sialyltransferase 4 (St3gal4), mRNA [NM_203337]
A_42_P644717	NM_001108927	-0.359302	6.56391	-1.96126	0.0498483	0.144347	-5.01209	NA	Osbp	Rattus norvegicus oxysterol binding protein (Osbp), mRNA [NM_001108927]
A_42_P604121	NM_001012144	-0.3591	12.0414	-1.96016	0.0499771	0.144393	-5.01424	Tfg	Tfg	Rattus norvegicus Trk-fused gene (Tfg), mRNA [NM_001012144]
A_42_P660129	NM_130422	-0.359036	7.28769	-1.95981	0.050018	0.144393	-5.01492	Casp12	Casp12	Rattus norvegicus caspase 12 (Casp12), mRNA [NM_130422]
A_44_P245305	NM_199385	-0.358869	11.6972	-1.9589	0.0501244	0.144393	-5.01668	Dld	Dld	Rattus norvegicus dihydrolipoamide dehydrogenase (Dld), mRNA [NM_199385]
A_64_P069241	NM_053464	-0.358859	13.3031	-1.95884	0.0501311	0.144393	-5.01679	NA	Srm	Rattus norvegicus spermidine synthase (Srm), mRNA [NM_053464]
A_44_P1045354	NM_199081	-0.358252	13.6261	-1.95553	0.0505202	0.145238	-5.02321	Slc35b1	Slc35b1	Rattus norvegicus solute carrier family 35, member B1 (Slc35b1), mRNA [NM_199081]
A_44_P520509	NM_001033868	-0.358193	12.4117	-1.95521	0.0505585	0.145238	-5.02384	Surf4	Surf4	Rattus norvegicus surfeit 4 (Surf4), mRNA [NM_001033868]
A_64_P135474	NM_022177	0.357967	7.2489	1.95398	0.050704	0.145463	-5.02622	NA	Cxcl12	Rattus norvegicus chemokine (C-X-C motif) ligand 12 (stromal cell-derived factor 1) (Cxcl12), transcript variant 1, mRNA [NM_022177]
A_64_P007518	NM_001134519	-0.357799	7.17166	-1.95306	0.0508127	0.14555	-5.028	NA	Ttc39a	Rattus norvegicus tetratricopeptide repeat domain 39A (Ttc39a), mRNA [NM_001134519]
A_42_P758052	NM_001031645	0.357638	12.3102	1.95218	0.0509165	0.14555	-5.02969	Acp6	Acp6	Rattus norvegicus acid phosphatase 6, lysophosphatidic (Acp6), mRNA [NM_001031645]
A_64_P044583	NM_031579	-0.357609	12.0652	-1.95202	0.0509359	0.14555	-5.03001	NA	Ptp4a1	Rattus norvegicus protein tyrosine phosphatase type IVA, member 1 (Ptp4a1), mRNA [NM_031579]
A_42_P758052	NM_001031645	0.35746	12.1838	1.95121	0.0510325	0.145634	-5.03158	Acp6	Acp6	Rattus norvegicus acid phosphatase 6, lysophosphatidic (Acp6), mRNA [NM_001031645]
A_42_P576446	NM_001107673	-0.357133	8.93512	-1.94942	0.0512448	0.145876	-5.03502	NA	Slc7a11	Rattus norvegicus solute carrier family 7 (cationic amino acid transporter, y+ system), member 11 (Slc7a11), mRNA [NM_001107673]
A_64_P012057	NM_053311	-0.357057	9.66544	-1.94901	0.0512943	0.145876	-5.03582	NA	Atp2b1	Rattus norvegicus ATPase, Ca++ transporting, plasma membrane 1 (Atp2b1), mRNA [NM_053311]
A_64_P037105	NM_021763	-0.35684	7.61453	-1.94783	0.0514359	0.145876	-5.03811	NA	Arfip1	Rattus norvegicus ADP-ribosylation factor interacting protein 1 (Arfip1), mRNA [NM_021763]
A_64_P021028	NM_133559	0.356735	9.28901	1.94725	0.0515045	0.145876	-5.03921	NA	Pcsk4	Rattus norvegicus proprotein convertase subtilisin/kexin type 4 (Pcsk4), mRNA [NM_133559]
A_64_P039601	NM_153628	-0.356714	14.2677	-1.94714	0.0515181	0.145876	-5.03943	NA	Sec11c	Rattus norvegicus SEC11 homolog C (S. cerevisiae) (Sec11c), mRNA [NM_153628]
A_42_P550264	NM_001014207	-0.356613	8.90234	-1.94659	0.0515843	0.145876	-5.0405	NA	Taf1d	Rattus norvegicus TATA box binding protein (Tbp)-associated factor, RNA polymerase I, D (Taf1d), mRNA [NM_001014207]
A_42_P784614	NM_031721	0.356513	7.60763	1.94604	0.0516502	0.145876	-5.04155	Htra1	Htra1	Rattus norvegicus HtrA serine peptidase 1 (Htra1), mRNA [NM_031721]
A_44_P996774	NM_001008335	-0.356504	12.8226	-1.94599	0.051656	0.145876	-5.04165	Eif4a2	Eif4a2	Rattus norvegicus eukaryotic translation initiation factor 4A, isoform 2 (Eif4a2), mRNA [NM_001008335]
A_64_P018926	NM_001106324	0.355455	10.3742	1.94026	0.0523479	0.147637	-5.05267	NA	B3gnt1	Rattus norvegicus UDP-GlcNAc:betaGal beta-1,3-N-acetylglucosaminyltransferase 1 (B3gnt1), mRNA [NM_001106324]
A_64_P113575	NM_021754	-0.355144	11.2902	-1.93857	0.0525543	0.147917	-5.05593	NA	Nop58	Rattus norvegicus nucleolar protein NOP58 (Nop58), mRNA [NM_021754]
A_42_P604121	NM_001012144	-0.3551	11.9364	-1.93833	0.0525835	0.147917	-5.05639	Tfg	Tfg	Rattus norvegicus Trk-fused gene (Tfg), mRNA [NM_001012144]
A_44_P187080	NM_001110823	-0.354719	13.5677	-1.93624	0.0528378	0.14825	-5.06038	NA	Atp2a2	Rattus norvegicus ATPase, Ca++ transporting, cardiac muscle, slow twitch 2 (Atp2a2), transcript variant 3, mRNA [NM_001110823]
A_64_P112275	NM_001014128	-0.354717	9.4369	-1.93623	0.052839	0.14825	-5.0604	NA	Rsrc2	Rattus norvegicus arginine/serine-rich coiled-coil 2 (Rsrc2), mRNA [NM_001014128]
A_43_P12780	NM_053350	-0.354088	8.51867	-1.9328	0.0532607	0.14924	-5.06698	Agps	Agps	Rattus norvegicus alkylglycerone phosphate synthase (Agps), mRNA [NM_053350]
A_42_P560781	NM_013090	-0.353709	8.89186	-1.93073	0.0535162	0.149762	-5.07094	NA	Vamp1	Rattus norvegicus vesicle-associated membrane protein 1 (Vamp1), mRNA [NM_013090]
A_42_P529550	NM_139185	-0.353451	10.4591	-1.92933	0.0536905	0.150056	-5.07362	Gng8	Gng8	Rattus norvegicus guanine nucleotide binding protein (G protein), gamma 8 (Gng8), mRNA [NM_139185]
A_64_P097888	ENSRNOT00000043899	0.351947	7.08309	1.92112	0.0547168	0.152625	-5.08927	NA
A_42_P767737	AY724480	-0.351899	10.1372	-1.92085	0.0547504	0.152625	-5.08978	Spcs3	Spcs3	Rattus norvegicus clone UI-R-FJ0-cpu-m-15-0-UI unknown mRNA. [AY724480]
A_44_P1017206	ENSRNOT00000037453	0.351368	6.87416	1.91796	0.0551166	0.153341	-5.09529	Podnl1	Podnl1	Uncharacterized protein [Source:UniProtKB/TrEMBL;Acc:D3ZY32] [ENSRNOT00000037453]
A_64_P062775	NM_001108535	-0.35123	8.25178	-1.9172	0.055212	0.153341	-5.09671	NA	Ccar1	Rattus norvegicus cell division cycle and apoptosis regulator 1 (Ccar1), mRNA [NM_001108535]
A_64_P132976	ENSRNOT00000004256	0.351209	11.9106	1.91709	0.0552265	0.153341	-5.09693	NA	Gprc5c	G-protein coupled receptor family C group 5 member C [Source:UniProtKB/Swiss-Prot;Acc:Q3KRC4] [ENSRNOT00000004256]
A_44_P493894	ENSRNOT00000050156	0.351117	15.5116	1.91659	0.0552905	0.153341	-5.09789	NA		Cytochrome c oxidase subunit 1 [Source:UniProtKB/Swiss-Prot;Acc:P05503] [ENSRNOT00000050156]
A_42_P529550	NM_139185	-0.351007	10.4381	-1.91599	0.0553669	0.153354	-5.09903	Gng8	Gng8	Rattus norvegicus guanine nucleotide binding protein (G protein), gamma 8 (Gng8), mRNA [NM_139185]
A_44_P187080	NM_001110823	-0.350907	13.3285	-1.91544	0.0554369	0.153354	-5.10007	NA	Atp2a2	Rattus norvegicus ATPase, Ca++ transporting, cardiac muscle, slow twitch 2 (Atp2a2), transcript variant 3, mRNA [NM_001110823]
A_42_P767737	AY724480	-0.350524	10.1987	-1.91335	0.0557033	0.153869	-5.10402	Spcs3	Spcs3	Rattus norvegicus clone UI-R-FJ0-cpu-m-15-0-UI unknown mRNA. [AY724480]
A_64_P144278	NM_001106525	0.350408	7.9323	1.91271	0.0557846	0.153869	-5.10523	NA	Snph	Rattus norvegicus syntaphilin (Snph), mRNA [NM_001106525]
A_44_P522396	NM_198742	0.35011	8.56447	1.91109	0.0559929	0.153869	-5.1083	Etfdh	Etfdh	Rattus norvegicus electron-transferring-flavoprotein dehydrogenase (Etfdh), nuclear gene encoding mitochondrial protein, mRNA [NM_198742]
A_44_P187080	NM_001110823	-0.350058	13.4556	-1.91081	0.0560296	0.153869	-5.10884	NA	Atp2a2	Rattus norvegicus ATPase, Ca++ transporting, cardiac muscle, slow twitch 2 (Atp2a2), transcript variant 3, mRNA [NM_001110823]
A_44_P424723	ENSRNOT00000001579	0.349965	11.1929	1.9103	0.0560952	0.153869	-5.10981	Sik1	Sik1	Serine/threonine-protein kinase SIK1 [Source:UniProtKB/Swiss-Prot;Acc:Q9R1U5] [ENSRNOT00000001579]
A_44_P321510	NM_001127574	-0.349908	7.55717	-1.90999	0.056135	0.153869	-5.11039	NA	Slc25a33	Rattus norvegicus solute carrier family 25, member 33 (Slc25a33), nuclear gene encoding mitochondrial protein, mRNA [NM_001127574]
A_42_P830301	NM_001105668	-0.349869	8.98093	-1.90977	0.0561624	0.153869	-5.11079	NA	Mdfic	Rattus norvegicus MyoD family inhibitor domain containing (Mdfic), mRNA [NM_001105668]
A_44_P493894	ENSRNOT00000050156	0.349695	15.5674	1.90882	0.0562849	0.153869	-5.11259	NA		Cytochrome c oxidase subunit 1 [Source:UniProtKB/Swiss-Prot;Acc:P05503] [ENSRNOT00000050156]
A_64_P013942	NM_206846	-0.349605	11.776	-1.90833	0.0563484	0.153869	-5.11352	NA	Ifi27l2b	Rattus norvegicus interferon, alpha-inducible protein 27 like 2B (Ifi27l2b), mRNA [NM_206846]
A_42_P767737	AY724480	-0.349535	9.92557	-1.90795	0.0563977	0.153869	-5.11424	Spcs3	Spcs3	Rattus norvegicus clone UI-R-FJ0-cpu-m-15-0-UI unknown mRNA. [AY724480]
A_64_P007518	NM_001134519	-0.349526	7.34428	-1.9079	0.0564043	0.153869	-5.11434	NA	Ttc39a	Rattus norvegicus tetratricopeptide repeat domain 39A (Ttc39a), mRNA [NM_001134519]
A_42_P758052	NM_001031645	0.349346	12.2049	1.90692	0.056531	0.15402	-5.11619	Acp6	Acp6	Rattus norvegicus acid phosphatase 6, lysophosphatidic (Acp6), mRNA [NM_001031645]
A_42_P577431	NM_001109422	0.348951	7.0008	1.90476	0.056811	0.154589	-5.12026	NA	Bcl3	Rattus norvegicus B-cell CLL/lymphoma 3 (Bcl3), mRNA [NM_001109422]
A_64_P032342	XM_001078767	0.348743	7.2276	1.90363	0.0569585	0.154796	-5.1224	NA	LOC687483	PREDICTED: Rattus norvegicus hypothetical protein LOC687483 (LOC687483), mRNA [XM_001078767]
A_42_P767737	AY724480	-0.348205	9.99334	-1.90069	0.0573424	0.155108	-5.12793	Spcs3	Spcs3	Rattus norvegicus clone UI-R-FJ0-cpu-m-15-0-UI unknown mRNA. [AY724480]
A_42_P619926	NM_001106578	-0.348201	7.93701	-1.90067	0.0573456	0.155108	-5.12798	NA	Sema3c	Rattus norvegicus sema domain, immunoglobulin domain (Ig), short basic domain, secreted, (semaphorin) 3C (Sema3c), mRNA [NM_001106578]
A_43_P18764	NM_001106760	0.348199	10.3231	1.90066	0.0573472	0.155108	-5.128	NA	Nudt14	Rattus norvegicus nudix (nucleoside diphosphate linked moiety X)-type motif 14 (Nudt14), mRNA [NM_001106760]
A_42_P464668	NM_001106769	0.34811	6.4608	1.90017	0.0574106	0.155108	-5.12891	NA	Apc2	Rattus norvegicus adenomatosis polyposis coli 2 (Apc2), mRNA [NM_001106769]
A_64_P105918	A_64_P105918	-0.348053	6.86513	-1.89986	0.0574518	0.155108	-5.1295	NA
A_43_P12530	NM_031127	0.347981	7.80568	1.89947	0.057503	0.155108	-5.13023	Suox	Suox	Rattus norvegicus sulfite oxidase (Suox), nuclear gene encoding mitochondrial protein, mRNA [NM_031127]
A_64_P031640	NM_001134698	0.347561	11.1214	1.89717	0.0578051	0.15571	-5.13455	NA	Aldh4a1	Rattus norvegicus aldehyde dehydrogenase 4 family, member A1 (Aldh4a1), nuclear gene encoding mitochondrial protein, mRNA [NM_001134698]
A_64_P020724	NM_022689	-0.34747	8.3427	-1.89668	0.0578701	0.15571	-5.13547	NA	Snap23	Rattus norvegicus synaptosomal-associated protein 23 (Snap23), mRNA [NM_022689]
A_42_P550264	NM_001014207	-0.347169	8.76632	-1.89503	0.0580881	0.156051	-5.13857	NA	Taf1d	Rattus norvegicus TATA box binding protein (Tbp)-associated factor, RNA polymerase I, D (Taf1d), mRNA [NM_001014207]
A_64_P056737	NM_001143911	0.347096	13.2466	1.89463	0.0581409	0.156051	-5.13932	NA	Polr2l	Rattus norvegicus polymerase (RNA) II (DNA directed) polypeptide L (Polr2l), mRNA [NM_001143911]
A_44_P424723	ENSRNOT00000001579	0.34694	10.9989	1.89379	0.0582533	0.156113	-5.14091	Sik1	Sik1	Serine/threonine-protein kinase SIK1 [Source:UniProtKB/Swiss-Prot;Acc:Q9R1U5] [ENSRNOT00000001579]
A_64_P015911	FQ231120	-0.346865	8.15267	-1.89337	0.0583081	0.156113	-5.14168	NA		Rattus norvegicus TL0AEA7YD23 mRNA sequence. [FQ231120]
A_64_P043406	NM_001024902	0.346754	7.24744	1.89277	0.0583884	0.156135	-5.14281	NA	Lrrc56	Rattus norvegicus leucine rich repeat containing 56 (Lrrc56), mRNA [NM_001024902]
A_44_P913396	NM_001109049	0.346268	6.85505	1.89011	0.0587427	0.156874	-5.14779	NA	Ccdc103	Rattus norvegicus coiled-coil domain containing 103 (Ccdc103), mRNA [NM_001109049]
A_44_P187080	NM_001110823	-0.346176	13.5358	-1.88961	0.0588098	0.156874	-5.14873	NA	Atp2a2	Rattus norvegicus ATPase, Ca++ transporting, cardiac muscle, slow twitch 2 (Atp2a2), transcript variant 3, mRNA [NM_001110823]
A_64_P054636	A_64_P054636	-0.345655	9.86487	-1.88677	0.0591914	0.157405	-5.15404	NA
A_44_P1057176	NM_199395	0.345621	11.4616	1.88659	0.0592162	0.157405	-5.15439	Geft	Geft	Rattus norvegicus RhoA/RAC/CDC42 exchange factor (Geft), mRNA [NM_199395]
A_64_P162052	NM_001169102	-0.345541	9.65975	-1.88615	0.0592752	0.157405	-5.15521	NA	RGD1305222	Rattus norvegicus similar to RIKEN cDNA 1810029B16 (RGD1305222), mRNA [NM_001169102]
A_43_P11075	NM_001134588	-0.345411	9.75764	-1.88544	0.0593708	0.157405	-5.15653	NA	Mospd2	Rattus norvegicus motile sperm domain containing 2 (Mospd2), mRNA [NM_001134588]
A_44_P214054	NM_031722	-0.345409	9.44988	-1.88543	0.0593719	0.157405	-5.15655	Tmed2	Tmed2	Rattus norvegicus transmembrane emp24 domain trafficking protein 2 (Tmed2), mRNA [NM_031722]
A_64_P089370	NM_178092	-0.345051	6.6411	-1.88348	0.0596359	0.157911	-5.16019	NA	Slc4a10	Rattus norvegicus solute carrier family 4, sodium bicarbonate transporter, member 10 (Slc4a10), mRNA [NM_178092]
A_42_P660129	NM_130422	-0.344777	7.3404	-1.88198	0.0598387	0.15822	-5.16298	Casp12	Casp12	Rattus norvegicus caspase 12 (Casp12), mRNA [NM_130422]
A_42_P560781	NM_013090	-0.344697	8.54444	-1.88154	0.0598985	0.15822	-5.1638	NA	Vamp1	Rattus norvegicus vesicle-associated membrane protein 1 (Vamp1), mRNA [NM_013090]
A_64_P107329	NM_001013207	-0.344394	10.9109	-1.87989	0.0601231	0.15862	-5.16687	NA	Rbm39	Rattus norvegicus RNA binding motif protein 39 (Rbm39), mRNA [NM_001013207]
A_64_P018071	NM_001025682	-0.344124	9.83796	-1.87841	0.0603244	0.158957	-5.16962	NA	Cdr2	Rattus norvegicus cerebellar degeneration-related 2 (Cdr2), mRNA [NM_001025682]
A_64_P101817	NM_001105780	-0.343874	7.81371	-1.87705	0.0605111	0.159255	-5.17216	NA	Sec24a	Rattus norvegicus SEC24 family, member A (S. cerevisiae) (Sec24a), mRNA [NM_001105780]
A_42_P740939	NM_203337	0.343357	10.8369	1.87423	0.0608991	0.160082	-5.1774	NA	St3gal4	Rattus norvegicus ST3 beta-galactoside alpha-2,3-sialyltransferase 4 (St3gal4), mRNA [NM_203337]
A_42_P768776	NM_001108443	-0.342955	10.741	-1.87203	0.0612022	0.160671	-5.18147	NA	Zfp330	Rattus norvegicus zinc finger protein 330 (Zfp330), mRNA [NM_001108443]
A_42_P767737	AY724480	-0.342863	9.85003	-1.87153	0.0612716	0.160671	-5.1824	Spcs3	Spcs3	Rattus norvegicus clone UI-R-FJ0-cpu-m-15-0-UI unknown mRNA. [AY724480]
A_42_P624092	XR_007263	0.342569	9.74399	1.86992	0.0614944	0.16106	-5.18538	NA	LOC287274	PREDICTED: Rattus norvegicus sedlin-like (LOC287274), miscRNA [XR_007263]
A_42_P675139	NM_001025064	-0.34224	10.314	-1.86813	0.0617437	0.161518	-5.1887	NA	LOC502894	Rattus norvegicus hypothetical protein LOC502894 (LOC502894), mRNA [NM_001025064]
A_64_P147868	ENSRNOT00000047043	0.342122	10.6519	1.86749	0.0618334	0.161558	-5.18989	NA	RGD1563581	PREDICTED: Rattus norvegicus similar to S100 calcium binding protein A11 (calizzarin) (RGD1563581), mRNA [XM_001064539]
A_44_P187080	NM_001110823	-0.341667	13.6737	-1.865	0.0621814	0.161968	-5.19449	NA	Atp2a2	Rattus norvegicus ATPase, Ca++ transporting, cardiac muscle, slow twitch 2 (Atp2a2), transcript variant 3, mRNA [NM_001110823]
A_44_P264240	ENSRNOT00000023530	0.341632	9.331	1.86481	0.0622081	0.161968	-5.19484	NA	Igfbp5	Insulin-like growth factor-binding protein 5 [Source:UniProtKB/Swiss-Prot;Acc:P24594] [ENSRNOT00000023530]
A_44_P217774	NM_001009698	-0.341623	7.73761	-1.86476	0.0622147	0.161968	-5.19492	Lysmd3	Lysmd3	Rattus norvegicus LysM, putative peptidoglycan-binding, domain containing 3 (Lysmd3), mRNA [NM_001009698]
A_42_P576446	NM_001107673	-0.341372	8.7558	-1.86339	0.0624068	0.162273	-5.19745	NA	Slc7a11	Rattus norvegicus solute carrier family 7 (cationic amino acid transporter, y+ system), member 11 (Slc7a11), mRNA [NM_001107673]
A_44_P187080	NM_001110823	-0.340836	13.2924	-1.86046	0.0628198	0.163004	-5.20285	NA	Atp2a2	Rattus norvegicus ATPase, Ca++ transporting, cardiac muscle, slow twitch 2 (Atp2a2), transcript variant 3, mRNA [NM_001110823]
A_64_P014918	NM_001108246	-0.340792	8.26848	-1.86023	0.0628535	0.163004	-5.20329	NA	Ddx3x	Rattus norvegicus DEAD (Asp-Glu-Ala-Asp) box polypeptide 3, X-linked (Ddx3x), mRNA [NM_001108246]
A_64_P052110	NM_001012016	-0.340714	8.66447	-1.8598	0.0629138	0.163004	-5.20408	NA	Tbccd1	Rattus norvegicus TBCC domain containing 1 (Tbccd1), mRNA [NM_001012016]
A_42_P623733	NM_001024361	0.340262	10.1165	1.85734	0.0632635	0.163714	-5.20861	NA	LOC501110	Rattus norvegicus similar to Glutathione S-transferase A1 (GTH1) (HA subunit 1) (GST-epsilon) (GSTA1-1) (GST class-alpha) (LOC501110), mRNA [NM_001024361]
A_42_P675139	NM_001025064	-0.339655	10.1534	-1.85402	0.0637362	0.164677	-5.21471	NA	LOC502894	Rattus norvegicus hypothetical protein LOC502894 (LOC502894), mRNA [NM_001025064]
A_64_P071995	ENSRNOT00000025104	-0.339583	8.42328	-1.85363	0.0637924	0.164677	-5.21543	NA		Ras-related protein Rab-6A [Source:UniProtKB/Swiss-Prot;Acc:Q9WVB1] [ENSRNOT00000025104]
A_44_P444257	NM_001009719	0.339401	9.02908	1.85263	0.0639351	0.164677	-5.21725	Cdkn2d	Cdkn2d	Rattus norvegicus similar to cyclin-dependent kinase inhibitor 2D (Cdkn2d), mRNA [NM_001009719]
A_64_P116418	NM_001127574	-0.339194	8.7436	-1.8515	0.0640975	0.164677	-5.21933	NA	Slc25a33	Rattus norvegicus solute carrier family 25, member 33 (Slc25a33), nuclear gene encoding mitochondrial protein, mRNA [NM_001127574]
A_44_P313767	NM_022712	-0.339143	7.23188	-1.85123	0.0641371	0.164677	-5.21983	NA	Tfrc	Rattus norvegicus transferrin receptor (Tfrc), mRNA [NM_022712]
A_64_P066539	NM_001107155	0.339106	7.33305	1.85102	0.0641662	0.164677	-5.22021	NA	Tmem119	Rattus norvegicus transmembrane protein 119 (Tmem119), mRNA [NM_001107155]
A_64_P153926	TC609326	0.339104	10.0685	1.85101	0.0641676	0.164677	-5.22022	NA
A_44_P576228	BC129076	-0.338997	7.9158	-1.85043	0.0642523	0.164699	-5.2213	NA	Orc2l	Rattus norvegicus cDNA clone IMAGE:8363483. [BC129076]
A_64_P152214	NM_053613	0.338515	8.30603	1.8478	0.0646316	0.165327	-5.22611	NA	Rtn4r	Rattus norvegicus reticulon 4 receptor (Rtn4r), mRNA [NM_053613]
A_43_P15750	NM_001077642	0.33842	9.24979	1.84728	0.0647069	0.165327	-5.22706	Cfd	Cfd	Rattus norvegicus complement factor D (adipsin) (Cfd), mRNA [NM_001077642]
A_43_P15805	ENSRNOT00000017317	0.338395	7.04988	1.84714	0.0647264	0.165327	-5.22731	Trhr2	Trhr2	thyrotropin releasing hormone receptor 2 [Source:RefSeq peptide;Acc:NP_852029] [ENSRNOT00000017317]
A_64_P046838	A_64_P046838	-0.338203	10.8735	-1.8461	0.0648782	0.16552	-5.22922	NA
A_44_P342124	NM_031001	-0.337943	10.0026	-1.84468	0.0650847	0.165851	-5.23182	Ube2d4	Ube2d4	Rattus norvegicus ubiquitin-conjugating enzyme E2D 4 (Ube2d4), mRNA [NM_031001]
A_42_P768776	NM_001108443	-0.337308	10.7246	-1.84121	0.0655911	0.166945	-5.23815	NA	Zfp330	Rattus norvegicus zinc finger protein 330 (Zfp330), mRNA [NM_001108443]
A_42_P550264	NM_001014207	-0.337166	8.77207	-1.84043	0.0657048	0.167038	-5.23957	NA	Taf1d	Rattus norvegicus TATA box binding protein (Tbp)-associated factor, RNA polymerase I, D (Taf1d), mRNA [NM_001014207]
A_64_P049827	NM_012543	0.336354	12.191	1.836	0.0663576	0.168274	-5.24763	NA	Dbp	Rattus norvegicus D site of albumin promoter (albumin D-box) binding protein (Dbp), mRNA [NM_012543]
A_42_P597322	NM_001103357	0.336196	8.60519	1.83514	0.066485	0.168274	-5.2492	NA	LOC100125367	Rattus norvegicus hypothetical protein LOC100125367 (LOC100125367), mRNA [NM_001103357]
A_64_P050278	A_64_P050278	-0.336177	11.9648	-1.83503	0.0665009	0.168274	-5.24939	NA
A_42_P504653	NM_017143	0.33603	8.74063	1.83423	0.0666193	0.168274	-5.25084	F10	F10	Rattus norvegicus coagulation factor X (F10), mRNA [NM_017143]
A_42_P576446	NM_001107673	-0.33602	8.71963	-1.83418	0.0666275	0.168274	-5.25094	NA	Slc7a11	Rattus norvegicus solute carrier family 7 (cationic amino acid transporter, y+ system), member 11 (Slc7a11), mRNA [NM_001107673]
A_42_P560781	NM_013090	-0.335984	8.56748	-1.83398	0.0666569	0.168274	-5.2513	NA	Vamp1	Rattus norvegicus vesicle-associated membrane protein 1 (Vamp1), mRNA [NM_013090]
A_44_P1057176	NM_199395	0.335613	11.4338	1.83196	0.0669578	0.168699	-5.25498	Geft	Geft	Rattus norvegicus RhoA/RAC/CDC42 exchange factor (Geft), mRNA [NM_199395]
A_42_P705502	TC582327	0.335585	10.0908	1.8318	0.0669811	0.168699	-5.25526	NA		Q4RQ24_TETNG (Q4RQ24) Chromosome 17 SCAF15006, whole genome shotgun sequence, partial (4%) [TC582327]
A_64_P024297	NM_181091	-0.335242	11.6413	-1.82993	0.0672606	0.169206	-5.25866	NA	Gmfg	Rattus norvegicus glia maturation factor, gamma (Gmfg), mRNA [NM_181091]
A_64_P123273	NM_001011999	-0.334769	12.5951	-1.82735	0.0676475	0.169982	-5.26333	NA	Morf4l1	Rattus norvegicus mortality factor 4 like 1 (Morf4l1), mRNA [NM_001011999]
A_64_P078269	A_64_P078269	0.334579	11.0524	1.82631	0.0678034	0.170176	-5.2652	NA
A_44_P550203	NM_133596	-0.333824	6.85552	-1.82219	0.0684256	0.171364	-5.27264	Uggt1	Uggt1	Rattus norvegicus UDP-glucose glycoprotein glucosyltransferase 1 (Uggt1), mRNA [NM_133596]
A_42_P675139	NM_001025064	-0.333787	10.2771	-1.82199	0.0684571	0.171364	-5.27302	NA	LOC502894	Rattus norvegicus hypothetical protein LOC502894 (LOC502894), mRNA [NM_001025064]
A_42_P758052	NM_001031645	0.333718	12.452	1.82161	0.0685138	0.171364	-5.27369	Acp6	Acp6	Rattus norvegicus acid phosphatase 6, lysophosphatidic (Acp6), mRNA [NM_001031645]
A_42_P576446	NM_001107673	-0.333536	8.9561	-1.82062	0.0686648	0.171507	-5.27548	NA	Slc7a11	Rattus norvegicus solute carrier family 7 (cationic amino acid transporter, y+ system), member 11 (Slc7a11), mRNA [NM_001107673]
A_44_P245305	NM_199385	-0.333446	11.6322	-1.82013	0.0687399	0.171507	-5.27637	Dld	Dld	Rattus norvegicus dihydrolipoamide dehydrogenase (Dld), mRNA [NM_199385]
A_44_P285530	NM_199380	-0.333363	9.926	-1.81967	0.0688087	0.171507	-5.27719	Eif2s2	Eif2s2	Rattus norvegicus eukaryotic translation initiation factor 2, subunit 2 beta (Eif2s2), mRNA [NM_199380]
A_64_P116665	NM_001017380	-0.33251	7.56741	-1.81502	0.0695211	0.173084	-5.28557	NA	Cyld	Rattus norvegicus cylindromatosis (turban tumor syndrome) (Cyld), mRNA [NM_001017380]
A_44_P514899	NM_001163164	-0.331995	8.93802	-1.81221	0.0699539	0.173961	-5.29061	NA	Mettl9	Rattus norvegicus methyltransferase like 9 (Mettl9), mRNA [NM_001163164]
A_64_P147868	ENSRNOT00000047043	0.331447	10.653	1.80922	0.0704176	0.174778	-5.29598	NA	RGD1563581	PREDICTED: Rattus norvegicus similar to S100 calcium binding protein A11 (calizzarin) (RGD1563581), mRNA [XM_001064539]
A_42_P705502	TC582327	0.331311	10.1171	1.80847	0.0705329	0.174778	-5.29731	NA		Q4RQ24_TETNG (Q4RQ24) Chromosome 17 SCAF15006, whole genome shotgun sequence, partial (4%) [TC582327]
A_42_P558703	NM_001106810	0.331271	9.42634	1.80825	0.0705672	0.174778	-5.29771	NA	Adamts15	Rattus norvegicus ADAM metallopeptidase with thrombospondin type 1 motif, 15 (Adamts15), mRNA [NM_001106810]
A_42_P695042	NM_023981	0.331057	8.85283	1.80709	0.0707483	0.174778	-5.29979	Csf1	Csf1	Rattus norvegicus colony stimulating factor 1 (macrophage) (Csf1), mRNA [NM_023981]
A_64_P149899	NM_001109128	0.331044	7.55472	1.80702	0.0707597	0.174778	-5.29992	NA	Fbxl8	Rattus norvegicus F-box and leucine-rich repeat protein 8 (Fbxl8), mRNA [NM_001109128]
A_44_P360496	NM_199256	-0.331036	8.78324	-1.80697	0.0707665	0.174778	-5.3	Sec61a1	Sec61a1	Rattus norvegicus Sec61 alpha 1 subunit (S. cerevisiae) (Sec61a1), mRNA [NM_199256]
A_43_P19265	XM_001081011	0.330398	11.064	1.80349	0.0713114	0.175386	-5.30623	NA	Shf	PREDICTED: Rattus norvegicus Src homology 2 domain containing F (Shf), mRNA [XM_001081011]
A_64_P049828	NM_012543	0.330343	11.1328	1.80319	0.0713587	0.175386	-5.30676	NA	Dbp	Rattus norvegicus D site of albumin promoter (albumin D-box) binding protein (Dbp), mRNA [NM_012543]
A_42_P619926	NM_001106578	-0.330207	7.76048	-1.80245	0.0714749	0.175386	-5.30808	NA	Sema3c	Rattus norvegicus sema domain, immunoglobulin domain (Ig), short basic domain, secreted, (semaphorin) 3C (Sema3c), mRNA [NM_001106578]
A_44_P187080	NM_001110823	-0.330206	13.4257	-1.80244	0.0714763	0.175386	-5.3081	NA	Atp2a2	Rattus norvegicus ATPase, Ca++ transporting, cardiac muscle, slow twitch 2 (Atp2a2), transcript variant 3, mRNA [NM_001110823]
A_42_P758052	NM_001031645	0.3302	12.1595	1.80241	0.0714807	0.175386	-5.30815	Acp6	Acp6	Rattus norvegicus acid phosphatase 6, lysophosphatidic (Acp6), mRNA [NM_001031645]
A_42_P758052	NM_001031645	0.330096	12.291	1.80184	0.0715707	0.175386	-5.30917	Acp6	Acp6	Rattus norvegicus acid phosphatase 6, lysophosphatidic (Acp6), mRNA [NM_001031645]
A_42_P577431	NM_001109422	0.330085	7.00828	1.80178	0.0715797	0.175386	-5.30927	NA	Bcl3	Rattus norvegicus B-cell CLL/lymphoma 3 (Bcl3), mRNA [NM_001109422]
A_64_P096763	NM_001109241	0.329864	7.58199	1.80058	0.0717698	0.175654	-5.31143	NA	Atoh8	Rattus norvegicus atonal homolog 8 (Drosophila) (Atoh8), mRNA [NM_001109241]
A_44_P791729	NM_181377	0.329633	8.71487	1.79931	0.0719693	0.175775	-5.31368	NA	Rtn4rl1	Rattus norvegicus reticulon 4 receptor-like 1 (Rtn4rl1), mRNA [NM_181377]
A_43_P10200	NM_001106404	-0.329478	7.61211	-1.79847	0.0721026	0.175775	-5.31518	NA	Slc30a5	Rattus norvegicus solute carrier family 30 (zinc transporter), member 5 (Slc30a5), mRNA [NM_001106404]
A_44_P410005	NM_001024743	-0.329438	10.4623	-1.79825	0.0721378	0.175775	-5.31558	Ugp2	Ugp2	Rattus norvegicus UDP-glucose pyrophosphorylase 2 (Ugp2), mRNA [NM_001024743]
A_64_P060766	NM_001100658	-0.329431	10.4424	-1.79821	0.0721439	0.175775	-5.31564	NA	Hspa9	Rattus norvegicus heat shock protein 9 (Hspa9), nuclear gene encoding mitochondrial protein, mRNA [NM_001100658]
A_44_P187080	NM_001110823	-0.328797	13.2229	-1.79475	0.0726931	0.176914	-5.32179	NA	Atp2a2	Rattus norvegicus ATPase, Ca++ transporting, cardiac muscle, slow twitch 2 (Atp2a2), transcript variant 3, mRNA [NM_001110823]
A_42_P558703	NM_001106810	0.327715	9.18193	1.78884	0.0736402	0.178809	-5.33228	NA	Adamts15	Rattus norvegicus ADAM metallopeptidase with thrombospondin type 1 motif, 15 (Adamts15), mRNA [NM_001106810]
A_64_P078303	NM_001106526	0.32755	10.6326	1.78795	0.0737848	0.178809	-5.33387	NA	Angpt4	Rattus norvegicus angiopoietin 4 (Angpt4), mRNA [NM_001106526]
A_42_P576446	NM_001107673	-0.327517	8.81627	-1.78776	0.0738141	0.178809	-5.33419	NA	Slc7a11	Rattus norvegicus solute carrier family 7 (cationic amino acid transporter, y+ system), member 11 (Slc7a11), mRNA [NM_001107673]
A_42_P787775	NM_001127566	0.327451	9.47438	1.7874	0.0738724	0.178809	-5.33483	NA	RGD1566112	Rattus norvegicus similar to pleckstrin homology domain protein (5V327) (RGD1566112), mRNA [NM_001127566]
A_43_P12827	NM_053507	0.327437	9.83844	1.78733	0.0738845	0.178809	-5.33496	Nme3	Nme3	Rattus norvegicus non-metastatic cells 3, protein expressed in (Nme3), mRNA [NM_053507]
A_42_P758052	NM_001031645	0.327083	12.2052	1.7854	0.0741971	0.179365	-5.33838	Acp6	Acp6	Rattus norvegicus acid phosphatase 6, lysophosphatidic (Acp6), mRNA [NM_001031645]
A_64_P013709	NM_001163164	-0.326603	11.778	-1.78277	0.074623	0.180111	-5.34301	NA	Mettl9	Rattus norvegicus methyltransferase like 9 (Mettl9), mRNA [NM_001163164]
A_44_P188441	NM_012606	0.326526	6.65058	1.78236	0.0746911	0.180111	-5.34375	Myl3	Myl3	Rattus norvegicus myosin, light chain 3, alkali; ventricular, skeletal, slow (Myl3), mRNA [NM_012606]
A_64_P135057	NM_001106763	-0.326439	11.5166	-1.78188	0.0747686	0.180111	-5.34459	NA	Asnsd1	Rattus norvegicus asparagine synthetase domain containing 1 (Asnsd1), mRNA [NM_001106763]
A_44_P233080	ENSRNOT00000026303	0.326361	7.42019	1.78145	0.0748385	0.180111	-5.34535	Egr1	Egr1	Early growth response protein 1 [Source:UniProtKB/Swiss-Prot;Acc:P08154] [ENSRNOT00000026303]
A_42_P629500	NM_031599	-0.325867	7.89337	-1.77876	0.0752793	0.18094	-5.35009	NA	Eif2ak3	Rattus norvegicus eukaryotic translation initiation factor 2 alpha kinase 3 (Eif2ak3), mRNA [NM_031599]
A_64_P078269	A_64_P078269	0.325786	11.043	1.77831	0.0753523	0.18094	-5.35088	NA
A_42_P558354	NM_001007686	0.325608	9.95686	1.77734	0.0755118	0.18094	-5.35259	NA	Cln8	Rattus norvegicus ceroid-lipofuscinosis, neuronal 8 (Cln8), mRNA [NM_001007686]
A_42_P740939	NM_203337	0.325551	10.8916	1.77703	0.0755627	0.18094	-5.35313	NA	St3gal4	Rattus norvegicus ST3 beta-galactoside alpha-2,3-sialyltransferase 4 (St3gal4), mRNA [NM_203337]
A_44_P332896	ENSRNOT00000016654	0.325509	9.37679	1.7768	0.0756007	0.18094	-5.35354	NA	Kctd14	PREDICTED: Rattus norvegicus potassium channel tetramerisation domain containing 14 (Kctd14), mRNA [XM_001064247]
A_64_P159762	NM_001107264	0.325159	8.18197	1.77489	0.0759161	0.181495	-5.3569	NA	Nfatc4	Rattus norvegicus nuclear factor of activated T-cells, cytoplasmic, calcineurin-dependent 4 (Nfatc4), mRNA [NM_001107264]
A_64_P066979	NM_001109417	0.32495	8.83041	1.77375	0.0761045	0.181745	-5.35891	NA	Hist1h1b	Rattus norvegicus histone cluster 1, H1b (Hist1h1b), mRNA [NM_001109417]
A_44_P233080	ENSRNOT00000026303	0.324855	7.78939	1.77323	0.0761903	0.181749	-5.35982	Egr1	Egr1	Early growth response protein 1 [Source:UniProtKB/Swiss-Prot;Acc:P08154] [ENSRNOT00000026303]
A_42_P788480	NM_019194	0.324568	9.3797	1.77167	0.0764496	0.182167	-5.36256	NA	Tef	Rattus norvegicus thyrotrophic embryonic factor (Tef), mRNA [NM_019194]
A_44_P990376	NM_133298	0.32413	6.34205	1.76928	0.0768474	0.182763	-5.36675	Gpnmb	Gpnmb	Rattus norvegicus glycoprotein (transmembrane) nmb (Gpnmb), mRNA [NM_133298]
A_64_P001344	TC592330	-0.32394	8.65417	-1.76824	0.0770207	0.182763	-5.36857	NA		Q8BUD8_MOUSE (Q8BUD8) 10 days lactation, adult female mammary gland cDNA, RIKEN full-length enriched library, clone:D730020H24 product:ZINC FINGER PROTEIN homolog (Muscleblind-like 2, isoform 1), partial (9%) [TC592330]
A_64_P004675	NM_001107359	-0.32381	8.20265	-1.76753	0.0771396	0.182763	-5.36981	NA	Mtpap	Rattus norvegicus mitochondrial poly(A) polymerase (Mtpap), nuclear gene encoding mitochondrial protein, mRNA [NM_001107359]
A_64_P157005	NM_001008301	-0.323809	9.93932	-1.76752	0.0771408	0.182763	-5.36983	NA	Usp14	Rattus norvegicus ubiquitin specific peptidase 14 (Usp14), mRNA [NM_001008301]
A_44_P1018252	NM_199092	-0.323799	8.66753	-1.76747	0.0771498	0.182763	-5.36992	Orc4l	Orc4l	Rattus norvegicus origin recognition complex, subunit 4-like (yeast) (Orc4l), mRNA [NM_199092]
A_64_P136284	ENSRNOT00000033494	-0.323738	8.01204	-1.76713	0.0772059	0.182763	-5.37051	NA	Uprt	Uncharacterized protein [Source:UniProtKB/TrEMBL;Acc:D4ABC7] [ENSRNOT00000033494]
A_42_P619926	NM_001106578	-0.323477	7.83831	-1.76571	0.0774442	0.18296	-5.37299	NA	Sema3c	Rattus norvegicus sema domain, immunoglobulin domain (Ig), short basic domain, secreted, (semaphorin) 3C (Sema3c), mRNA [NM_001106578]
A_44_P409518	NM_057188	0.323462	9.30884	1.76563	0.0774581	0.18296	-5.37314	Gmpr	Gmpr	Rattus norvegicus guanosine monophosphate reductase (Gmpr), mRNA [NM_057188]
A_42_P551104	NM_022543	0.323366	8.76957	1.76511	0.0775456	0.182967	-5.37405	NA	Ccdc80	Rattus norvegicus coiled-coil domain containing 80 (Ccdc80), mRNA [NM_022543]
A_42_P462015	NM_001011943	0.322971	8.9585	1.76295	0.0779088	0.183331	-5.37782	Obfc1	Obfc1	Rattus norvegicus oligonucleotide/oligosaccharide-binding fold containing 1 (Obfc1), mRNA [NM_001011943]
A_42_P695042	NM_023981	0.322963	8.83379	1.7629	0.0779166	0.183331	-5.3779	Csf1	Csf1	Rattus norvegicus colony stimulating factor 1 (macrophage) (Csf1), mRNA [NM_023981]
A_64_P103499	ENSRNOT00000046309	-0.322923	8.38504	-1.76269	0.0779536	0.183331	-5.37828	NA
A_44_P388973	NM_012571	-0.322217	9.84403	-1.75883	0.0786059	0.184664	-5.385	Got1	Got1	Rattus norvegicus glutamic-oxaloacetic transaminase 1, soluble (aspartate aminotransferase 1) (Got1), mRNA [NM_012571]
A_44_P1009892	NM_138896	-0.322092	7.80339	-1.75815	0.0787213	0.184735	-5.38618	Pja2	Pja2	Rattus norvegicus praja 2, RING-H2 motif containing (Pja2), mRNA [NM_138896]
A_64_P025599	NM_001017374	-0.321698	13.9272	-1.756	0.0790886	0.185293	-5.38993	NA	Eif4g2	Rattus norvegicus eukaryotic translation initiation factor 4, gamma 2 (Eif4g2), mRNA [NM_001017374]
A_42_P767737	AY724480	-0.321589	10.0588	-1.75541	0.0791895	0.185293	-5.39096	Spcs3	Spcs3	Rattus norvegicus clone UI-R-FJ0-cpu-m-15-0-UI unknown mRNA. [AY724480]
A_64_P061605	NM_019622	0.321448	9.23343	1.75464	0.0793216	0.185293	-5.3923	NA	Espn	Rattus norvegicus espin (Espn), mRNA [NM_019622]
A_44_P525878	NM_022683	-0.321367	7.38675	-1.75419	0.0793974	0.185293	-5.39307	Cul5	Cul5	Rattus norvegicus cullin 5 (Cul5), mRNA [NM_022683]
A_64_P132666	NM_001107401	-0.321348	6.83901	-1.75409	0.0794151	0.185293	-5.39325	NA	Nol4	Rattus norvegicus nucleolar protein 4 (Nol4), mRNA [NM_001107401]
A_44_P176003	NM_001013182	-0.321287	8.67207	-1.75376	0.0794724	0.185293	-5.39383	Hn1l	Hn1l	Rattus norvegicus hematological and neurological expressed 1-like (Hn1l), mRNA [NM_001013182]
A_64_P119777	XM_001053103	0.320906	12.7139	1.75168	0.0798289	0.185783	-5.39744	NA	Pxdn	PREDICTED: Rattus norvegicus peroxidasin homolog (Drosophila) (Pxdn), partial mRNA [XM_001053103]
A_64_P040715	NM_001011979	-0.320859	9.14912	-1.75142	0.0798736	0.185783	-5.39789	NA	Tardbp	Rattus norvegicus TAR DNA binding protein (Tardbp), mRNA [NM_001011979]
A_64_P152214	NM_053613	0.320789	8.14551	1.75104	0.0799397	0.185783	-5.39855	NA	Rtn4r	Rattus norvegicus reticulon 4 receptor (Rtn4r), mRNA [NM_053613]
A_44_P195648	NM_001126080	-0.320591	10.0279	-1.74996	0.0801259	0.185891	-5.40042	Ufm1	Ufm1	Rattus norvegicus ubiquitin-fold modifier 1 (Ufm1), mRNA [NM_001126080]
A_44_P357870	NM_031559	0.320557	9.06765	1.74977	0.0801579	0.185891	-5.40075	Cpt1a	Cpt1a	Rattus norvegicus carnitine palmitoyltransferase 1a, liver (Cpt1a), nuclear gene encoding mitochondrial protein, mRNA [NM_031559]
A_42_P709423	NM_001012135	0.32005	6.90269	1.747	0.0806367	0.186801	-5.40554	NA	Mlph	Rattus norvegicus melanophilin (Mlph), mRNA [NM_001012135]
A_44_P357870	NM_031559	0.319568	9.06445	1.74438	0.0810937	0.187659	-5.41008	Cpt1a	Cpt1a	Rattus norvegicus carnitine palmitoyltransferase 1a, liver (Cpt1a), nuclear gene encoding mitochondrial protein, mRNA [NM_031559]
A_42_P675139	NM_001025064	-0.31944	9.95072	-1.74368	0.0812154	0.18774	-5.41129	NA	LOC502894	Rattus norvegicus hypothetical protein LOC502894 (LOC502894), mRNA [NM_001025064]
A_64_P104553	NM_031045	0.319233	9.32639	1.74255	0.081413	0.187996	-5.41324	NA	Itpka	Rattus norvegicus inositol 1,4,5-trisphosphate 3-kinase A (Itpka), mRNA [NM_031045]
A_42_P604121	NM_001012144	-0.318952	12.2557	-1.74101	0.0816814	0.188415	-5.41589	Tfg	Tfg	Rattus norvegicus Trk-fused gene (Tfg), mRNA [NM_001012144]
A_42_P462015	NM_001011943	0.318733	8.89211	1.73982	0.0818911	0.188528	-5.41794	Obfc1	Obfc1	Rattus norvegicus oligonucleotide/oligosaccharide-binding fold containing 1 (Obfc1), mRNA [NM_001011943]
A_64_P018891	A_64_P018891	0.318719	9.05569	1.73974	0.0819044	0.188528	-5.41807	NA
A_64_P004675	NM_001107359	-0.318503	8.37797	-1.73856	0.0821116	0.188804	-5.4201	NA	Mtpap	Rattus norvegicus mitochondrial poly(A) polymerase (Mtpap), nuclear gene encoding mitochondrial protein, mRNA [NM_001107359]
A_42_P576446	NM_001107673	-0.318083	8.93868	-1.73627	0.0825169	0.189436	-5.42406	NA	Slc7a11	Rattus norvegicus solute carrier family 7 (cationic amino acid transporter, y+ system), member 11 (Slc7a11), mRNA [NM_001107673]
A_64_P143840	NM_001100472	-0.318007	7.89629	-1.73586	0.0825894	0.189436	-5.42476	NA	Ccnc	Rattus norvegicus cyclin C (Ccnc), mRNA [NM_001100472]
A_64_P005538	NM_001106296	0.317946	7.97511	1.73552	0.0826486	0.189436	-5.42534	NA	Fam57b	Rattus norvegicus family with sequence similarity 57, member B (Fam57b), mRNA [NM_001106296]
A_44_P480433	NM_001033064	0.317724	9.6046	1.73431	0.0828633	0.189541	-5.42742	Kazald1	Kazald1	Rattus norvegicus Kazal-type serine peptidase inhibitor domain 1 (Kazald1), mRNA [NM_001033064]
A_64_P071096	NM_031320	-0.317672	6.94662	-1.73402	0.0829137	0.189541	-5.42791	NA	Celsr3	Rattus norvegicus cadherin, EGF LAG seven-pass G-type receptor 3 (flamingo homolog, Drosophila) (Celsr3), mRNA [NM_031320]
A_44_P1031813	NM_001126279	-0.317555	8.88804	-1.73339	0.0830272	0.189541	-5.42901	NA	Ufl1	Rattus norvegicus E3 UFM1-protein ligase 1 (Ufl1), mRNA [NM_001126279]
A_44_P511294	NM_001107964	0.317537	9.73973	1.73329	0.0830448	0.189541	-5.42918	NA	Tmem53	Rattus norvegicus transmembrane protein 53 (Tmem53), mRNA [NM_001107964]
A_64_P067659	NM_022407	0.317447	10.125	1.73279	0.0831322	0.189541	-5.43002	NA	Aldh1a1	Rattus norvegicus aldehyde dehydrogenase 1 family, member A1 (Aldh1a1), mRNA [NM_022407]
A_44_P258336	NM_001013865	-0.31731	8.3275	-1.73205	0.0832646	0.189644	-5.4313	Tmem39a	Tmem39a	Rattus norvegicus transmembrane protein 39a (Tmem39a), mRNA [NM_001013865]
A_64_P110744	XM_001061110	0.317181	8.33074	1.73135	0.0833902	0.18973	-5.43251	NA	LOC681292	PREDICTED: Rattus norvegicus hypothetical protein LOC681292 (LOC681292), mRNA [XM_001061110]
A_42_P523517	FQ229104	0.317036	9.58431	1.73055	0.0835318	0.189853	-5.43387	NA		Rattus norvegicus TL0ADA49YG04 mRNA sequence. [FQ229104]
A_44_P124772	ENSRNOT00000057016	-0.316537	8.24575	-1.72783	0.084019	0.190559	-5.43853	NA		Uncharacterized protein [Source:UniProtKB/TrEMBL;Acc:D3ZMU6] [ENSRNOT00000057016]
A_42_P675139	NM_001025064	-0.316508	10.1787	-1.72767	0.0840474	0.190559	-5.4388	NA	LOC502894	Rattus norvegicus hypothetical protein LOC502894 (LOC502894), mRNA [NM_001025064]
A_64_P134053	NM_053968	0.316448	12.1952	1.72734	0.0841062	0.190559	-5.43936	NA	Mt3	Rattus norvegicus metallothionein 3 (Mt3), mRNA [NM_053968]
A_64_P130226	NM_001108523	-0.316154	8.94649	-1.72574	0.0843945	0.191012	-5.44211	NA	Noc3l	Rattus norvegicus nucleolar complex associated 3 homolog (S. cerevisiae) (Noc3l), mRNA [NM_001108523]
A_42_P638620	NM_130741	-0.315763	7.14762	-1.7236	0.0847795	0.191634	-5.44575	Lcn2	Lcn2	Rattus norvegicus lipocalin 2 (Lcn2), mRNA [NM_130741]
A_44_P105310	NM_001109118	0.315657	7.04212	1.72303	0.0848839	0.191634	-5.44674	NA	Elovl2	Rattus norvegicus elongation of very long chain fatty acids (FEN1/Elo2, SUR4/Elo3, yeast)-like 2 (Elovl2), mRNA [NM_001109118]
A_44_P132610	NM_031148	-0.315606	13.1471	-1.72274	0.0849347	0.191634	-5.44722	Slc20a1	Slc20a1	Rattus norvegicus solute carrier family 20 (phosphate transporter), member 1 (Slc20a1), mRNA [NM_031148]
A_64_P115786	A_64_P115786	-0.314994	7.93309	-1.71941	0.0855402	0.192799	-5.45291	NA
A_64_P025441	NM_017312	0.314814	13.8171	1.71842	0.0857197	0.193003	-5.45458	NA	Bok	Rattus norvegicus BCL2-related ovarian killer (Bok), mRNA [NM_017312]
A_64_P112552	XM_002726886	-0.314716	9.23402	-1.71789	0.0858164	0.19302	-5.45549	NA	Tbc1d15	PREDICTED: Rattus norvegicus TBC1 domain family, member 15, transcript variant 2 (Tbc1d15), mRNA [XM_002726886]
A_42_P462015	NM_001011943	0.314274	8.93157	1.71547	0.0862582	0.193813	-5.4596	Obfc1	Obfc1	Rattus norvegicus oligonucleotide/oligosaccharide-binding fold containing 1 (Obfc1), mRNA [NM_001011943]
A_42_P550264	NM_001014207	-0.314162	9.11169	-1.71487	0.0863699	0.193862	-5.46063	NA	Taf1d	Rattus norvegicus TATA box binding protein (Tbp)-associated factor, RNA polymerase I, D (Taf1d), mRNA [NM_001014207]
A_42_P619926	NM_001106578	-0.31402	7.84744	-1.71409	0.0865123	0.193981	-5.46195	NA	Sema3c	Rattus norvegicus sema domain, immunoglobulin domain (Ig), short basic domain, secreted, (semaphorin) 3C (Sema3c), mRNA [NM_001106578]
A_64_P050199	NM_001106578	-0.313811	8.21569	-1.71295	0.0867215	0.194074	-5.46388	NA	Sema3c	Rattus norvegicus sema domain, immunoglobulin domain (Ig), short basic domain, secreted, (semaphorin) 3C (Sema3c), mRNA [NM_001106578]
A_44_P996774	NM_001008335	-0.3138	12.8649	-1.71289	0.0867328	0.194074	-5.46398	Eif4a2	Eif4a2	Rattus norvegicus eukaryotic translation initiation factor 4A, isoform 2 (Eif4a2), mRNA [NM_001008335]
A_42_P550264	NM_001014207	-0.313576	8.52373	-1.71167	0.0869582	0.194377	-5.46606	NA	Taf1d	Rattus norvegicus TATA box binding protein (Tbp)-associated factor, RNA polymerase I, D (Taf1d), mRNA [NM_001014207]
A_64_P158133	NM_134346	-0.313413	10.9808	-1.71078	0.0871225	0.194544	-5.46757	NA	Rap1b	Rattus norvegicus RAP1B, member of RAS oncogene family (Rap1b), mRNA [NM_134346]
A_44_P990065	NM_001047869	-0.313092	7.93483	-1.70902	0.0874467	0.195066	-5.47054	Arhgap5	Arhgap5	Rattus norvegicus Rho GTPase activating protein 5 (Arhgap5), mRNA [NM_001047869]
A_64_P062433	NM_001135804	0.31293	10.3809	1.70814	0.0876107	0.195231	-5.47203	NA	Fam134c	Rattus norvegicus family with sequence similarity 134, member C (Fam134c), mRNA [NM_001135804]
A_64_P089866	TC600249	0.312813	9.07018	1.7075	0.0877284	0.195293	-5.47311	NA		Q7TQ74_RAT (Q7TQ74) Ac1573, partial (11%) [TC600249]
A_42_P647500	NM_053377	-0.311859	9.47995	-1.70229	0.0887004	0.197254	-5.4819	NA	Kif3a	Rattus norvegicus kinesin family member 3a (Kif3a), mRNA [NM_053377]
A_42_P577431	NM_001109422	0.311574	6.89696	1.70074	0.0889922	0.1977	-5.48453	NA	Bcl3	Rattus norvegicus B-cell CLL/lymphoma 3 (Bcl3), mRNA [NM_001109422]
A_44_P1018252	NM_199092	-0.311243	8.54995	-1.69893	0.0893324	0.197981	-5.48757	Orc4l	Orc4l	Rattus norvegicus origin recognition complex, subunit 4-like (yeast) (Orc4l), mRNA [NM_199092]
A_44_P109862	NM_001047085	-0.311177	7.71144	-1.69857	0.0894003	0.197981	-5.48817	Ivns1abp	Ivns1abp	Rattus norvegicus influenza virus NS1A binding protein (Ivns1abp), mRNA [NM_001047085]
A_42_P501877	NM_012569	0.31116	7.81212	1.69848	0.0894174	0.197981	-5.48833	Gls	Gls	Rattus norvegicus glutaminase (Gls), nuclear gene encoding mitochondrial protein, transcript variant 1, mRNA [NM_012569]
A_44_P311620	ENSRNOT00000027322	0.311095	7.94759	1.69812	0.0894844	0.197981	-5.48893	NA		neuroblast differentiation-associated protein AHNAK [Source:RefSeq peptide;Acc:NP_001178880] [ENSRNOT00000027322]
A_44_P438269	NM_022585	-0.310703	7.9232	-1.69598	0.0898888	0.198487	-5.49252	Azin1	Azin1	Rattus norvegicus antizyme inhibitor 1 (Azin1), mRNA [NM_022585]
A_42_P501877	NM_012569	0.310676	7.88305	1.69584	0.0899163	0.198487	-5.49276	Gls	Gls	Rattus norvegicus glutaminase (Gls), nuclear gene encoding mitochondrial protein, transcript variant 1, mRNA [NM_012569]
A_64_P119037	NM_001011933	-0.310607	6.4549	-1.69546	0.0899879	0.198487	-5.4934	NA	Far1	Rattus norvegicus fatty acyl CoA reductase 1 (Far1), mRNA [NM_001011933]
A_44_P543258	NM_013111	-0.310384	7.26635	-1.69424	0.0902197	0.198653	-5.49545	Slc7a1	Slc7a1	Rattus norvegicus solute carrier family 7 (cationic amino acid transporter, y+ system), member 1 (Slc7a1), mRNA [NM_013111]
A_42_P491366	NM_199098	0.310357	9.39516	1.6941	0.0902469	0.198653	-5.49569	Tmem19	Tmem19	Rattus norvegicus transmembrane protein 19 (Tmem19), mRNA [NM_199098]
A_42_P675139	NM_001025064	-0.309684	9.95091	-1.69042	0.0909475	0.199992	-5.50185	NA	LOC502894	Rattus norvegicus hypothetical protein LOC502894 (LOC502894), mRNA [NM_001025064]
A_43_P10083	NM_001107524	0.309431	9.56732	1.68904	0.0912115	0.200275	-5.50416	NA	Rgma	Rattus norvegicus RGM domain family, member A (Rgma), mRNA [NM_001107524]
A_42_P660129	NM_130422	-0.309243	7.31436	-1.68802	0.0914081	0.200275	-5.50587	Casp12	Casp12	Rattus norvegicus caspase 12 (Casp12), mRNA [NM_130422]
A_42_P551104	NM_022543	0.309114	8.66756	1.68731	0.0915438	0.200275	-5.50705	NA	Ccdc80	Rattus norvegicus coiled-coil domain containing 80 (Ccdc80), mRNA [NM_022543]
A_42_P558703	NM_001106810	0.309031	9.49204	1.68686	0.0916305	0.200275	-5.50781	NA	Adamts15	Rattus norvegicus ADAM metallopeptidase with thrombospondin type 1 motif, 15 (Adamts15), mRNA [NM_001106810]
A_44_P990376	NM_133298	0.30897	6.54016	1.68652	0.0916952	0.200275	-5.50837	Gpnmb	Gpnmb	Rattus norvegicus glycoprotein (transmembrane) nmb (Gpnmb), mRNA [NM_133298]
A_64_P123273	NM_001011999	-0.308836	12.3229	-1.68579	0.0918353	0.200275	-5.50958	NA	Morf4l1	Rattus norvegicus mortality factor 4 like 1 (Morf4l1), mRNA [NM_001011999]
A_42_P767737	AY724480	-0.308823	9.9773	-1.68572	0.0918496	0.200275	-5.50971	Spcs3	Spcs3	Rattus norvegicus clone UI-R-FJ0-cpu-m-15-0-UI unknown mRNA. [AY724480]
A_43_P12232	NM_022512	0.308822	13.1408	1.68572	0.0918506	0.200275	-5.50972	Acads	Acads	Rattus norvegicus acyl-Coenzyme A dehydrogenase, C-2 to C-3 short chain (Acads), nuclear gene encoding mitochondrial protein, mRNA [NM_022512]
A_42_P815309	NM_001108701	-0.308767	10.0503	-1.68542	0.0919084	0.200275	-5.51022	NA	Cebpz	Rattus norvegicus CCAAT/enhancer binding protein zeta (Cebpz), mRNA [NM_001108701]
A_44_P121039	NM_172008	-0.308654	8.96435	-1.6848	0.0920274	0.200333	-5.51125	Canx	Canx	Rattus norvegicus calnexin (Canx), mRNA [NM_172008]
A_44_P187080	NM_001110823	-0.308003	13.2453	-1.68125	0.092715	0.201359	-5.51717	NA	Atp2a2	Rattus norvegicus ATPase, Ca++ transporting, cardiac muscle, slow twitch 2 (Atp2a2), transcript variant 3, mRNA [NM_001110823]
A_43_P18029	NM_001134981	-0.307966	8.13812	-1.68104	0.0927547	0.201359	-5.51751	NA	Trip4	Rattus norvegicus thyroid hormone receptor interactor 4 (Trip4), mRNA [NM_001134981]
A_43_P12827	NM_053507	0.307944	10.1277	1.68092	0.0927775	0.201359	-5.5177	Nme3	Nme3	Rattus norvegicus non-metastatic cells 3, protein expressed in (Nme3), mRNA [NM_053507]
A_64_P039537	NM_001163164	-0.307722	12.5153	-1.67971	0.0930128	0.201667	-5.51972	NA	Mettl9	Rattus norvegicus methyltransferase like 9 (Mettl9), mRNA [NM_001163164]
A_44_P286107	NM_001106462	0.30743	11.0157	1.67812	0.0933238	0.202079	-5.52237	NA	Hbxip	Rattus norvegicus hepatitis B virus x interacting protein (Hbxip), mRNA [NM_001106462]
A_64_P023704	NM_053655	-0.307222	8.42543	-1.67698	0.0935455	0.202079	-5.52425	NA	Dnm1l	Rattus norvegicus dynamin 1-like (Dnm1l), mRNA [NM_053655]
A_64_P045927	ENSRNOT00000026030	0.30713	11.0719	1.67648	0.0936443	0.202079	-5.52509	NA		Uncharacterized protein [Source:UniProtKB/TrEMBL;Acc:D4AE00] [ENSRNOT00000026030]
A_42_P784614	NM_031721	0.307079	7.3863	1.6762	0.093699	0.202079	-5.52556	Htra1	Htra1	Rattus norvegicus HtrA serine peptidase 1 (Htra1), mRNA [NM_031721]
A_43_P11560	NM_012779	0.307066	8.12417	1.67613	0.0937126	0.202079	-5.52567	Aqp5	Aqp5	Rattus norvegicus aquaporin 5 (Aqp5), mRNA [NM_012779]
A_64_P015502	NM_013159	-0.306852	9.94075	-1.67496	0.0939412	0.202079	-5.52761	NA	Ide	Rattus norvegicus insulin degrading enzyme (Ide), mRNA [NM_013159]
A_42_P576446	NM_001107673	-0.306839	8.64307	-1.67489	0.0939557	0.202079	-5.52773	NA	Slc7a11	Rattus norvegicus solute carrier family 7 (cationic amino acid transporter, y+ system), member 11 (Slc7a11), mRNA [NM_001107673]
A_44_P278688	NM_053682	-0.306802	8.68399	-1.67469	0.0939954	0.202079	-5.52807	Yme1l1	Yme1l1	Rattus norvegicus YME1-like 1 (S. cerevisiae) (Yme1l1), nuclear gene encoding mitochondrial protein, mRNA [NM_053682]
A_42_P809575	XM_237394	0.306758	10.432	1.67445	0.0940421	0.202079	-5.52846	NA	Klhl30	PREDICTED: Rattus norvegicus kelch-like 30 (Drosophila) (Klhl30), mRNA [XM_237394]
A_43_P16529	NM_001008321	0.306658	11.4069	1.6739	0.0941499	0.20211	-5.52937	Gadd45b	Gadd45b	Rattus norvegicus growth arrest and DNA-damage-inducible, beta (Gadd45b), mRNA [NM_001008321]
A_44_P285530	NM_199380	-0.305762	9.86569	-1.66902	0.0951144	0.203978	-5.53746	Eif2s2	Eif2s2	Rattus norvegicus eukaryotic translation initiation factor 2, subunit 2 beta (Eif2s2), mRNA [NM_199380]
A_64_P040067	NM_022206	0.305578	8.67076	1.66801	0.0953144	0.204205	-5.53913	NA	Unc5a	Rattus norvegicus unc-5 homolog A (C. elegans) (Unc5a), mRNA [NM_022206]
A_64_P084995	NM_001108511	-0.305483	10.0807	-1.66749	0.0954174	0.204223	-5.53998	NA	Tnfrsf26	Rattus norvegicus tumor necrosis factor receptor superfamily, member 26 (Tnfrsf26), mRNA [NM_001108511]
A_42_P619926	NM_001106578	-0.304857	7.98229	-1.66408	0.0960973	0.205231	-5.54561	NA	Sema3c	Rattus norvegicus sema domain, immunoglobulin domain (Ig), short basic domain, secreted, (semaphorin) 3C (Sema3c), mRNA [NM_001106578]
A_64_P015051	NM_001108801	-0.304703	6.87251	-1.66323	0.0962656	0.205231	-5.547	NA	Rpl37a	Rattus norvegicus ribosomal protein L37a (Rpl37a), transcript variant 2, mRNA [NM_001108801]
A_64_P010852	NM_001106214	0.304693	7.92305	1.66318	0.0962772	0.205231	-5.54709	NA	Lix1	Rattus norvegicus Lix1 homolog (chicken) (Lix1), mRNA [NM_001106214]
A_64_P046947	A_64_P046947	-0.304651	9.81602	-1.66295	0.0963231	0.205231	-5.54747	NA
A_64_P137436	XM_001081745	0.304615	7.39562	1.66275	0.0963617	0.205231	-5.54779	NA	LOC688286	PREDICTED: Rattus norvegicus similar to threonine aldolase 1 (LOC688286), mRNA [XM_001081745]
A_64_P036355	NM_053311	-0.304383	9.19175	-1.66149	0.0966157	0.205569	-5.54988	NA	Atp2b1	Rattus norvegicus ATPase, Ca++ transporting, plasma membrane 1 (Atp2b1), mRNA [NM_053311]
A_44_P357338	NM_031579	-0.30425	7.42009	-1.66076	0.0967621	0.205679	-5.55108	Ptp4a1	Ptp4a1	Rattus norvegicus protein tyrosine phosphatase type IVA, member 1 (Ptp4a1), mRNA [NM_031579]
A_64_P068548	NM_001107297	0.303883	7.47702	1.65876	0.0971651	0.206333	-5.55437	NA	Arhgap22	Rattus norvegicus Rho GTPase activating protein 22 (Arhgap22), mRNA [NM_001107297]
A_44_P109862	NM_001047085	-0.303756	7.41117	-1.65806	0.0973046	0.206359	-5.5555	Ivns1abp	Ivns1abp	Rattus norvegicus influenza virus NS1A binding protein (Ivns1abp), mRNA [NM_001047085]
A_64_P018726	NM_053420	-0.303679	11.7963	-1.65764	0.0973894	0.206359	-5.55619	NA	Bnip3	Rattus norvegicus BCL2/adenovirus E1B interacting protein 3 (Bnip3), nuclear gene encoding mitochondrial protein, mRNA [NM_053420]
A_43_P16949	NM_001107039	0.303612	7.94516	1.65728	0.097463	0.206359	-5.55679	NA	Sgca	Rattus norvegicus sarcoglycan, alpha (dystrophin-associated glycoprotein) (Sgca), mRNA [NM_001107039]
A_44_P551169	NM_001012018	-0.303519	8.41619	-1.65677	0.0975664	0.206376	-5.55763	B4galt4	B4galt4	Rattus norvegicus UDP-Gal:betaGlcNAc beta 1,4-galactosyltransferase, polypeptide 4 (B4galt4), mRNA [NM_001012018]
A_44_P373209	NM_001013041	-0.302928	9.26135	-1.65354	0.0982204	0.207557	-5.56292	Clk4	Clk4	Rattus norvegicus CDC like kinase 4 (Clk4), mRNA [NM_001013041]
A_42_P462015	NM_001011943	0.302712	8.97837	1.65237	0.0984597	0.207722	-5.56484	Obfc1	Obfc1	Rattus norvegicus oligonucleotide/oligosaccharide-binding fold containing 1 (Obfc1), mRNA [NM_001011943]
A_44_P1044499	NM_001100771	-0.302685	8.76227	-1.65222	0.0984905	0.207722	-5.56509	NA	Esf1	Rattus norvegicus ESF1, nucleolar pre-rRNA processing protein, homolog (S. cerevisiae) (Esf1), mRNA [NM_001100771]
A_64_P033929	NM_001107196	-0.302595	7.37595	-1.65173	0.0985899	0.207729	-5.56589	NA	Atf6	Rattus norvegicus activating transcription factor 6 (Atf6), mRNA [NM_001107196]
A_44_P290394	NM_053580	0.302475	10.0919	1.65107	0.0987238	0.207809	-5.56696	Slc27a1	Slc27a1	Rattus norvegicus solute carrier family 27 (fatty acid transporter), member 1 (Slc27a1), mRNA [NM_053580]
A_44_P438269	NM_022585	-0.302311	7.87052	-1.65018	0.0989066	0.207912	-5.56842	Azin1	Azin1	Rattus norvegicus antizyme inhibitor 1 (Azin1), mRNA [NM_022585]
A_44_P637299	XM_343148	0.302225	8.92698	1.64971	0.0990032	0.207912	-5.56919	Gdf11	Gdf11	PREDICTED: Rattus norvegicus growth differentiation factor 11 (Gdf11), mRNA [XM_343148]
A_64_P084333	NM_001109508	0.302173	11.5171	1.64943	0.0990605	0.207912	-5.56965	NA	Lrfn4	Rattus norvegicus leucine rich repeat and fibronectin type III domain containing 4 (Lrfn4), mRNA [NM_001109508]
A_44_P204894	NM_001013070	0.301858	11.6931	1.6477	0.0994137	0.208451	-5.57246	Tspan4	Tspan4	Rattus norvegicus tetraspanin 4 (Tspan4), mRNA [NM_001013070]
A_64_P163160	NM_001134729	0.301713	7.75795	1.64691	0.0995762	0.20859	-5.57375	NA	LOC686506	Rattus norvegicus hypothetical protein LOC686506 (LOC686506), mRNA [NM_001134729]
A_64_P045927	ENSRNOT00000026030	0.301507	11.015	1.64579	0.0998075	0.208774	-5.57559	NA		Uncharacterized protein [Source:UniProtKB/TrEMBL;Acc:D4AE00] [ENSRNOT00000026030]
A_64_P112552	XM_002726886	-0.301438	8.97986	-1.64541	0.0998852	0.208774	-5.5762	NA	Tbc1d15	PREDICTED: Rattus norvegicus TBC1 domain family, member 15, transcript variant 2 (Tbc1d15), mRNA [XM_002726886]
A_44_P339798	NM_001109417	0.301319	9.69817	1.64476	0.10002	0.208774	-5.57726	NA	Hist1h1b	Rattus norvegicus histone cluster 1, H1b (Hist1h1b), mRNA [NM_001109417]
A_64_P010393	NM_053363	-0.301273	8.78913	-1.64451	0.100071	0.208774	-5.57767	NA	Clcn3	Rattus norvegicus chloride channel 3 (Clcn3), mRNA [NM_053363]
A_44_P187080	NM_001110823	-0.301206	13.5946	-1.64415	0.100146	0.208774	-5.57826	NA	Atp2a2	Rattus norvegicus ATPase, Ca++ transporting, cardiac muscle, slow twitch 2 (Atp2a2), transcript variant 3, mRNA [NM_001110823]
A_44_P205479	NM_001108768	0.300561	8.4208	1.64062	0.100876	0.210093	-5.58399	NA	Pdcd7	Rattus norvegicus programmed cell death 7 (Pdcd7), mRNA [NM_001108768]
A_64_P010446	NM_001013205	-0.300466	8.07677	-1.6401	0.100984	0.210116	-5.58484	NA	Myef2	Rattus norvegicus myelin expression factor 2 (Myef2), mRNA [NM_001013205]
A_42_P559979	FQ221400	-0.300319	10.1739	-1.6393	0.101151	0.210261	-5.58614	NA		Rattus norvegicus TL0ADA36YM24 mRNA sequence. [FQ221400]
A_42_P675139	NM_001025064	-0.300052	10.5159	-1.63784	0.101454	0.210431	-5.5885	NA	LOC502894	Rattus norvegicus hypothetical protein LOC502894 (LOC502894), mRNA [NM_001025064]
A_64_P141434	NM_001033902	-0.299967	8.67707	-1.63738	0.101551	0.210431	-5.58925	NA	Ccdc76	Rattus norvegicus coiled-coil domain containing 76 (Ccdc76), mRNA [NM_001033902]
A_44_P308181	ENSRNOT00000024599	-0.299925	7.66458	-1.63715	0.101598	0.210431	-5.58962	NA	Gapvd1	Uncharacterized protein [Source:UniProtKB/TrEMBL;Acc:D3ZBJ3] [ENSRNOT00000024599]
A_44_P465868	NM_153315	0.299905	9.59796	1.63704	0.101621	0.210431	-5.5898	Dhrs4	Dhrs4	Rattus norvegicus dehydrogenase/reductase (SDR family) member 4 (Dhrs4), mRNA [NM_153315]
A_44_P175807	NM_001024892	-0.299729	8.15346	-1.63608	0.101822	0.210647	-5.59136	Rlim	Rlim	Rattus norvegicus ring finger protein, LIM domain interacting (Rlim), mRNA [NM_001024892]
A_44_P971500	TC590756	-0.298877	11.0255	-1.63143	0.102799	0.212464	-5.59888	NA		Q6NW38_HUMAN (Q6NW38) IVNS1ABP protein, partial (5%) [TC590756]
A_64_P044583	NM_031579	-0.298608	11.4152	-1.62996	0.103109	0.212902	-5.60125	NA	Ptp4a1	Rattus norvegicus protein tyrosine phosphatase type IVA, member 1 (Ptp4a1), mRNA [NM_031579]
A_64_P021028	NM_133559	0.298295	9.09155	1.62826	0.103471	0.213445	-5.60401	NA	Pcsk4	Rattus norvegicus proprotein convertase subtilisin/kexin type 4 (Pcsk4), mRNA [NM_133559]
A_44_P359032	NM_001106694	0.298026	9.35181	1.62679	0.103782	0.213884	-5.60638	NA	Pink1	Rattus norvegicus PTEN induced putative kinase 1 (Pink1), nuclear gene encoding mitochondrial protein, mRNA [NM_001106694]
A_43_P15386	NM_019622	0.29784	7.98869	1.62577	0.103999	0.213973	-5.60802	NA	Espn	Rattus norvegicus espin (Espn), mRNA [NM_019622]
A_44_P470528	NM_198783	-0.297617	9.34486	-1.62455	0.104258	0.213973	-5.60997	Ndufaf4	Ndufaf4	Rattus norvegicus NADH dehydrogenase (ubiquinone) 1 alpha subcomplex, assembly factor 4 (Ndufaf4), nuclear gene encoding mitochondrial protein, mRNA [NM_198783]
A_44_P238642	NM_001127201	-0.297541	8.97985	-1.62414	0.104346	0.213973	-5.61064	NA	Tbpl1	Rattus norvegicus TATA box binding protein-like 1 (Tbpl1), mRNA [NM_001127201]
A_42_P668042	NM_147138	-0.297533	12.501	-1.6241	0.104355	0.213973	-5.61071	Zwint	Zwint	Rattus norvegicus ZW10 interactor (Zwint), mRNA [NM_147138]
A_42_P550344	NM_053400	0.297527	8.66268	1.62406	0.104363	0.213973	-5.61077	Tle3	Tle3	Rattus norvegicus transducin-like enhancer of split 3 (E(sp1) homolog, Drosophila) (Tle3), mRNA [NM_053400]
A_44_P121039	NM_172008	-0.29746	8.60588	-1.6237	0.10444	0.213973	-5.61135	Canx	Canx	Rattus norvegicus calnexin (Canx), mRNA [NM_172008]
A_42_P598733	NM_138856	-0.297394	8.07437	-1.62334	0.104517	0.213973	-5.61193	Dnajc21	Dnajc21	Rattus norvegicus DnaJ (Hsp40) homolog, subfamily C, member 21 (Dnajc21), mRNA [NM_138856]
A_64_P151488	NM_001012358	-0.297289	9.93148	-1.62276	0.10464	0.214023	-5.61285	NA	Tmem41b	Rattus norvegicus transmembrane protein 41B (Tmem41b), mRNA [NM_001012358]
A_64_P145536	NM_001107536	-0.297183	7.58447	-1.62218	0.104764	0.214074	-5.61378	NA	Uvrag	Rattus norvegicus UV radiation resistance associated gene (Uvrag), mRNA [NM_001107536]
A_64_P133096	NM_001107802	0.296585	10.1025	1.61892	0.105465	0.215243	-5.61902	NA	Neurl2	Rattus norvegicus neuralized homolog 2 (Drosophila) (Neurl2), mRNA [NM_001107802]
A_64_P047478	NM_012817	0.296525	8.16871	1.61859	0.105535	0.215243	-5.61954	NA	Igfbp5	Rattus norvegicus insulin-like growth factor binding protein 5 (Igfbp5), mRNA [NM_012817]
A_64_P039432	NM_001106913	-0.296047	9.93527	-1.61598	0.106098	0.215994	-5.62373	NA	Clk1	Rattus norvegicus CDC-like kinase 1 (Clk1), mRNA [NM_001106913]
A_64_P029282	NM_001108687	0.296043	9.38844	1.61596	0.106102	0.215994	-5.62376	NA	Man1c1	Rattus norvegicus mannosidase, alpha, class 1C, member 1 (Man1c1), mRNA [NM_001108687]
A_64_P112406	NM_001173437	-0.295848	9.47103	-1.6149	0.106333	0.216261	-5.62547	NA	Chac1	Rattus norvegicus ChaC, cation transport regulator homolog 1 (E. coli) (Chac1), mRNA [NM_001173437]
A_42_P558703	NM_001106810	0.295633	9.30204	1.61373	0.106587	0.216379	-5.62734	NA	Adamts15	Rattus norvegicus ADAM metallopeptidase with thrombospondin type 1 motif, 15 (Adamts15), mRNA [NM_001106810]
A_64_P127823	NM_001108629	-0.295629	7.02393	-1.6137	0.106592	0.216379	-5.62737	NA	Ggct	Rattus norvegicus gamma-glutamyl cyclotransferase (Ggct), mRNA [NM_001108629]
A_44_P512874	NM_017074	-0.295545	6.56179	-1.61325	0.106691	0.216379	-5.6281	Cth	Cth	Rattus norvegicus cystathionase (cystathionine gamma-lyase) (Cth), mRNA [NM_017074]
A_64_P063893	ENSRNOT00000042416	-0.295357	8.43283	-1.61222	0.106915	0.21663	-5.62975	NA		PREDICTED: Rattus norvegicus hypothetical protein LOC100363159 (LOC100363159), mRNA [XM_002728167]
A_42_P815309	NM_001108701	-0.295051	10.138	-1.61055	0.107278	0.217163	-5.63241	NA	Cebpz	Rattus norvegicus CCAAT/enhancer binding protein zeta (Cebpz), mRNA [NM_001108701]
A_44_P187195	NM_022950	-0.294711	7.85645	-1.60869	0.107684	0.217781	-5.63537	C1galt1	C1galt1	Rattus norvegicus core 1 synthase, glycoprotein-N-acetylgalactosamine 3-beta-galactosyltransferase, 1 (C1galt1), mRNA [NM_022950]
A_42_P550264	NM_001014207	-0.294478	8.70844	-1.60742	0.107963	0.217993	-5.6374	NA	Taf1d	Rattus norvegicus TATA box binding protein (Tbp)-associated factor, RNA polymerase I, D (Taf1d), mRNA [NM_001014207]
A_44_P458878	NM_213561	0.294455	11.6321	1.60729	0.10799	0.217993	-5.6376	Tcf19	Tcf19	Rattus norvegicus transcription factor 19 (Tcf19), mRNA [NM_213561]
A_64_P078982	NM_001145273	0.294277	8.33462	1.60632	0.108204	0.21812	-5.63915	NA	LOC688869	Rattus norvegicus similar to cytochrome c oxidase, subunit VIb polypeptide 1 (LOC688869), nuclear gene encoding mitochondrial protein, mRNA [NM_001145273]
A_44_P971288	TC583461	-0.294234	9.43469	-1.60609	0.108255	0.21812	-5.63951	Otud4		AW918895 EST350199 Rat gene index, normalized rat, norvegicus, Bento Soares Rattus norvegicus cDNA clone RGIFA05 5' end, mRNA sequence [AW918895]
A_64_P062462	NM_001009474	-0.293968	9.94389	-1.60463	0.108574	0.218523	-5.64183	NA	Pir	Rattus norvegicus pirin (iron-binding nuclear protein) (Pir), mRNA [NM_001009474]
A_64_P154992	XM_574516	-0.2939	8.28539	-1.60426	0.108656	0.218523	-5.64242	NA	Trim30	PREDICTED: Rattus norvegicus similar to Tripartite motif protein 30-like (RGD1563970), mRNA [XM_574516]
A_43_P13088	NM_080886	-0.293814	13.4968	-1.6038	0.108759	0.218527	-5.64316	Sc4mol	Sc4mol	Rattus norvegicus sterol-C4-methyl oxidase-like (Sc4mol), mRNA [NM_080886]
A_42_P462015	NM_001011943	0.293627	8.9082	1.60277	0.108985	0.21861	-5.64478	Obfc1	Obfc1	Rattus norvegicus oligonucleotide/oligosaccharide-binding fold containing 1 (Obfc1), mRNA [NM_001011943]
A_42_P559979	FQ221400	-0.293612	9.96891	-1.60269	0.109002	0.21861	-5.64491	NA		Rattus norvegicus TL0ADA36YM24 mRNA sequence. [FQ221400]
A_64_P086969	NM_012716	-0.293492	8.44195	-1.60204	0.109147	0.218699	-5.64595	NA	Slc16a1	Rattus norvegicus solute carrier family 16, member 1 (monocarboxylic acid transporter 1) (Slc16a1), mRNA [NM_012716]
A_44_P960146	NM_001108304	-0.292344	8.59055	-1.59577	0.11054	0.221282	-5.65588	NA	Gga3	Rattus norvegicus golgi associated, gamma adaptin ear containing, ARF binding protein 3 (Gga3), mRNA [NM_001108304]
A_64_P228661	NM_001011945	-0.292261	6.72556	-1.59532	0.110641	0.221282	-5.65659	NA	Pcbp3	Rattus norvegicus poly(rC) binding protein 3 (Pcbp3), mRNA [NM_001011945]
A_42_P629500	NM_031599	-0.291892	8.08306	-1.5933	0.111092	0.221979	-5.65977	NA	Eif2ak3	Rattus norvegicus eukaryotic translation initiation factor 2 alpha kinase 3 (Eif2ak3), mRNA [NM_031599]
A_42_P529550	NM_139185	-0.29167	10.6129	-1.59209	0.111364	0.222318	-5.66168	Gng8	Gng8	Rattus norvegicus guanine nucleotide binding protein (G protein), gamma 8 (Gng8), mRNA [NM_139185]
A_44_P535284	NM_030850	-0.291457	8.24472	-1.59093	0.111626	0.222636	-5.66352	Bhmt	Bhmt	Rattus norvegicus betaine-homocysteine methyltransferase (Bhmt), mRNA [NM_030850]
A_42_P675139	NM_001025064	-0.291181	10.0275	-1.58942	0.111965	0.222768	-5.66589	NA	LOC502894	Rattus norvegicus hypothetical protein LOC502894 (LOC502894), mRNA [NM_001025064]
A_64_P078303	NM_001106526	0.291153	10.5706	1.58927	0.111999	0.222768	-5.66613	NA	Angpt4	Rattus norvegicus angiopoietin 4 (Angpt4), mRNA [NM_001106526]
A_64_P326359	A_64_P326359	0.291152	8.49751	1.58926	0.112001	0.222768	-5.66614	NA
A_64_P145536	NM_001107536	-0.291028	7.63566	-1.58859	0.112154	0.222868	-5.6672	NA	Uvrag	Rattus norvegicus UV radiation resistance associated gene (Uvrag), mRNA [NM_001107536]
A_64_P078880	NM_012873	0.290872	10.4392	1.58773	0.112347	0.223046	-5.66854	NA	Prm2	Rattus norvegicus protamine 2 (Prm2), mRNA [NM_012873]
A_44_P851620	NM_001107690	0.290002	10.1471	1.58299	0.113424	0.224978	-5.67599	NA	Fam189b	Rattus norvegicus family with sequence similarity 189, member B (Fam189b), mRNA [NM_001107690]
A_64_P132981	NM_001191591	0.289765	9.72426	1.58169	0.11372	0.225359	-5.67803	NA	Gprc5c	Rattus norvegicus G protein-coupled receptor, family C, group 5, member C (Gprc5c), mRNA [NM_001191591]
A_64_P082393	NM_001191951	0.289452	8.43536	1.57998	0.114111	0.225679	-5.6807	NA	Ahnak	Rattus norvegicus AHNAK nucleoprotein (Ahnak), mRNA [NM_001191951]
A_42_P550264	NM_001014207	-0.289425	8.98899	-1.57984	0.114144	0.225679	-5.68093	NA	Taf1d	Rattus norvegicus TATA box binding protein (Tbp)-associated factor, RNA polymerase I, D (Taf1d), mRNA [NM_001014207]
A_42_P559979	FQ221400	-0.289385	9.92296	-1.57962	0.114194	0.225679	-5.68127	NA		Rattus norvegicus TL0ADA36YM24 mRNA sequence. [FQ221400]
A_42_P660129	NM_130422	-0.288957	7.17053	-1.57729	0.11473	0.226532	-5.68492	Casp12	Casp12	Rattus norvegicus caspase 12 (Casp12), mRNA [NM_130422]
A_44_P652890	NM_001033903	-0.288626	8.75408	-1.57548	0.115147	0.226829	-5.68774	Rpe	Rpe	Rattus norvegicus ribulose-5-phosphate-3-epimerase (Rpe), mRNA [NM_001033903]
A_44_P304009	NM_001109163	-0.288592	6.9258	-1.57529	0.115189	0.226829	-5.68803	NA	Fam111a	Rattus norvegicus family with sequence similarity 111, member A (Fam111a), mRNA [NM_001109163]
A_64_P085467	NM_001012016	-0.288588	8.1804	-1.57527	0.115195	0.226829	-5.68807	NA	Tbccd1	Rattus norvegicus TBCC domain containing 1 (Tbccd1), mRNA [NM_001012016]
A_64_P100513	A_64_P100513	0.288489	8.50921	1.57473	0.115319	0.226867	-5.68891	NA
A_42_P504653	NM_017143	0.288252	9.13529	1.57343	0.115619	0.22725	-5.69093	F10	F10	Rattus norvegicus coagulation factor X (F10), mRNA [NM_017143]
A_44_P233080	ENSRNOT00000026303	0.288164	7.84269	1.57296	0.115729	0.227261	-5.69167	Egr1	Egr1	Early growth response protein 1 [Source:UniProtKB/Swiss-Prot;Acc:P08154] [ENSRNOT00000026303]
A_44_P299887	NM_001106572	0.28799	7.83713	1.572	0.11595	0.227488	-5.69315	NA	Olfml2a	Rattus norvegicus olfactomedin-like 2A (Olfml2a), mRNA [NM_001106572]
A_64_P059939	NM_001134540	-0.287898	12.7389	-1.5715	0.116067	0.227512	-5.69394	NA	Copa	Rattus norvegicus coatomer protein complex subunit alpha (Copa), mRNA [NM_001134540]
A_43_P13088	NM_080886	-0.287733	13.5241	-1.5706	0.116275	0.227715	-5.69534	Sc4mol	Sc4mol	Rattus norvegicus sterol-C4-methyl oxidase-like (Sc4mol), mRNA [NM_080886]
A_64_P019790	NM_153313	-0.28763	7.05964	-1.57004	0.116406	0.227765	-5.69621	NA	Cyp2d1	Rattus norvegicus cytochrome P450, family 2, subfamily d, polypeptide 1 (Cyp2d1), mRNA [NM_153313]
A_42_P788480	NM_019194	0.287223	9.5314	1.56782	0.116924	0.22824	-5.69967	NA	Tef	Rattus norvegicus thyrotrophic embryonic factor (Tef), mRNA [NM_019194]
A_44_P233080	ENSRNOT00000026303	0.287207	7.5349	1.56773	0.116944	0.22824	-5.6998	Egr1	Egr1	Early growth response protein 1 [Source:UniProtKB/Swiss-Prot;Acc:P08154] [ENSRNOT00000026303]
A_64_P068378	ENSRNOT00000031962	0.287191	9.64824	1.56764	0.116965	0.22824	-5.69994	NA		inverted formin, FH2 and WH2 domain containing Gene [Source:MGI Symbol;Acc:MGI:1917685] [ENSRNOT00000031962]
A_42_P668682	NM_053883	-0.286836	9.30787	-1.5657	0.117418	0.228444	-5.70294	NA	Dusp6	Rattus norvegicus dual specificity phosphatase 6 (Dusp6), mRNA [NM_053883]
A_44_P349844	NM_001191652	-0.286787	7.68968	-1.56544	0.11748	0.228444	-5.70335	NA	Tlk2	Rattus norvegicus tousled-like kinase 2 (Tlk2), mRNA [NM_001191652]
A_42_P597322	NM_001103357	0.286759	8.55309	1.56529	0.117516	0.228444	-5.70359	NA	LOC100125367	Rattus norvegicus hypothetical protein LOC100125367 (LOC100125367), mRNA [NM_001103357]
A_42_P560781	NM_013090	-0.286747	8.42013	-1.56522	0.117531	0.228444	-5.70369	NA	Vamp1	Rattus norvegicus vesicle-associated membrane protein 1 (Vamp1), mRNA [NM_013090]
A_64_P088612	NM_053871	-0.286667	11.3749	-1.56478	0.117634	0.228444	-5.70437	NA	Srp54a	Rattus norvegicus signal recognition particle 54a (Srp54a), mRNA [NM_053871]
A_42_P629500	NM_031599	-0.286559	7.89255	-1.56419	0.117772	0.228444	-5.70528	NA	Eif2ak3	Rattus norvegicus eukaryotic translation initiation factor 2 alpha kinase 3 (Eif2ak3), mRNA [NM_031599]
A_42_P758122	NM_001164157	-0.286531	8.95174	-1.56404	0.117808	0.228444	-5.70552	NA	Nus1	Rattus norvegicus nuclear undecaprenyl pyrophosphate synthase 1 homolog (S. cerevisiae) (Nus1), mRNA [NM_001164157]
A_44_P741723	NM_145789	-0.285653	7.56676	-1.55925	0.118938	0.230352	-5.71293	Il13ra1	Il13ra1	Rattus norvegicus interleukin 13 receptor, alpha 1 (Il13ra1), mRNA [NM_145789]
A_64_P166218	NM_001108822	-0.285601	8.62162	-1.55896	0.119005	0.230352	-5.71337	NA	RGD1305537	Rattus norvegicus similar to RIKEN cDNA 3110001I22 (RGD1305537), mRNA [NM_001108822]
A_64_P104900	A_64_P104900	-0.285348	13.1484	-1.55758	0.119332	0.23078	-5.71551	NA
A_64_P025441	NM_017312	0.285191	13.7297	1.55672	0.119536	0.230933	-5.71683	NA	Bok	Rattus norvegicus BCL2-related ovarian killer (Bok), mRNA [NM_017312]
A_44_P838096	NM_001191710	-0.285122	7.10956	-1.55635	0.119625	0.230933	-5.7174	NA	Rsbn1	Rattus norvegicus round spermatid basic protein 1 (Rsbn1), mRNA [NM_001191710]
A_64_P018726	NM_053420	-0.284864	11.8391	-1.55494	0.11996	0.231374	-5.71957	NA	Bnip3	Rattus norvegicus BCL2/adenovirus E1B interacting protein 3 (Bnip3), nuclear gene encoding mitochondrial protein, mRNA [NM_053420]
A_44_P107634	NM_001013995	0.284659	9.16428	1.55382	0.120227	0.231675	-5.7213	Haus4	Haus4	Rattus norvegicus HAUS augmin-like complex, subunit 4 (Haus4), mRNA [NM_001013995]
A_42_P559979	FQ221400	-0.28454	10.0218	-1.55317	0.120382	0.231675	-5.7223	NA		Rattus norvegicus TL0ADA36YM24 mRNA sequence. [FQ221400]
A_44_P132610	NM_031148	-0.284498	13.285	-1.55294	0.120437	0.231675	-5.72265	Slc20a1	Slc20a1	Rattus norvegicus solute carrier family 20 (phosphate transporter), member 1 (Slc20a1), mRNA [NM_031148]
A_44_P124772	ENSRNOT00000057016	-0.284252	8.49297	-1.5516	0.120758	0.232086	-5.72471	NA		Uncharacterized protein [Source:UniProtKB/TrEMBL;Acc:D3ZMU6] [ENSRNOT00000057016]
A_64_P132981	NM_001191591	0.284031	9.66487	1.55039	0.121047	0.232233	-5.72657	NA	Gprc5c	Rattus norvegicus G protein-coupled receptor, family C, group 5, member C (Gprc5c), mRNA [NM_001191591]
A_43_P11661	NM_013018	0.28403	8.19558	1.55039	0.121049	0.232233	-5.72658	Rab3a	Rab3a	Rattus norvegicus RAB3A, member RAS oncogene family (Rab3a), mRNA [NM_013018]
A_64_P150321	FQ229693	0.283704	9.15561	1.54861	0.121476	0.232846	-5.72931	NA		Rattus norvegicus TL0ADA47YB01 mRNA sequence. [FQ229693]
A_64_P000245	NM_001077670	-0.283372	9.41929	-1.5468	0.121912	0.233476	-5.73208	NA	Eif3j	Rattus norvegicus eukaryotic translation initiation factor 3, subunit J (Eif3j), mRNA [NM_001077670]
A_44_P180484	A_44_P180484	-0.283231	9.25052	-1.54603	0.122098	0.233627	-5.73327	NA
A_64_P075357	NM_031327	0.28304	9.93322	1.54498	0.12235	0.233902	-5.73486	NA	Cyr61	Rattus norvegicus cysteine-rich, angiogenic inducer, 61 (Cyr61), mRNA [NM_031327]
A_44_P929844	NM_001024303	0.282836	9.95206	1.54387	0.122619	0.233921	-5.73656	Lix1l	Lix1l	Rattus norvegicus Lix1 homolog (mouse)-like (Lix1l), mRNA [NM_001024303]
A_42_P619926	NM_001106578	-0.282819	7.67367	-1.54378	0.122642	0.233921	-5.7367	NA	Sema3c	Rattus norvegicus sema domain, immunoglobulin domain (Ig), short basic domain, secreted, (semaphorin) 3C (Sema3c), mRNA [NM_001106578]
A_42_P453171	NM_001107063	0.282787	9.59906	1.5436	0.122684	0.233921	-5.73697	NA	Cdc42ep4	Rattus norvegicus CDC42 effector protein (Rho GTPase binding) 4 (Cdc42ep4), mRNA [NM_001107063]
A_44_P994768	NM_031120	-0.282648	11.8418	-1.54284	0.122869	0.23397	-5.73813	Ssr3	Ssr3	Rattus norvegicus signal sequence receptor, gamma (Ssr3), mRNA [NM_031120]
A_64_P154514	NM_001035221	-0.282605	11.6509	-1.54261	0.122926	0.23397	-5.73849	NA	Ypel5	Rattus norvegicus yippee-like 5 (Drosophila) (Ypel5), mRNA [NM_001035221]
A_64_P045260	NM_001108879	0.282474	7.58076	1.5419	0.123099	0.234093	-5.73958	NA	Mrpl36	Rattus norvegicus mitochondrial ribosomal protein L36 (Mrpl36), nuclear gene encoding mitochondrial protein, mRNA [NM_001108879]
A_64_P048765	NM_012522	0.282088	8.31443	1.53979	0.123612	0.234531	-5.7428	NA	Cbs	Rattus norvegicus cystathionine beta synthase (Cbs), mRNA [NM_012522]
A_64_P104553	NM_031045	0.28207	9.71797	1.53969	0.123636	0.234531	-5.74295	NA	Itpka	Rattus norvegicus inositol 1,4,5-trisphosphate 3-kinase A (Itpka), mRNA [NM_031045]
A_43_P16529	NM_001008321	0.282056	11.3189	1.53962	0.123654	0.234531	-5.74306	Gadd45b	Gadd45b	Rattus norvegicus growth arrest and DNA-damage-inducible, beta (Gadd45b), mRNA [NM_001008321]
A_42_P788480	NM_019194	0.281869	9.28071	1.53859	0.123904	0.234799	-5.74462	NA	Tef	Rattus norvegicus thyrotrophic embryonic factor (Tef), mRNA [NM_019194]
A_64_P014918	NM_001108246	-0.281686	8.46658	-1.53759	0.124148	0.235056	-5.74614	NA	Ddx3x	Rattus norvegicus DEAD (Asp-Glu-Ala-Asp) box polypeptide 3, X-linked (Ddx3x), mRNA [NM_001108246]
A_44_P178519	NM_001047101	0.281449	9.27336	1.5363	0.124464	0.235445	-5.74811	Adamts7	Adamts7	Rattus norvegicus ADAM metallopeptidase with thrombospondin type 1 motif, 7 (Adamts7), mRNA [NM_001047101]
A_42_P462015	NM_001011943	0.28137	8.88647	1.53587	0.124571	0.235445	-5.74877	Obfc1	Obfc1	Rattus norvegicus oligonucleotide/oligosaccharide-binding fold containing 1 (Obfc1), mRNA [NM_001011943]
A_42_P833194	XM_001072162	0.281157	7.39858	1.5347	0.124857	0.23578	-5.75054	NA	LOC689826	PREDICTED: Rattus norvegicus hypothetical protein LOC689826 (LOC689826), mRNA [XM_001072162]
A_42_P558703	NM_001106810	0.281016	9.24479	1.53394	0.125045	0.23593	-5.7517	NA	Adamts15	Rattus norvegicus ADAM metallopeptidase with thrombospondin type 1 motif, 15 (Adamts15), mRNA [NM_001106810]
A_64_P115521	NM_001191819	-0.280915	7.52171	-1.53338	0.125181	0.235981	-5.75254	NA	Ubp1	Rattus norvegicus upstream binding protein 1 (LBP-1a) (Ubp1), mRNA [NM_001191819]
A_64_P098435	NM_001007011	0.280785	7.24264	1.53268	0.125356	0.236105	-5.75362	NA	Zpbp2	Rattus norvegicus zona pellucida binding protein 2 (Zpbp2), mRNA [NM_001007011]
A_64_P041842	NM_019620	-0.280167	9.23606	-1.5293	0.12619	0.237469	-5.75873	NA	Zfp386	Rattus norvegicus zinc finger protein 386 (Kruppel-like) (Zfp386), mRNA [NM_019620]
A_44_P641302	XM_001057249	0.279961	8.37671	1.52818	0.126468	0.237787	-5.76043	NA	Pnpla6	PREDICTED: Rattus norvegicus patatin-like phospholipase domain containing 6 (Pnpla6), mRNA [XM_001057249]
A_64_P126135	TC592722	0.279797	10.8378	1.52728	0.126691	0.237998	-5.76179	NA
A_44_P379991	XM_212955	-0.279707	9.54989	-1.52679	0.126813	0.238021	-5.76253	RGD1564400	RGD1564400	Rattus norvegicus similar to Eukaryotic translation initiation factor 5 (eIF-5) (LOC295660), mRNA [XM_212955]
A_42_P453171	NM_001107063	0.279577	9.47204	1.52608	0.126989	0.238146	-5.7636	NA	Cdc42ep4	Rattus norvegicus CDC42 effector protein (Rho GTPase binding) 4 (Cdc42ep4), mRNA [NM_001107063]
A_42_P748891	NM_001013974	-0.27946	12.068	-1.52544	0.127148	0.238238	-5.76457	NA	Ccdc47	Rattus norvegicus coiled-coil domain containing 47 (Ccdc47), mRNA [NM_001013974]
A_44_P791729	NM_181377	0.279256	8.48386	1.52433	0.127426	0.238432	-5.76625	NA	Rtn4rl1	Rattus norvegicus reticulon 4 receptor-like 1 (Rtn4rl1), mRNA [NM_181377]
A_64_P092220	NM_001108295	-0.279223	7.41373	-1.52415	0.127472	0.238432	-5.76653	NA	Ccdc49	Rattus norvegicus coiled-coil domain containing 49 (Ccdc49), mRNA [NM_001108295]
A_44_P468239	NM_181629	-0.279133	7.33385	-1.52366	0.127595	0.238456	-5.76727	Sgtb	Sgtb	Rattus norvegicus small glutamine-rich tetratricopeptide repeat (TPR)-containing, beta (Sgtb), mRNA [NM_181629]
A_43_P11476	NM_012590	0.278964	7.14408	1.52274	0.127824	0.238679	-5.76865	Inha	Inha	Rattus norvegicus inhibin alpha (Inha), mRNA [NM_012590]
A_64_P019215	NM_001011985	0.27808	12.8682	1.51791	0.129038	0.240737	-5.77593	NA	Mknk2	Rattus norvegicus MAP kinase-interacting serine/threonine kinase 2 (Mknk2), mRNA [NM_001011985]
A_64_P140658	NM_001107613	0.277931	8.49721	1.5171	0.129243	0.240783	-5.77715	NA	Anks1a	Rattus norvegicus ankyrin repeat and sterile alpha motif domain containing 1A (Anks1a), mRNA [NM_001107613]
A_64_P002814	NM_001106690	0.2779	8.09159	1.51693	0.129285	0.240783	-5.7774	NA	Grhl3	Rattus norvegicus grainyhead-like 3 (Drosophila) (Grhl3), mRNA [NM_001106690]
A_44_P513193	NM_012793	0.277423	11.2793	1.51432	0.129944	0.241298	-5.78131	Gamt	Gamt	Rattus norvegicus guanidinoacetate N-methyltransferase (Gamt), mRNA [NM_012793]
A_64_P145962	A_64_P145962	-0.277419	10.3393	-1.5143	0.129949	0.241298	-5.78134	NA
A_64_P127267	NM_001106602	0.277391	7.09811	1.51415	0.129989	0.241298	-5.78157	NA	Dguok	Rattus norvegicus deoxyguanosine kinase (Dguok), nuclear gene encoding mitochondrial protein, mRNA [NM_001106602]
A_64_P115741	NM_001017374	-0.277289	7.58424	-1.51359	0.130129	0.241298	-5.7824	NA	Eif4g2	Rattus norvegicus eukaryotic translation initiation factor 4, gamma 2 (Eif4g2), mRNA [NM_001017374]
A_64_P109257	NM_001177695	0.277215	7.9169	1.51319	0.130232	0.241298	-5.78301	NA	Ablim2	Rattus norvegicus actin binding LIM protein family, member 2 (Ablim2), transcript variant 1, mRNA [NM_001177695]
A_64_P060977	NM_001025051	-0.277109	6.93079	-1.51261	0.130379	0.241298	-5.78388	NA	Fam110c	Rattus norvegicus family with sequence similarity 110, member C (Fam110c), mRNA [NM_001025051]
A_64_P014159	CN543219	-0.277004	9.35487	-1.51204	0.130524	0.241298	-5.78473	NA		UI-R-DZ1-cne-j-11-0-UI.s1 UI-R-DZ1 Rattus norvegicus cDNA clone UI-R-DZ1-cne-j-11-0-UI 3', mRNA sequence [CN543219]
A_44_P480433	NM_001033064	0.276984	9.51593	1.51193	0.130552	0.241298	-5.7849	Kazald1	Kazald1	Rattus norvegicus Kazal-type serine peptidase inhibitor domain 1 (Kazald1), mRNA [NM_001033064]
A_44_P538165	NM_001013138	0.276976	11.5862	1.51188	0.130564	0.241298	-5.78497	Fbxo23	Fbxo23	Rattus norvegicus F-box only protein 23 (Fbxo23), mRNA [NM_001013138]
A_42_P788480	NM_019194	0.276526	9.65587	1.50943	0.13119	0.242248	-5.78864	NA	Tef	Rattus norvegicus thyrotrophic embryonic factor (Tef), mRNA [NM_019194]
A_43_P17468	FM118367	-0.276311	9.66489	-1.50825	0.13149	0.242596	-5.79039	NA	Med21	FM118367 etnohea Rattus norvegicus cDNA clone etnoheaP0043M05 5', mRNA sequence [FM118367]
A_64_P134053	NM_053968	0.275991	12.2315	1.50651	0.131937	0.243113	-5.793	NA	Mt3	Rattus norvegicus metallothionein 3 (Mt3), mRNA [NM_053968]
A_44_P265013	NM_001134959	0.27595	9.24961	1.50628	0.131995	0.243113	-5.79334	NA	Pear1	Rattus norvegicus platelet endothelial aggregation receptor 1 (Pear1), mRNA [NM_001134959]
A_43_P17424	NM_001024741	0.275694	11.7845	1.50489	0.132353	0.243565	-5.79541	Chaf1b	Chaf1b	Rattus norvegicus chromatin assembly factor 1, subunit B (p60) (Chaf1b), mRNA [NM_001024741]
A_64_P044101	NM_001009655	0.275031	7.9151	1.50126	0.133287	0.245076	-5.80081	NA	RGD1307465	Rattus norvegicus similar to RIKEN cDNA 8430406I07 (RGD1307465), mRNA [NM_001009655]
A_44_P330828	NM_001008518	0.274569	7.73126	1.49874	0.13394	0.245409	-5.80455	MGC105649	MGC105649	Rattus norvegicus hypothetical LOC302884 (MGC105649), mRNA [NM_001008518]
A_42_P506956	NM_133559	0.274548	7.91051	1.49863	0.13397	0.245409	-5.80472	Pcsk4	Pcsk4	Rattus norvegicus proprotein convertase subtilisin/kexin type 4 (Pcsk4), mRNA [NM_133559]
A_64_P311277	ENSRNOT00000040366	-0.27453	13.2866	-1.49853	0.133996	0.245409	-5.80487	NA		Uncharacterized protein [Source:UniProtKB/TrEMBL;Acc:D3ZSF9] [ENSRNOT00000040366]
A_42_P567793	NM_001107668	-0.274516	7.34463	-1.49846	0.134015	0.245409	-5.80498	NA	Dcun1d1	Rattus norvegicus DCN1, defective in cullin neddylation 1, domain containing 1 (S. cerevisiae) (Dcun1d1), mRNA [NM_001107668]
A_42_P550264	NM_001014207	-0.274502	8.69339	-1.49838	0.134035	0.245409	-5.80509	NA	Taf1d	Rattus norvegicus TATA box binding protein (Tbp)-associated factor, RNA polymerase I, D (Taf1d), mRNA [NM_001014207]
A_64_P057134	XR_085647	-0.274342	6.59954	-1.4975	0.134262	0.245536	-5.80639	NA	RGD1565014	PREDICTED: Rattus norvegicus similar to Low-density lipoprotein receptor-related protein 4 precursor (LDLR dan) (RGD1565014), miscRNA [XR_085647]
A_64_P140238	NM_201272	0.274293	8.20008	1.49724	0.134331	0.245536	-5.80678	NA	Plekhg5	Rattus norvegicus pleckstrin homology domain containing, family G (with RhoGef domain) member 5 (Plekhg5), mRNA [NM_201272]
A_43_P18275	NM_001135596	-0.274095	8.16752	-1.49616	0.134612	0.245843	-5.80839	NA	Agfg1	Rattus norvegicus ArfGAP with FG repeats 1 (Agfg1), mRNA [NM_001135596]
A_42_P753601	ENSRNOT00000033355	-0.273841	7.06917	-1.49477	0.134974	0.246106	-5.81044	NA		Transcriptional regulator ATRX [Source:UniProtKB/Swiss-Prot;Acc:P70486] [ENSRNOT00000033355]
A_44_P348812	NM_012579	0.273835	7.89415	1.49474	0.134983	0.246106	-5.81049	Hist1h1t	Hist1h1t	Rattus norvegicus histone cluster 1, H1t (Hist1h1t), mRNA [NM_012579]
A_43_P15750	NM_001077642	0.273433	9.13688	1.49255	0.135556	0.246943	-5.81373	Cfd	Cfd	Rattus norvegicus complement factor D (adipsin) (Cfd), mRNA [NM_001077642]
A_43_P16567	NM_001109449	0.273238	10.5033	1.49148	0.135836	0.247245	-5.81531	NA	Glyctk	Rattus norvegicus glycerate kinase (Glyctk), mRNA [NM_001109449]
A_44_P105004	NM_022855	-0.27314	6.59157	-1.49094	0.135976	0.247292	-5.8161	Csnk1g3	Csnk1g3	Rattus norvegicus casein kinase 1, gamma 3 (Csnk1g3), mRNA [NM_022855]
A_42_P675139	NM_001025064	-0.272765	10.4912	-1.4889	0.136515	0.248063	-5.81912	NA	LOC502894	Rattus norvegicus hypothetical protein LOC502894 (LOC502894), mRNA [NM_001025064]
A_42_P480224	NM_022215	0.272681	10.7236	1.48844	0.136635	0.248073	-5.81979	NA	Gpd1	Rattus norvegicus glycerol-3-phosphate dehydrogenase 1 (soluble) (Gpd1), mRNA [NM_022215]
A_44_P1010631	NM_001034936	0.272538	9.60662	1.48766	0.136841	0.248106	-5.82094	Mare	Mare	Rattus norvegicus alpha globin regulatory element containing gene (Mare), mRNA [NM_001034936]
A_43_P10909	NM_001024236	0.272509	8.73297	1.4875	0.136882	0.248106	-5.82118	NA	Gtf2h3	Rattus norvegicus general transcription factor IIH, polypeptide 3 (Gtf2h3), mRNA [NM_001024236]
A_43_P12011	NM_019299	-0.272149	13.5519	-1.48553	0.137403	0.248841	-5.82408	Cltc	Cltc	Rattus norvegicus clathrin, heavy chain (Hc) (Cltc), mRNA [NM_019299]
A_44_P1015178	NM_001108818	-0.271801	11.1391	-1.48364	0.137906	0.249544	-5.82687	NA	RGD1562502	Rattus norvegicus similar to RIKEN cDNA 2610029G23 (RGD1562502), mRNA [NM_001108818]
A_44_P373209	NM_001013041	-0.271604	8.95932	-1.48256	0.138191	0.249852	-5.82845	Clk4	Clk4	Rattus norvegicus CDC like kinase 4 (Clk4), mRNA [NM_001013041]
A_64_P101553	NM_001107637	-0.271318	9.83273	-1.481	0.138606	0.250298	-5.83073	NA	Sec63	Rattus norvegicus SEC63 homolog (S. cerevisiae) (Sec63), mRNA [NM_001107637]
A_43_P12232	NM_022512	0.271275	13.3289	1.48076	0.138669	0.250298	-5.83108	Acads	Acads	Rattus norvegicus acyl-Coenzyme A dehydrogenase, C-2 to C-3 short chain (Acads), nuclear gene encoding mitochondrial protein, mRNA [NM_022512]
A_64_P035832	A_64_P035832	0.271086	7.43454	1.47973	0.138945	0.250587	-5.83259	NA
A_42_P496739	NM_001025026	0.270592	10.426	1.47704	0.139666	0.251579	-5.83654	Stap2	Stap2	Rattus norvegicus signal transducing adaptor family member 2 (Stap2), mRNA [NM_001025026]
A_44_P267068	NM_057120	0.27055	8.9183	1.47681	0.139727	0.251579	-5.83688	Nudt1	Nudt1	Rattus norvegicus nudix (nucleoside diphosphate linked moiety X)-type motif 1 (Nudt1), mRNA [NM_057120]
A_64_P014497	NM_001100978	0.269955	10.3373	1.47356	0.140601	0.252942	-5.84162	NA	Tmem127	Rattus norvegicus transmembrane protein 127 (Tmem127), mRNA [NM_001100978]
A_42_P559979	FQ221400	-0.269679	9.95517	-1.47205	0.141007	0.253462	-5.84382	NA		Rattus norvegicus TL0ADA36YM24 mRNA sequence. [FQ221400]
A_42_P453171	NM_001107063	0.269583	9.70501	1.47153	0.141149	0.253506	-5.84459	NA	Cdc42ep4	Rattus norvegicus CDC42 effector protein (Rho GTPase binding) 4 (Cdc42ep4), mRNA [NM_001107063]
A_42_P560781	NM_013090	-0.269394	8.84688	-1.4705	0.141427	0.253795	-5.84608	NA	Vamp1	Rattus norvegicus vesicle-associated membrane protein 1 (Vamp1), mRNA [NM_013090]
A_42_P535152	XM_001069024	0.269273	10.384	1.46983	0.141607	0.253907	-5.84705	NA	LOC684122	PREDICTED: Rattus norvegicus similar to development and differentiation enhancing factor-like 1 (LOC684122), mRNA [XM_001069024]
A_42_P648800	AA998304	0.269155	8.57016	1.46919	0.14178	0.253974	-5.84798	NA		UI-R-C0-hz-h-08-0-UI.s1 UI-R-C0 Rattus norvegicus cDNA clone UI-R-C0-hz-h-08-0-UI 3', mRNA sequence [AA998304]
A_42_P629500	NM_031599	-0.269089	7.96028	-1.46883	0.141878	0.253974	-5.84851	NA	Eif2ak3	Rattus norvegicus eukaryotic translation initiation factor 2 alpha kinase 3 (Eif2ak3), mRNA [NM_031599]
A_42_P491366	NM_199098	0.268911	9.07218	1.46786	0.142142	0.25404	-5.84992	Tmem19	Tmem19	Rattus norvegicus transmembrane protein 19 (Tmem19), mRNA [NM_199098]
A_64_P093899	NM_001024768	0.268906	7.96372	1.46783	0.14215	0.25404	-5.84996	NA	Elf3	Rattus norvegicus E74-like factor 3 (Elf3), mRNA [NM_001024768]
A_64_P098871	NM_001106019	0.268806	13.185	1.46729	0.142297	0.254094	-5.85075	NA	LOC685909	Rattus norvegicus similar to H2A histone family, member V isoform 1 (LOC685909), mRNA [NM_001106019]
A_64_P115122	A_64_P115122	-0.268652	15.7569	-1.46645	0.142526	0.254293	-5.85197	NA
A_44_P107634	NM_001013995	0.268286	8.99569	1.46445	0.143072	0.254693	-5.85488	Haus4	Haus4	Rattus norvegicus HAUS augmin-like complex, subunit 4 (Haus4), mRNA [NM_001013995]
A_42_P660129	NM_130422	-0.268258	7.31542	-1.4643	0.143113	0.254693	-5.8551	Casp12	Casp12	Rattus norvegicus caspase 12 (Casp12), mRNA [NM_130422]
A_64_P092877	NM_019364	-0.268219	11.5112	-1.46408	0.143171	0.254693	-5.8554	NA	Scfd1	Rattus norvegicus sec1 family domain containing 1 (Scfd1), mRNA [NM_019364]
A_64_P015502	NM_013159	-0.268186	9.49384	-1.4639	0.143221	0.254693	-5.85567	NA	Ide	Rattus norvegicus insulin degrading enzyme (Ide), mRNA [NM_013159]
A_42_P559979	FQ221400	-0.267483	10.0041	-1.46006	0.144273	0.256353	-5.86123	NA		Rattus norvegicus TL0ADA36YM24 mRNA sequence. [FQ221400]
A_42_P748891	NM_001013974	-0.267285	12.4706	-1.45899	0.144569	0.256481	-5.86278	NA	Ccdc47	Rattus norvegicus coiled-coil domain containing 47 (Ccdc47), mRNA [NM_001013974]
A_64_P099032	NM_001107698	0.267202	10.3437	1.45853	0.144694	0.256481	-5.86344	NA	Hist2h3c2	Rattus norvegicus histone cluster 2, H3c2 (Hist2h3c2), mRNA [NM_001107698]
A_44_P853766	TC596046	-0.267198	8.42312	-1.45851	0.1447	0.256481	-5.86347	Ern1		Q2H348_CHAGB (Q2H348) Predicted protein, partial (5%) [TC596046]
A_42_P648800	AA998304	0.267095	8.43499	1.45795	0.144855	0.256546	-5.86428	NA		UI-R-C0-hz-h-08-0-UI.s1 UI-R-C0 Rattus norvegicus cDNA clone UI-R-C0-hz-h-08-0-UI 3', mRNA sequence [AA998304]
A_44_P269609	NM_001107588	-0.266893	6.81615	-1.45685	0.145159	0.256875	-5.86588	NA	Chuk	Rattus norvegicus conserved helix-loop-helix ubiquitous kinase (Chuk), mRNA [NM_001107588]
A_43_P10367	ENSRNOT00000020951	0.266759	10.735	1.45612	0.145361	0.257022	-5.86693	Coro2b	Coro2b	Coro2b protein [Source:UniProtKB/TrEMBL;Acc:Q5EB67] [ENSRNOT00000020951]
A_64_P068228	NM_022242	-0.266647	8.27474	-1.4555	0.14553	0.257051	-5.86781	NA	Fam129a	Rattus norvegicus family with sequence similarity 129, member A (Fam129a), mRNA [NM_022242]
A_44_P971500	TC590756	-0.266556	10.7704	-1.455	0.145668	0.257051	-5.86853	NA		Q6NW38_HUMAN (Q6NW38) IVNS1ABP protein, partial (5%) [TC590756]
A_64_P158234	ENSRNOT00000030597	0.266512	11.2539	1.45477	0.145734	0.257051	-5.86887	NA		Uncharacterized protein [Source:UniProtKB/TrEMBL;Acc:D3ZQ12] [ENSRNOT00000030597]
A_42_P554066	NM_001044243	-0.266175	8.25566	-1.45292	0.146245	0.257581	-5.87152	Tasp1	Tasp1	Rattus norvegicus taspase, threonine aspartase 1 (Tasp1), mRNA [NM_001044243]
A_42_P559979	FQ221400	-0.266157	10.0996	-1.45283	0.146272	0.257581	-5.87166	NA		Rattus norvegicus TL0ADA36YM24 mRNA sequence. [FQ221400]
A_44_P154112	NM_023991	-0.265875	7.13936	-1.45129	0.1467	0.257872	-5.87388	Prkaa2	Prkaa2	Rattus norvegicus protein kinase, AMP-activated, alpha 2 catalytic subunit (Prkaa2), mRNA [NM_023991]
A_64_P053411	ENSRNOT00000044462	-0.265845	8.53728	-1.45113	0.146745	0.257872	-5.87411	NA		Rattus norvegicus chromosome 10, 5 clones, strain BN/SsNHsdMCW RNOR03214145, whole genome shotgun sequence [AABR03075561]
A_64_P083883	A_64_P083883	0.265813	7.04436	1.45095	0.146794	0.257872	-5.87437	NA
A_64_P073570	NM_053366	-0.265039	6.68258	-1.44673	0.147973	0.259733	-5.88042	NA	Rab6a	Rattus norvegicus RAB6A, member RAS oncogene family (Rab6a), mRNA [NM_053366]
A_43_P11940	NM_019123	0.26461	9.11984	1.44438	0.148631	0.260517	-5.88378	St6galnac3	St6galnac3	Rattus norvegicus ST6 (alpha-N-acetyl-neuraminyl-2,3-beta-galactosyl-1,3)-N-acetylgalactosaminide alpha-2,6-sialyltransferase 3 (St6galnac3), mRNA [NM_019123]
A_64_P106021	ENSRNOT00000017892	0.264591	8.19762	1.44428	0.148661	0.260517	-5.88393	NA	Trpm6	Transient receptor potential cation channel subfamily M member 6 [Source:UniProtKB/TrEMBL;Acc:A7L641] [ENSRNOT00000017892]
A_64_P085837	NM_012839	-0.264366	12.5731	-1.44305	0.149006	0.260856	-5.88568	NA	Cycs	Rattus norvegicus cytochrome c, somatic (Cycs), nuclear gene encoding mitochondrial protein, mRNA [NM_012839]
A_42_P486964	NM_133591	0.264308	10.5823	1.44273	0.149095	0.260856	-5.88614	Rph3al	Rph3al	Rattus norvegicus rabphilin 3A-like (without C2 domains) (Rph3al), mRNA [NM_133591]
A_64_P164065	NM_031090	-0.264123	12.4066	-1.44173	0.149379	0.261142	-5.88757	NA	Rab1	Rattus norvegicus RAB1, member RAS oncogene family (Rab1), mRNA [NM_031090]
A_42_P644717	NM_001108927	-0.263814	6.56422	-1.44004	0.149856	0.261765	-5.88998	NA	Osbp	Rattus norvegicus oxysterol binding protein (Osbp), mRNA [NM_001108927]
A_64_P159762	NM_001107264	0.263464	8.10773	1.43813	0.150397	0.262498	-5.8927	NA	Nfatc4	Rattus norvegicus nuclear factor of activated T-cells, cytoplasmic, calcineurin-dependent 4 (Nfatc4), mRNA [NM_001107264]
A_42_P496739	NM_001025026	0.263379	10.5983	1.43767	0.150529	0.262516	-5.89337	Stap2	Stap2	Rattus norvegicus signal transducing adaptor family member 2 (Stap2), mRNA [NM_001025026]
A_64_P100873	NM_001034006	-0.263226	9.78035	-1.43683	0.150767	0.262721	-5.89456	NA	Acap2	Rattus norvegicus ArfGAP with coiled-coil, ankyrin repeat and PH domains 2 (Acap2), mRNA [NM_001034006]
A_42_P480224	NM_022215	0.263061	10.5498	1.43593	0.151022	0.262949	-5.89584	NA	Gpd1	Rattus norvegicus glycerol-3-phosphate dehydrogenase 1 (soluble) (Gpd1), mRNA [NM_022215]
A_43_P16949	NM_001107039	0.262985	7.82334	1.43551	0.151141	0.262949	-5.89643	NA	Sgca	Rattus norvegicus sarcoglycan, alpha (dystrophin-associated glycoprotein) (Sgca), mRNA [NM_001107039]
A_64_P096782	NM_001025041	0.262762	11.5082	1.4343	0.151487	0.26334	-5.89815	NA	Ier5l	Rattus norvegicus immediate early response 5-like (Ier5l), mRNA [NM_001025041]
A_64_P154257	ENSRNOT00000004533	-0.262472	6.56092	-1.43271	0.15194	0.263916	-5.90041	NA		motile sperm domain-containing protein 2 [Source:RefSeq peptide;Acc:NP_001128060] [ENSRNOT00000004533]
A_44_P140514	NM_001106711	-0.262349	8.3214	-1.43204	0.152132	0.264036	-5.90136	NA	Cenpa	Rattus norvegicus centromere protein A (Cenpa), mRNA [NM_001106711]
A_64_P038362	NM_022692	-0.262196	8.33375	-1.43121	0.152371	0.26424	-5.90254	NA	Rab5a	Rattus norvegicus RAB5A, member RAS oncogene family (Rab5a), mRNA [NM_022692]
A_64_P151488	NM_001012358	-0.261351	10.352	-1.4266	0.153696	0.266289	-5.90907	NA	Tmem41b	Rattus norvegicus transmembrane protein 41B (Tmem41b), mRNA [NM_001012358]
A_44_P154112	NM_023991	-0.261275	7.09215	-1.42618	0.153817	0.266289	-5.90966	Prkaa2	Prkaa2	Rattus norvegicus protein kinase, AMP-activated, alpha 2 catalytic subunit (Prkaa2), mRNA [NM_023991]
A_44_P458878	NM_213561	0.261208	11.4345	1.42582	0.153921	0.266289	-5.91017	Tcf19	Tcf19	Rattus norvegicus transcription factor 19 (Tcf19), mRNA [NM_213561]
A_44_P1057427	NM_001033701	-0.261021	8.35936	-1.42479	0.154217	0.266587	-5.91161	Zeb2	Zeb2	Rattus norvegicus zinc finger E-box binding homeobox 2 (Zeb2), mRNA [NM_001033701]
A_64_P109462	NM_001012025	-0.260848	13.199	-1.42385	0.154491	0.266609	-5.91295	NA	Ubxn4	Rattus norvegicus UBX domain protein 4 (Ubxn4), mRNA [NM_001012025]
A_44_P274397	NM_001033700	-0.260782	8.91749	-1.42349	0.154595	0.266609	-5.91345	Lass2	Lass2	Rattus norvegicus LAG1 homolog, ceramide synthase 2 (Lass2), mRNA [NM_001033700]
A_42_P702729	NM_001107557	-0.260779	8.8621	-1.42347	0.154599	0.266609	-5.91347	NA	RGD1306820	Rattus norvegicus similar to erythroid differentiation-related factor 1 (RGD1306820), mRNA [NM_001107557]
A_64_P004254	NM_001109456	-0.26067	12.9179	-1.42288	0.154772	0.266696	-5.91432	NA	Sec24c	Rattus norvegicus SEC24 family, member C (S. cerevisiae) (Sec24c), mRNA [NM_001109456]
A_64_P106938	A_64_P106938	-0.260518	9.02929	-1.42205	0.155012	0.266897	-5.91548	NA
A_44_P538165	NM_001013138	0.260186	11.538	1.42023	0.155539	0.267592	-5.91803	Fbxo23	Fbxo23	Rattus norvegicus F-box only protein 23 (Fbxo23), mRNA [NM_001013138]
A_44_P337606	NM_001169120	-0.259971	8.56925	-1.41906	0.15588	0.267966	-5.91968	NA	Zfp91	Rattus norvegicus zinc finger protein 91 (Zfp91), mRNA [NM_001169120]
A_64_P088447	NM_001107301	0.259401	13.2809	1.41595	0.156791	0.269317	-5.92405	NA	Abhd8	Rattus norvegicus abhydrolase domain containing 8 (Abhd8), mRNA [NM_001107301]
A_64_P138654	NM_053657	-0.259288	9.03944	-1.41534	0.15697	0.269411	-5.92491	NA	Cdc42bpa	Rattus norvegicus CDC42 binding protein kinase alpha (Cdc42bpa), mRNA [NM_053657]
A_42_P748891	NM_001013974	-0.259024	12.1954	-1.41389	0.157394	0.269924	-5.92694	NA	Ccdc47	Rattus norvegicus coiled-coil domain containing 47 (Ccdc47), mRNA [NM_001013974]
A_44_P745710	NM_001106572	0.258835	7.74615	1.41286	0.157696	0.270058	-5.92838	Olfml2a	Olfml2a	Rattus norvegicus olfactomedin-like 2A (Olfml2a), mRNA [NM_001106572]
A_64_P141434	NM_001033902	-0.25882	8.67515	-1.41278	0.157721	0.270058	-5.92849	NA	Ccdc76	Rattus norvegicus coiled-coil domain containing 76 (Ccdc76), mRNA [NM_001033902]
A_64_P016097	NM_001105914	-0.258012	7.45398	-1.40837	0.159022	0.271864	-5.93466	NA	Dhrsx	Rattus norvegicus dehydrogenase/reductase (SDR family) X-linked (Dhrsx), mRNA [NM_001105914]
A_44_P403532	XM_001078585	0.258009	10.5786	1.40835	0.159027	0.271864	-5.93468	RGD1564019	RGD1564019	PREDICTED: Rattus norvegicus similar to GTPase activating RANGAP domain-like 3 (RGD1564019), mRNA [XM_001078585]
A_42_P671422	NM_001012228	0.257922	8.09905	1.40788	0.159168	0.27189	-5.93534	NA	Xkr5	Rattus norvegicus XK, Kell blood group complex subunit-related family, member 5 (Xkr5), mRNA [NM_001012228]
A_42_P822638	NM_031345	0.257744	9.8875	1.40691	0.159455	0.272167	-5.93669	Tsc22d3	Tsc22d3	Rattus norvegicus TSC22 domain family, member 3 (Tsc22d3), mRNA [NM_031345]
A_64_P035109	NM_053693	-0.25757	8.75855	-1.40596	0.159737	0.272433	-5.93801	NA	Dmtf1	Rattus norvegicus cyclin D binding myb-like transcription factor 1 (Dmtf1), mRNA [NM_053693]
A_42_P675139	NM_001025064	-0.257143	10.0416	-1.40363	0.16043	0.2734	-5.94126	NA	LOC502894	Rattus norvegicus hypothetical protein LOC502894 (LOC502894), mRNA [NM_001025064]
A_44_P348812	NM_012579	0.256899	7.75576	1.4023	0.160827	0.273861	-5.94311	Hist1h1t	Hist1h1t	Rattus norvegicus histone cluster 1, H1t (Hist1h1t), mRNA [NM_012579]
A_44_P390086	NM_031718	-0.256624	11.3829	-1.40079	0.161276	0.274409	-5.94519	Rab2a	Rab2a	Rattus norvegicus RAB2A, member RAS oncogene family (Rab2a), mRNA [NM_031718]
A_64_P087965	NM_001109420	-0.25615	7.18269	-1.39821	0.162051	0.275339	-5.94878	NA	Rbm41	Rattus norvegicus RNA binding motif protein 41 (Rbm41), mRNA [NM_001109420]
A_64_P133096	NM_001107802	0.256135	10.15	1.39812	0.162076	0.275339	-5.94889	NA	Neurl2	Rattus norvegicus neuralized homolog 2 (Drosophila) (Neurl2), mRNA [NM_001107802]
A_44_P398587	NM_001135893	-0.256021	9.01522	-1.3975	0.162263	0.275364	-5.94975	NA	Usp9x	Rattus norvegicus ubiquitin specific peptidase 9, X-linked (Usp9x), transcript variant 1, mRNA [NM_001135893]
A_43_P19047	NM_001007698	-0.255971	8.07927	-1.39723	0.162345	0.275364	-5.95013	Golph3l	Golph3l	Rattus norvegicus golgi phosphoprotein 3-like (Golph3l), mRNA [NM_001007698]
A_64_P015236	NM_001108827	0.255879	8.78185	1.39673	0.162496	0.275403	-5.95083	NA	RGD1306000	Rattus norvegicus similar to CG8043-PA (RGD1306000), mRNA [NM_001108827]
A_64_P098871	NM_001106019	0.25563	12.6209	1.39537	0.162905	0.275881	-5.9527	NA	LOC685909	Rattus norvegicus similar to H2A histone family, member V isoform 1 (LOC685909), mRNA [NM_001106019]
A_64_P012714	NM_001100710	-0.25555	7.45884	-1.39493	0.163037	0.275888	-5.95331	NA	Alg2	Rattus norvegicus asparagine-linked glycosylation 2, alpha-1,3-mannosyltransferase homolog (S. cerevisiae) (Alg2), mRNA [NM_001100710]
A_64_P086118	NM_153739	0.254945	9.46413	1.39162	0.164036	0.277335	-5.95787	NA	Duox1	Rattus norvegicus dual oxidase 1 (Duox1), mRNA [NM_153739]
A_64_P082393	NM_001191951	0.254877	8.27078	1.39126	0.164147	0.277335	-5.95838	NA	Ahnak	Rattus norvegicus AHNAK nucleoprotein (Ahnak), mRNA [NM_001191951]
A_42_P777329	NM_001106943	0.254745	8.26527	1.39054	0.164366	0.277488	-5.95937	NA	Foxo4	Rattus norvegicus forkhead box O4 (Foxo4), mRNA [NM_001106943]
A_64_P086118	NM_153739	0.254348	9.39721	1.38837	0.165025	0.278311	-5.96235	NA	Duox1	Rattus norvegicus dual oxidase 1 (Duox1), mRNA [NM_153739]
A_64_P099462	ENSRNOT00000051095	0.254297	10.1427	1.38809	0.16511	0.278311	-5.96274	NA		Histone H4Osteogenic growth peptide [Source:UniProtKB/Swiss-Prot;Acc:P62804] [ENSRNOT00000051095]
A_44_P152144	NM_001025637	0.253721	12.4314	1.38494	0.16607	0.27963	-5.96706	Psmb10	Psmb10	Rattus norvegicus proteasome (prosome, macropain) subunit, beta type 10 (Psmb10), mRNA [NM_001025637]
A_44_P294055	NM_001014157	-0.253672	10.3184	-1.38468	0.166151	0.27963	-5.96742	Ltv1	Ltv1	Rattus norvegicus LTV1 homolog (S. cerevisiae) (Ltv1), mRNA [NM_001014157]
A_42_P559979	FQ221400	-0.253569	10.0258	-1.38411	0.166324	0.279702	-5.96819	NA		Rattus norvegicus TL0ADA36YM24 mRNA sequence. [FQ221400]
A_44_P360772	NM_031549	-0.25332	6.3795	-1.38276	0.16674	0.279903	-5.97006	Tagln	Tagln	Rattus norvegicus transgelin (Tagln), mRNA [NM_031549]
A_42_P671422	NM_001012228	0.253284	8.10438	1.38256	0.1668	0.279903	-5.97033	NA	Xkr5	Rattus norvegicus XK, Kell blood group complex subunit-related family, member 5 (Xkr5), mRNA [NM_001012228]
A_44_P637897	XM_001064606	0.253224	12.3594	1.38223	0.1669	0.279903	-5.97077	LOC685634	LOC685634	PREDICTED: Rattus norvegicus hypothetical protein LOC685634 (LOC685634), mRNA [XM_001064606]
A_44_P233080	ENSRNOT00000026303	0.253131	7.61568	1.38173	0.167056	0.279903	-5.97147	Egr1	Egr1	Early growth response protein 1 [Source:UniProtKB/Swiss-Prot;Acc:P08154] [ENSRNOT00000026303]
A_64_P079275	NM_001107171	-0.253111	7.32278	-1.38162	0.167089	0.279903	-5.97161	NA	Ccnt2	Rattus norvegicus cyclin T2 (Ccnt2), mRNA [NM_001107171]
A_44_P466189	NM_133569	0.253019	11.0847	1.38111	0.167244	0.279925	-5.9723	Angptl2	Angptl2	Rattus norvegicus angiopoietin-like 2 (Angptl2), mRNA [NM_133569]
A_64_P140238	NM_201272	0.252949	8.46407	1.38073	0.167361	0.279925	-5.97282	NA	Plekhg5	Rattus norvegicus pleckstrin homology domain containing, family G (with RhoGef domain) member 5 (Plekhg5), mRNA [NM_201272]
A_64_P156308	NM_001008284	-0.252719	8.99875	-1.37947	0.167748	0.280357	-5.97454	NA	Crkl	Rattus norvegicus v-crk sarcoma virus CT10 oncogene homolog (avian)-like (Crkl), mRNA [NM_001008284]
A_64_P086610	NM_012947	0.252598	9.01593	1.37882	0.167952	0.280481	-5.97544	NA	Eef2k	Rattus norvegicus eukaryotic elongation factor-2 kinase (Eef2k), mRNA [NM_012947]
A_64_P099032	NM_001107698	0.252338	10.4332	1.3774	0.168389	0.280994	-5.97738	NA	Hist2h3c2	Rattus norvegicus histone cluster 2, H3c2 (Hist2h3c2), mRNA [NM_001107698]
A_44_P178519	NM_001047101	0.252021	9.25157	1.37566	0.168926	0.281454	-5.97974	Adamts7	Adamts7	Rattus norvegicus ADAM metallopeptidase with thrombospondin type 1 motif, 7 (Adamts7), mRNA [NM_001047101]
A_42_P748891	NM_001013974	-0.251979	12.4432	-1.37544	0.168996	0.281454	-5.98005	NA	Ccdc47	Rattus norvegicus coiled-coil domain containing 47 (Ccdc47), mRNA [NM_001013974]
A_64_P069581	XM_001057119	-0.251944	7.70227	-1.37525	0.169055	0.281454	-5.98031	NA	LOC680426	PREDICTED: Rattus norvegicus similar to CG7220-PA, isoform A (LOC680426), mRNA [XM_001057119]
A_42_P672217	NM_138508	0.251789	13.7062	1.3744	0.169318	0.281619	-5.98147	NA	Scp2	Rattus norvegicus sterol carrier protein 2 (Scp2), mRNA [NM_138508]
A_64_P096089	NM_133572	0.251732	9.9633	1.37409	0.169414	0.281619	-5.98188	NA	Cdc25b	Rattus norvegicus cell division cycle 25 homolog B (S. pombe) (Cdc25b), mRNA [NM_133572]
A_64_P144711	XM_002724915	0.251645	7.98518	1.37361	0.169562	0.28165	-5.98253	NA	LOC678708	PREDICTED: Rattus norvegicus similar to histone 1, H2ai (LOC678708), mRNA [XM_002724915]
A_44_P653701	NM_001106536	0.251496	8.18102	1.3728	0.169815	0.281853	-5.98364	NA	Mybl2	Rattus norvegicus myeloblastosis oncogene-like 2 (Mybl2), mRNA [NM_001106536]
A_43_P10723	ENSRNOT00000010406	0.251286	8.97498	1.37165	0.170171	0.282229	-5.9852	NA	Bub1b	PREDICTED: Rattus norvegicus budding uninhibited by benzimidazoles 1 homolog, beta (S. cerevisiae) (Bub1b), mRNA [XM_001080736]
A_42_P788480	NM_019194	0.250997	9.52235	1.37008	0.170663	0.282828	-5.98734	NA	Tef	Rattus norvegicus thyrotrophic embryonic factor (Tef), mRNA [NM_019194]
A_64_P068743	TC601829	0.250601	9.00167	1.36791	0.171339	0.283614	-5.99027	NA
A_64_P151006	NM_001012063	0.250564	12.7819	1.36771	0.171402	0.283614	-5.99054	NA	Sae1	Rattus norvegicus SUMO1 activating enzyme subunit 1 (Sae1), mRNA [NM_001012063]
A_42_P550344	NM_053400	0.250431	8.50696	1.36699	0.171629	0.283614	-5.99153	Tle3	Tle3	Rattus norvegicus transducin-like enhancer of split 3 (E(sp1) homolog, Drosophila) (Tle3), mRNA [NM_053400]
A_64_P163754	NM_001109090	-0.250412	6.70327	-1.36689	0.171661	0.283614	-5.99166	NA	Sec14l4	Rattus norvegicus SEC14-like 4 (S. cerevisiae) (Sec14l4), mRNA [NM_001109090]
A_42_P577431	NM_001109422	0.250243	7.00093	1.36596	0.171952	0.283739	-5.99292	NA	Bcl3	Rattus norvegicus B-cell CLL/lymphoma 3 (Bcl3), mRNA [NM_001109422]
A_64_P140658	NM_001107613	0.250215	8.35341	1.36581	0.171999	0.283739	-5.99312	NA	Anks1a	Rattus norvegicus ankyrin repeat and sterile alpha motif domain containing 1A (Anks1a), mRNA [NM_001107613]
A_44_P421363	NM_013168	0.249779	10.3757	1.36343	0.172748	0.284606	-5.99634	Hmbs	Hmbs	Rattus norvegicus hydroxymethylbilane synthase (Hmbs), mRNA [NM_013168]
A_64_P015592	NM_001024332	-0.249756	11.8845	-1.3633	0.172787	0.284606	-5.99651	NA	Arl8b	Rattus norvegicus ADP-ribosylation factor-like 8B (Arl8b), mRNA [NM_001024332]
A_42_P610317	NM_001108225	-0.249563	7.38684	-1.36225	0.173119	0.284935	-5.99793	NA	Znf142	Rattus norvegicus zinc finger protein 142 (Znf142), mRNA [NM_001108225]
A_64_P039636	NM_001107935	-0.249427	7.83092	-1.36151	0.173353	0.285104	-5.99893	NA	Dcaf10	Rattus norvegicus DDB1 and CUL4 associated factor 10 (Dcaf10), mRNA [NM_001107935]
A_42_P671422	NM_001012228	0.249213	8.06333	1.36034	0.173723	0.285497	-6.00051	NA	Xkr5	Rattus norvegicus XK, Kell blood group complex subunit-related family, member 5 (Xkr5), mRNA [NM_001012228]
A_64_P140818	ENSRNOT00000002917	-0.249012	6.82109	-1.35924	0.17407	0.285696	-6.00198	NA		Uncharacterized protein [Source:UniProtKB/TrEMBL;Acc:D4A5F0] [ENSRNOT00000002917]
A_64_P030904	NM_001107023	0.24899	9.69914	1.35912	0.174108	0.285696	-6.00215	NA	Rab11fip4	Rattus norvegicus RAB11 family interacting protein 4 (class II) (Rab11fip4), mRNA [NM_001107023]
A_64_P079275	NM_001107171	-0.248742	7.47475	-1.35777	0.174537	0.28598	-6.00397	NA	Ccnt2	Rattus norvegicus cyclin T2 (Ccnt2), mRNA [NM_001107171]
A_42_P748891	NM_001013974	-0.248737	12.0696	-1.35774	0.174546	0.28598	-6.004	NA	Ccdc47	Rattus norvegicus coiled-coil domain containing 47 (Ccdc47), mRNA [NM_001013974]
A_64_P075870	ENSRNOT00000019359	-0.24833	8.59159	-1.35552	0.175253	0.286922	-6.00699	NA	Smchd1	Uncharacterized protein [Source:UniProtKB/TrEMBL;Acc:D4AAG8] [ENSRNOT00000019359]
A_42_P784448	NM_012498	-0.248019	10.2832	-1.35382	0.175794	0.287545	-6.00927	NA	Akr1b1	Rattus norvegicus aldo-keto reductase family 1, member B1 (aldose reductase) (Akr1b1), mRNA [NM_012498]
A_44_P466189	NM_133569	0.247959	11.0234	1.35349	0.175899	0.287545	-6.00971	Angptl2	Angptl2	Rattus norvegicus angiopoietin-like 2 (Angptl2), mRNA [NM_133569]
A_44_P175041	NM_145775	0.247807	8.0646	1.35267	0.176162	0.287759	-6.01081	Nr1d1	Nr1d1	Rattus norvegicus nuclear receptor subfamily 1, group D, member 1 (Nr1d1), transcript variant 2, mRNA [NM_145775]
A_64_P102533	NM_001109480	-0.247023	8.22052	-1.34839	0.177534	0.289781	-6.01654	NA	Tmem229a	Rattus norvegicus transmembrane protein 229A (Tmem229a), mRNA [NM_001109480]
A_44_P138098	A_44_P138098	0.24651	8.00679	1.34558	0.178437	0.291035	-6.02028	NA
A_64_P000326	NM_001109044	0.246346	12.5417	1.34469	0.178726	0.291278	-6.02147	NA	Myeov2	Rattus norvegicus myeloma overexpressed 2 (Myeov2), mRNA [NM_001109044]
A_42_P788480	NM_019194	0.24624	9.24211	1.34411	0.178913	0.291278	-6.02224	NA	Tef	Rattus norvegicus thyrotrophic embryonic factor (Tef), mRNA [NM_019194]
A_64_P054511	NM_001107847	-0.246174	11.4925	-1.34375	0.179029	0.291278	-6.02272	NA	Golga3	Rattus norvegicus golgi autoantigen, golgin subfamily a, 3 (Golga3), mRNA [NM_001107847]
A_64_P101026	NM_001107847	-0.246112	6.71929	-1.34341	0.17914	0.291278	-6.02317	NA	Golga3	Rattus norvegicus golgi autoantigen, golgin subfamily a, 3 (Golga3), mRNA [NM_001107847]
A_44_P438492	NM_001014002	-0.246017	9.4338	-1.3429	0.179306	0.291278	-6.02385	Mak16	Mak16	Rattus norvegicus MAK16 homolog (S. cerevisiae) (Mak16), mRNA [NM_001014002]
A_64_P045506	A_64_P045506	0.245968	12.8725	1.34263	0.179393	0.291278	-6.02421	NA
A_64_P075870	ENSRNOT00000019359	-0.245852	8.33515	-1.34199	0.179599	0.291394	-6.02506	NA	Smchd1	Uncharacterized protein [Source:UniProtKB/TrEMBL;Acc:D4AAG8] [ENSRNOT00000019359]
A_44_P145081	NM_001106345	0.245734	10.1402	1.34135	0.179808	0.291514	-6.02591	NA	Lage3	Rattus norvegicus L antigen family, member 3 (Lage3), mRNA [NM_001106345]
A_64_P025599	NM_001017374	-0.245387	13.6609	-1.33945	0.180423	0.292293	-6.02843	NA	Eif4g2	Rattus norvegicus eukaryotic translation initiation factor 4, gamma 2 (Eif4g2), mRNA [NM_001017374]
A_42_P660129	NM_130422	-0.245114	7.13118	-1.33796	0.180909	0.292857	-6.0304	Casp12	Casp12	Rattus norvegicus caspase 12 (Casp12), mRNA [NM_130422]
A_64_P082067	NM_001007694	0.244924	6.80434	1.33693	0.181247	0.292857	-6.03178	NA	Ifit3	Rattus norvegicus interferon-induced protein with tetratricopeptide repeats 3 (Ifit3), mRNA [NM_001007694]
A_64_P025178	NM_199378	-0.2449	12.3735	-1.3368	0.181288	0.292857	-6.03195	NA	Cfdp1	Rattus norvegicus craniofacial development protein 1 (Cfdp1), mRNA [NM_199378]
A_44_P1058389	NM_012992	-0.244824	14.9493	-1.33638	0.181425	0.292857	-6.0325	Npm1	Npm1	Rattus norvegicus nucleophosmin (nucleolar phosphoprotein B23, numatrin) (Npm1), mRNA [NM_012992]
A_64_P041662	NM_182843	-0.244811	7.1333	-1.33631	0.181447	0.292857	-6.03259	NA	Acbd3	Rattus norvegicus acyl-Coenzyme A binding domain containing 3 (Acbd3), mRNA [NM_182843]
A_64_P126135	TC592722	0.24455	11.0391	1.33489	0.181914	0.293281	-6.03448	NA
A_42_P624333	NM_134407	0.244482	10.5392	1.33452	0.182035	0.293281	-6.03497	Akr7a2	Akr7a2	Rattus norvegicus aldo-keto reductase family 7, member A2 (aflatoxin aldehyde reductase) (Akr7a2), mRNA [NM_134407]
A_42_P483286	NM_001014275	-0.244437	10.2619	-1.33427	0.182116	0.293281	-6.03529	Tceal8	Tceal8	Rattus norvegicus transcription elongation factor A (SII)-like 8 (Tceal8), mRNA [NM_001014275]
A_44_P351181	NM_133558	0.244331	7.69318	1.33369	0.182305	0.293368	-6.03606	Nat8b	Nat8b	Rattus norvegicus N-acetyltransferase 8B (Nat8b), mRNA [NM_133558]
A_64_P121643	NM_031808	-0.244009	6.69243	-1.33193	0.182883	0.294079	-6.03838	NA	Capn6	Rattus norvegicus calpain 6 (Capn6), mRNA [NM_031808]
A_42_P748891	NM_001013974	-0.243923	12.0245	-1.33146	0.183037	0.294108	-6.039	NA	Ccdc47	Rattus norvegicus coiled-coil domain containing 47 (Ccdc47), mRNA [NM_001013974]
A_44_P538334	NM_172224	0.243669	11.9952	1.33008	0.183493	0.294622	-6.04082	Impa2	Impa2	Rattus norvegicus inositol (myo)-1(or 4)-monophosphatase 2 (Impa2), mRNA [NM_172224]
A_42_P822638	NM_031345	0.243551	9.88373	1.32943	0.183705	0.294744	-6.04167	Tsc22d3	Tsc22d3	Rattus norvegicus TSC22 domain family, member 3 (Tsc22d3), mRNA [NM_031345]
A_42_P788480	NM_019194	0.243349	9.41293	1.32833	0.18407	0.294823	-6.04312	NA	Tef	Rattus norvegicus thyrotrophic embryonic factor (Tef), mRNA [NM_019194]
A_43_P13030	NM_001108338	0.243347	10.1487	1.32832	0.184074	0.294823	-6.04314	Serpinb5	Fbxo21	Rattus norvegicus F-box protein 21 (Fbxo21), mRNA [NM_001108338]
A_42_P671422	NM_001012228	0.243297	7.95414	1.32805	0.184162	0.294823	-6.04349	NA	Xkr5	Rattus norvegicus XK, Kell blood group complex subunit-related family, member 5 (Xkr5), mRNA [NM_001012228]
A_42_P656495	NM_133424	-0.242923	8.29879	-1.32601	0.184838	0.295685	-6.04618	Actn3	Actn3	Rattus norvegicus actinin alpha 3 (Actn3), mRNA [NM_133424]
A_44_P344306	NM_153297	-0.242803	8.08502	-1.32535	0.185055	0.295692	-6.04704	Cops2	Cops2	Rattus norvegicus COP9 constitutive photomorphogenic homolog subunit 2 (Arabidopsis) (Cops2), mRNA [NM_153297]
A_42_P523517	FQ229104	0.24277	9.93123	1.32517	0.185114	0.295692	-6.04727	NA		Rattus norvegicus TL0ADA49YG04 mRNA sequence. [FQ229104]
A_44_P637299	XM_343148	0.242666	8.80891	1.3246	0.185303	0.295775	-6.04802	Gdf11	Gdf11	PREDICTED: Rattus norvegicus growth differentiation factor 11 (Gdf11), mRNA [XM_343148]
A_44_P1038716	NM_001105762	0.242567	12.5282	1.32406	0.185483	0.295845	-6.04873	NA	RGD1565166	Rattus norvegicus similar to MGC45438 protein (RGD1565166), mRNA [NM_001105762]
A_42_P619926	NM_001106578	-0.242251	7.79595	-1.32234	0.186056	0.29654	-6.05099	NA	Sema3c	Rattus norvegicus sema domain, immunoglobulin domain (Ig), short basic domain, secreted, (semaphorin) 3C (Sema3c), mRNA [NM_001106578]
A_64_P054193	NM_001014193	0.241906	10.9774	1.32045	0.186684	0.297322	-6.05345	NA	RGD1359529	Rattus norvegicus similar to chromosome 1 open reading frame 63 (RGD1359529), mRNA [NM_001014193]
A_44_P1038392	NM_022503	0.241436	13.6005	1.31788	0.187542	0.298324	-6.05681	Cox7a2	Cox7a2	Rattus norvegicus cytochrome c oxidase subunit VIIa polypeptide 2 (Cox7a2), nuclear gene encoding mitochondrial protein, mRNA [NM_022503]
A_44_P143886	NM_022392	-0.24141	9.35761	-1.31775	0.187589	0.298324	-6.05699	Insig1	Insig1	Rattus norvegicus insulin induced gene 1 (Insig1), mRNA [NM_022392]
A_44_P240819	NM_001170539	-0.240858	11.0964	-1.31473	0.188599	0.299711	-6.06092	Stt3b	Stt3b	Rattus norvegicus STT3, subunit of the oligosaccharyltransferase complex, homolog B (S. cerevisiae) (Stt3b), mRNA [NM_001170539]
A_42_P597322	NM_001103357	0.240708	8.67148	1.31391	0.188875	0.299929	-6.06198	NA	LOC100125367	Rattus norvegicus hypothetical protein LOC100125367 (LOC100125367), mRNA [NM_001103357]
A_44_P379991	XM_212955	-0.240551	9.45297	-1.31306	0.189164	0.300168	-6.0631	RGD1564400	RGD1564400	Rattus norvegicus similar to Eukaryotic translation initiation factor 5 (eIF-5) (LOC295660), mRNA [XM_212955]
A_64_P077878	NM_053887	0.24041	8.24444	1.31229	0.189424	0.30036	-6.0641	NA	Map3k1	Rattus norvegicus mitogen activated protein kinase kinase kinase 1 (Map3k1), mRNA [NM_053887]
A_44_P108108	NM_001100501	-0.24004	9.27623	-1.31027	0.190105	0.30122	-6.06672	NA	Usp16	Rattus norvegicus ubiquitin specific peptidase 16 (Usp16), mRNA [NM_001100501]
A_64_P084995	NM_001108511	-0.239895	9.82093	-1.30947	0.190374	0.301425	-6.06775	NA	Tnfrsf26	Rattus norvegicus tumor necrosis factor receptor superfamily, member 26 (Tnfrsf26), mRNA [NM_001108511]
A_42_P619926	NM_001106578	-0.239798	7.8115	-1.30895	0.190552	0.301487	-6.06843	NA	Sema3c	Rattus norvegicus sema domain, immunoglobulin domain (Ig), short basic domain, secreted, (semaphorin) 3C (Sema3c), mRNA [NM_001106578]
A_44_P470961	ENSRNOT00000032974	-0.239715	6.90523	-1.30849	0.190706	0.30151	-6.06902	NA	Ell2	Ell2 protein [Source:UniProtKB/TrEMBL;Acc:Q2NL49] [ENSRNOT00000032974]
A_42_P624333	NM_134407	0.239513	10.7799	1.30739	0.19108	0.301881	-6.07045	Akr7a2	Akr7a2	Rattus norvegicus aldo-keto reductase family 7, member A2 (aflatoxin aldehyde reductase) (Akr7a2), mRNA [NM_134407]
A_42_P603716	TC596010	-0.23922	10.7961	-1.30579	0.191623	0.302518	-6.07252	NA		SC23A_MOUSE (Q01405) Protein transport protein Sec23A (SEC23-related protein A), complete [TC596010]
A_64_P046778	NM_001109250	-0.239081	6.55182	-1.30503	0.191881	0.302705	-6.0735	NA	Kbtbd8	Rattus norvegicus kelch repeat and BTB (POZ) domain containing 8 (Kbtbd8), mRNA [NM_001109250]
A_44_P538334	NM_172224	0.238991	11.4164	1.30454	0.192049	0.302749	-6.07413	Impa2	Impa2	Rattus norvegicus inositol (myo)-1(or 4)-monophosphatase 2 (Impa2), mRNA [NM_172224]
A_44_P929844	NM_001024303	0.238582	9.74258	1.30231	0.192811	0.30373	-6.07702	Lix1l	Lix1l	Rattus norvegicus Lix1 homolog (mouse)-like (Lix1l), mRNA [NM_001024303]
A_64_P098767	NM_001047954	-0.238104	8.51932	-1.2997	0.193703	0.304772	-6.08038	NA	LOC500028	Rattus norvegicus hypothetical protein LOC500028 (LOC500028), mRNA [NM_001047954]
A_42_P559979	FQ221400	-0.238077	10.1295	-1.29955	0.193754	0.304772	-6.08057	NA		Rattus norvegicus TL0ADA36YM24 mRNA sequence. [FQ221400]
A_44_P457368	XM_233989	-0.237938	6.53201	-1.29879	0.194014	0.30496	-6.08154	RGD1561890	RGD1561890	PREDICTED: Rattus norvegicus similar to craniofacial development protein 1 (RGD1561890), mRNA [XM_233989]
A_64_P114019	NM_001008891	-0.237744	12.7483	-1.29774	0.194378	0.30531	-6.08291	NA	Ssr1	Rattus norvegicus signal sequence receptor, alpha (Ssr1), mRNA [NM_001008891]
A_44_P1013385	NM_001106106	-0.237498	10.1252	-1.29639	0.19484	0.305814	-6.08463	NA	Eef1e1	Rattus norvegicus eukaryotic translation elongation factor 1 epsilon 1 (Eef1e1), mRNA [NM_001106106]
A_64_P015607	NM_017127	-0.237123	8.63511	-1.29434	0.195547	0.306701	-6.08726	NA	Chka	Rattus norvegicus choline kinase alpha (Chka), mRNA [NM_017127]
A_42_P753601	ENSRNOT00000033355	-0.236993	7.17963	-1.29363	0.195792	0.306864	-6.08817	NA		Transcriptional regulator ATRX [Source:UniProtKB/Swiss-Prot;Acc:P70486] [ENSRNOT00000033355]
A_64_P121086	NM_031722	-0.236735	13.5737	-1.29223	0.196278	0.307219	-6.08997	NA	Tmed2	Rattus norvegicus transmembrane emp24 domain trafficking protein 2 (Tmed2), mRNA [NM_031722]
A_44_P1006068	NM_001106759	-0.236722	8.82829	-1.29216	0.196302	0.307219	-6.09006	NA	RGD1307749	Rattus norvegicus similar to RIKEN cDNA 1600013K19 (RGD1307749), mRNA [NM_001106759]
A_64_P061061	NM_001109177	-0.236294	7.82346	-1.28982	0.197113	0.308111	-6.09305	NA	Lmbrd2	Rattus norvegicus LMBR1 domain containing 2 (Lmbrd2), mRNA [NM_001109177]
A_42_P491366	NM_199098	0.236259	9.34182	1.28963	0.19718	0.308111	-6.0933	Tmem19	Tmem19	Rattus norvegicus transmembrane protein 19 (Tmem19), mRNA [NM_199098]
A_42_P777329	NM_001106943	0.236196	8.32194	1.28928	0.197299	0.308111	-6.09373	NA	Foxo4	Rattus norvegicus forkhead box O4 (Foxo4), mRNA [NM_001106943]
A_64_P096782	NM_001025041	0.236049	11.6925	1.28848	0.197577	0.308323	-6.09475	NA	Ier5l	Rattus norvegicus immediate early response 5-like (Ier5l), mRNA [NM_001025041]
A_64_P098364	NM_001106518	-0.23589	12.3806	-1.28762	0.19788	0.308573	-6.09586	NA	Snx5	Rattus norvegicus sorting nexin 5 (Snx5), mRNA [NM_001106518]
A_64_P088447	NM_001107301	0.235477	13.3189	1.28536	0.198667	0.309461	-6.09874	NA	Abhd8	Rattus norvegicus abhydrolase domain containing 8 (Abhd8), mRNA [NM_001107301]
A_64_P044236	XM_002725411	0.235441	7.64095	1.28516	0.198735	0.309461	-6.09899	NA	RGD1559841	PREDICTED: Rattus norvegicus similar to expressed sequence AW413431 (RGD1559841), mRNA [XM_002725411]
A_42_P512385	XR_085744	-0.235258	8.68891	-1.28417	0.199084	0.309782	-6.10026	NA	RGD1562952	PREDICTED: Rattus norvegicus similar to Erbb2 interacting protein isoform 2 (RGD1562952), miscRNA [XR_085744]
A_64_P014376	AABR03073588	-0.235173	10.8469	-1.2837	0.199246	0.309812	-6.10085	NA		Rattus norvegicus chromosome 10, 11 clones, strain BN/SsNHsdMCW RNOR03214576, whole genome shotgun sequence [AABR03073588]
A_64_P162700	NM_001108989	0.235002	7.44489	1.28277	0.199573	0.309981	-6.10203	NA	Kank3	Rattus norvegicus KN motif and ankyrin repeat domains 3 (Kank3), mRNA [NM_001108989]
A_64_P081217	NM_001013860	-0.234924	8.65858	-1.28234	0.199723	0.309981	-6.10257	NA	Ptrh2	Rattus norvegicus peptidyl-tRNA hydrolase 2 (Ptrh2), nuclear gene encoding mitochondrial protein, mRNA [NM_001013860]
A_44_P545193	NM_017081	0.234892	7.08424	1.28216	0.199785	0.309981	-6.1028	Hsd11b2	Hsd11b2	Rattus norvegicus hydroxysteroid 11-beta dehydrogenase 2 (Hsd11b2), mRNA [NM_017081]
A_42_P550344	NM_053400	0.234659	8.46472	1.28089	0.200231	0.310452	-6.10441	Tle3	Tle3	Rattus norvegicus transducin-like enhancer of split 3 (E(sp1) homolog, Drosophila) (Tle3), mRNA [NM_053400]
A_42_P627219	NM_001012468	-0.234462	10.4033	-1.27982	0.200608	0.310813	-6.10577	NA	Rab18	Rattus norvegicus RAB18, member RAS oncogene family (Rab18), mRNA [NM_001012468]
A_64_P036375	TC593872	0.234345	10.4105	1.27918	0.200834	0.310941	-6.10659	NA		Q6DC77_BRARE (Q6DC77) Zgc:101065, partial (7%) [TC593872]
A_44_P547801	NM_012796	0.234033	8.4773	1.27748	0.201433	0.311646	-6.10874	Gstt2	Gstt2	Rattus norvegicus glutathione S-transferase, theta 2 (Gstt2), mRNA [NM_012796]
A_44_P284859	NM_001108259	-0.233831	10.9167	-1.27638	0.201822	0.312025	-6.11013	NA	Htatsf1	Rattus norvegicus HIV-1 Tat specific factor 1 (Htatsf1), mRNA [NM_001108259]
A_64_P045506	A_64_P045506	0.233184	13.0423	1.27284	0.203073	0.313735	-6.11459	NA
A_64_P087965	NM_001109420	-0.233092	7.07403	-1.27234	0.203251	0.313786	-6.11522	NA	Rbm41	Rattus norvegicus RNA binding motif protein 41 (Rbm41), mRNA [NM_001109420]
A_42_P523517	FQ229104	0.232873	9.54985	1.27115	0.203676	0.314218	-6.11673	NA		Rattus norvegicus TL0ADA49YG04 mRNA sequence. [FQ229104]
A_42_P788480	NM_019194	0.232781	9.62201	1.27064	0.203856	0.314272	-6.11736	NA	Tef	Rattus norvegicus thyrotrophic embryonic factor (Tef), mRNA [NM_019194]
A_44_P143886	NM_022392	-0.232667	9.80322	-1.27002	0.204077	0.314307	-6.11815	Insig1	Insig1	Rattus norvegicus insulin induced gene 1 (Insig1), mRNA [NM_022392]
A_43_P17468	FM118367	-0.232605	9.90112	-1.26968	0.204198	0.314307	-6.11857	NA	Med21	FM118367 etnohea Rattus norvegicus cDNA clone etnoheaP0043M05 5', mRNA sequence [FM118367]
A_43_P19047	NM_001007698	-0.232545	7.90447	-1.26936	0.204314	0.314307	-6.11898	Golph3l	Golph3l	Rattus norvegicus golgi phosphoprotein 3-like (Golph3l), mRNA [NM_001007698]
A_44_P529833	NM_001107666	-0.232367	7.92434	-1.26839	0.20466	0.314488	-6.1202	NA	Ttc14	Rattus norvegicus tetratricopeptide repeat domain 14 (Ttc14), mRNA [NM_001107666]
A_64_P051386	NM_001134565	-0.232209	7.10089	-1.26752	0.20497	0.314488	-6.12129	NA	Trak1	Rattus norvegicus trafficking protein, kinesin binding 1 (Trak1), mRNA [NM_001134565]
A_64_P046778	NM_001109250	-0.231991	6.63267	-1.26633	0.205394	0.314488	-6.12278	NA	Kbtbd8	Rattus norvegicus kelch repeat and BTB (POZ) domain containing 8 (Kbtbd8), mRNA [NM_001109250]
A_44_P686406	NM_001109066	-0.23188	9.48671	-1.26573	0.205611	0.314488	-6.12354	RGD1562310	RGD1562310	Rattus norvegicus similar to hypothetical protein FLJ21415 (RGD1562310), mRNA [NM_001109066]
A_43_P18126	NM_001191715	-0.231811	8.09301	-1.26535	0.205746	0.314488	-6.12401	NA	Slc30a7	Rattus norvegicus solute carrier family 30 (zinc transporter), member 7 (Slc30a7), mRNA [NM_001191715]
A_44_P187195	NM_022950	-0.23175	7.98853	-1.26502	0.205865	0.314488	-6.12443	C1galt1	C1galt1	Rattus norvegicus core 1 synthase, glycoprotein-N-acetylgalactosamine 3-beta-galactosyltransferase, 1 (C1galt1), mRNA [NM_022950]
A_43_P14861	NM_178330	-0.231729	10.6223	-1.2649	0.205906	0.314488	-6.12457	Tmem184c	Tmem184c	Rattus norvegicus transmembrane protein 184C (Tmem184c), mRNA [NM_178330]
A_44_P165989	NM_001014161	0.23172	15.1912	1.26485	0.205925	0.314488	-6.12463	Idh2	Idh2	Rattus norvegicus isocitrate dehydrogenase 2 (NADP+), mitochondrial (Idh2), nuclear gene encoding mitochondrial protein, mRNA [NM_001014161]
A_64_P166203	XM_341720	0.231643	9.51024	1.26443	0.206076	0.314488	-6.12516	NA		Rattus norvegicus similar to mammary tumor virus receptor 2 isoform 2 (LOC361441), mRNA [XM_341720]
A_42_P724142	NM_001106340	-0.231625	9.55575	-1.26434	0.20611	0.314488	-6.12528	NA	Mphosph10	Rattus norvegicus M-phase phosphoprotein 10 (U3 small nucleolar ribonucleoprotein) (Mphosph10), mRNA [NM_001106340]
A_42_P813220	NM_001109044	0.231599	13.442	1.26419	0.20616	0.314488	-6.12546	NA	Myeov2	Rattus norvegicus myeloma overexpressed 2 (Myeov2), mRNA [NM_001109044]
A_42_P748891	NM_001013974	-0.231592	12.515	-1.26416	0.206174	0.314488	-6.12551	NA	Ccdc47	Rattus norvegicus coiled-coil domain containing 47 (Ccdc47), mRNA [NM_001013974]
A_42_P752416	NM_001135238	0.231488	8.43195	1.26359	0.206379	0.314579	-6.12622	NA	LOC684352	Rattus norvegicus similar to twinfilin-like protein (LOC684352), mRNA [NM_001135238]
A_64_P025178	NM_199378	-0.231013	12.0411	-1.26099	0.207312	0.315779	-6.12946	NA	Cfdp1	Rattus norvegicus craniofacial development protein 1 (Cfdp1), mRNA [NM_199378]
A_64_P024535	NM_001170438	-0.230568	8.36708	-1.25857	0.208187	0.316889	-6.13249	NA	Nfxl1	Rattus norvegicus nuclear transcription factor, X-box binding-like 1 (Nfxl1), mRNA [NM_001170438]
A_42_P523517	FQ229104	0.229944	9.85771	1.25516	0.209421	0.318129	-6.13673	NA		Rattus norvegicus TL0ADA49YG04 mRNA sequence. [FQ229104]
A_42_P523517	FQ229104	0.229873	9.46896	1.25477	0.209562	0.318129	-6.13721	NA		Rattus norvegicus TL0ADA49YG04 mRNA sequence. [FQ229104]
A_42_P648800	AA998304	0.229859	8.56216	1.25469	0.20959	0.318129	-6.13731	NA		UI-R-C0-hz-h-08-0-UI.s1 UI-R-C0 Rattus norvegicus cDNA clone UI-R-C0-hz-h-08-0-UI 3', mRNA sequence [AA998304]
A_44_P302676	XM_221003	-0.229831	12.2165	-1.25454	0.209645	0.318129	-6.1375	NA		Rattus norvegicus similar to RIKEN cDNA 3110001N18 (LOC303576), mRNA [XM_221003]
A_64_P274462	NM_001007714	-0.229785	10.7536	-1.25429	0.209736	0.318129	-6.13781	NA	Morf4l2	Rattus norvegicus mortality factor 4 like 2 (Morf4l2), mRNA [NM_001007714]
A_64_P081198	NM_001025747	-0.229248	7.87527	-1.25136	0.210803	0.319523	-6.14144	NA	Yipf6	Rattus norvegicus Yip1 domain family, member 6 (Yipf6), mRNA [NM_001025747]
A_44_P806840	NM_001013175	0.22896	8.85134	1.24979	0.211377	0.319952	-6.14339	Apol3	Apol3	Rattus norvegicus apolipoprotein L, 3 (Apol3), mRNA [NM_001013175]
A_42_P788480	NM_019194	0.228958	9.56429	1.24978	0.211381	0.319952	-6.1434	NA	Tef	Rattus norvegicus thyrotrophic embryonic factor (Tef), mRNA [NM_019194]
A_64_P358316	ENSRNOT00000017984	-0.228705	7.33263	-1.24839	0.211887	0.320412	-6.14512	NA	Setx	Uncharacterized protein [Source:UniProtKB/TrEMBL;Acc:D4AEB3] [ENSRNOT00000017984]
A_64_P109677	NM_001025650	-0.228658	10.5856	-1.24814	0.211981	0.320412	-6.14543	NA	Dusp11	Rattus norvegicus dual specificity phosphatase 11 (RNA/RNP complex 1-interacting) (Dusp11), mRNA [NM_001025650]
A_42_P838822	NM_001037198	0.228125	10.3396	1.24523	0.213048	0.321801	-6.14903	NA	RGD1304644	Rattus norvegicus similar to RIKEN cDNA 2310046K01 (RGD1304644), mRNA [NM_001037198]
A_64_P025630	NM_001039691	0.228032	7.8369	1.24472	0.213234	0.321857	-6.14965	NA	Ugt1a6	Rattus norvegicus UDP glucuronosyltransferase 1 family, polypeptide A6 (Ugt1a6), transcript variant 1, mRNA [NM_001039691]
A_42_P813220	NM_001109044	0.227828	13.5619	1.24361	0.213645	0.322253	-6.15103	NA	Myeov2	Rattus norvegicus myeloma overexpressed 2 (Myeov2), mRNA [NM_001109044]
A_64_P092877	NM_019364	-0.227095	11.2194	-1.23961	0.215121	0.324142	-6.15594	NA	Scfd1	Rattus norvegicus sec1 family domain containing 1 (Scfd1), mRNA [NM_019364]
A_64_P132501	A_64_P132501	-0.227058	10.2474	-1.2394	0.215197	0.324142	-6.15619	NA
A_44_P124294	NM_001012003	-0.226877	7.43734	-1.23842	0.215562	0.324258	-6.1574	Orc2l	Orc2l	Rattus norvegicus origin recognition complex, subunit 2-like (yeast) (Orc2l), mRNA [NM_001012003]
A_64_P154849	NM_134432	0.226871	6.87453	1.23839	0.215573	0.324258	-6.15744	NA	Agt	Rattus norvegicus angiotensinogen (serpin peptidase inhibitor, clade A, member 8) (Agt), mRNA [NM_134432]
A_64_P088792	NM_001014152	-0.226613	6.78103	-1.23697	0.216097	0.324767	-6.15917	NA	Phkb	Rattus norvegicus phosphorylase kinase, beta (Phkb), mRNA [NM_001014152]
A_42_P702729	NM_001107557	-0.226528	8.4113	-1.23651	0.216269	0.324767	-6.15974	NA	RGD1306820	Rattus norvegicus similar to erythroid differentiation-related factor 1 (RGD1306820), mRNA [NM_001107557]
A_64_P024535	NM_001170438	-0.226482	8.40918	-1.23626	0.216362	0.324767	-6.16004	NA	Nfxl1	Rattus norvegicus nuclear transcription factor, X-box binding-like 1 (Nfxl1), mRNA [NM_001170438]
A_42_P597322	NM_001103357	0.226239	8.73533	1.23494	0.216854	0.325281	-6.16167	NA	LOC100125367	Rattus norvegicus hypothetical protein LOC100125367 (LOC100125367), mRNA [NM_001103357]
A_42_P660129	NM_130422	-0.225826	7.225	-1.23268	0.217696	0.326318	-6.16443	Casp12	Casp12	Rattus norvegicus caspase 12 (Casp12), mRNA [NM_130422]
A_43_P16737	NM_001130495	0.225265	11.8732	1.22962	0.21884	0.327596	-6.16816	NA	Rabl4	Rattus norvegicus RAB, member of RAS oncogene family-like 4 (Rabl4), mRNA [NM_001130495]
A_44_P264240	ENSRNOT00000023530	0.225243	8.93462	1.2295	0.218885	0.327596	-6.1683	NA	Igfbp5	Insulin-like growth factor-binding protein 5 [Source:UniProtKB/Swiss-Prot;Acc:P24594] [ENSRNOT00000023530]
A_42_P727584	NM_031622	-0.225064	9.38434	-1.22852	0.219253	0.327596	-6.1695	Mapk6	Mapk6	Rattus norvegicus mitogen-activated protein kinase 6 (Mapk6), mRNA [NM_031622]
A_64_P036375	TC593872	0.225029	10.4704	1.22833	0.219323	0.327596	-6.16972	NA		Q6DC77_BRARE (Q6DC77) Zgc:101065, partial (7%) [TC593872]
A_64_P092862	A_64_P092862	-0.224994	8.5144	-1.22814	0.219394	0.327596	-6.16995	NA
A_42_P784448	NM_012498	-0.224922	10.6454	-1.22775	0.219543	0.327596	-6.17044	NA	Akr1b1	Rattus norvegicus aldo-keto reductase family 1, member B1 (aldose reductase) (Akr1b1), mRNA [NM_012498]
A_44_P226597	NM_172322	0.22489	8.75416	1.22757	0.219607	0.327596	-6.17065	Pycard	Pycard	Rattus norvegicus PYD and CARD domain containing (Pycard), mRNA [NM_172322]
A_44_P367952	ENSRNOT00000065214	-0.224641	7.09376	-1.22621	0.22012	0.328134	-6.1723	Atp8a1		Uncharacterized protein [Source:UniProtKB/TrEMBL;Acc:D3ZJK8] [ENSRNOT00000065214]
A_64_P087847	NM_001107619	0.224268	7.42169	1.22418	0.220885	0.329049	-6.17477	NA	Tmprss3	Rattus norvegicus transmembrane protease, serine 3 (Tmprss3), mRNA [NM_001107619]
A_64_P114019	NM_001008891	-0.223263	12.3788	-1.21869	0.222963	0.331721	-6.18141	NA	Ssr1	Rattus norvegicus signal sequence receptor, alpha (Ssr1), mRNA [NM_001008891]
A_64_P059545	NM_053477	0.223252	10.4949	1.21863	0.222985	0.331721	-6.18148	NA	Mlycd	Rattus norvegicus malonyl-CoA decarboxylase (Mlycd), nuclear gene encoding mitochondrial protein, mRNA [NM_053477]
A_44_P201178	NM_133562	-0.222852	7.3961	-1.21645	0.223815	0.33272	-6.18411	Inpp5j	Inpp5j	Rattus norvegicus inositol polyphosphate-5-phosphatase J (Inpp5j), mRNA [NM_133562]
A_64_P084018	NM_001015008	0.22278	6.77771	1.21606	0.223964	0.33272	-6.18458	NA	Tcea3	Rattus norvegicus transcription elongation factor A (SII), 3 (Tcea3), mRNA [NM_001015008]
A_64_P068622	NM_001013056	0.222484	13.3754	1.21444	0.224581	0.333409	-6.18653	NA	Hist1h2ail	Rattus norvegicus histone cluster 1, H2ai-like (Hist1h2ail), mRNA [NM_001013056]
A_64_P002809	A_64_P002809	-0.222248	8.16862	-1.21315	0.225072	0.333909	-6.18808	NA
A_42_P813220	NM_001109044	0.221928	13.8908	1.2114	0.225741	0.334539	-6.19017	NA	Myeov2	Rattus norvegicus myeloma overexpressed 2 (Myeov2), mRNA [NM_001109044]
A_42_P813220	NM_001109044	0.221897	13.3555	1.21123	0.225806	0.334539	-6.19038	NA	Myeov2	Rattus norvegicus myeloma overexpressed 2 (Myeov2), mRNA [NM_001109044]
A_42_P721270	NM_030866	-0.221488	11.6247	-1.209	0.226663	0.335579	-6.19306	NA	Nfix	Rattus norvegicus nuclear factor I/X (CCAAT-binding transcription factor) (Nfix), mRNA [NM_030866]
A_42_P704348	NM_001109454	0.221121	6.90268	1.207	0.227434	0.336306	-6.19545	NA	Pgm2l1	Rattus norvegicus phosphoglucomutase 2-like 1 (Pgm2l1), mRNA [NM_001109454]
A_64_P061061	NM_001109177	-0.221106	7.79542	-1.20692	0.227464	0.336306	-6.19555	NA	Lmbrd2	Rattus norvegicus LMBR1 domain containing 2 (Lmbrd2), mRNA [NM_001109177]
A_44_P990142	NM_001005533	-0.220926	9.62798	-1.20593	0.227844	0.336637	-6.19672	N4bp2l2	N4bp2l2	Rattus norvegicus NEDD4 binding protein 2-like 2 (N4bp2l2), mRNA [NM_001005533]
A_64_P095403	ENSRNOT00000043321	-0.220638	10.2184	-1.20436	0.228449	0.337301	-6.1986	NA		LRRG00116 [Source:UniProtKB/TrEMBL;Acc:Q6QI92] [ENSRNOT00000043321]
A_64_P110838	NM_001013175	0.220478	9.56768	1.20349	0.228788	0.337571	-6.19964	NA	Apol3	Rattus norvegicus apolipoprotein L, 3 (Apol3), mRNA [NM_001013175]
A_64_P015727	FQ218047	-0.220207	7.49196	-1.20201	0.229361	0.338002	-6.2014	NA	Lnp	Rattus norvegicus TL0ACA10YF12 mRNA sequence. [FQ218047]
A_42_P758122	NM_001164157	-0.220192	9.08664	-1.20193	0.229392	0.338002	-6.2015	NA	Nus1	Rattus norvegicus nuclear undecaprenyl pyrophosphate synthase 1 homolog (S. cerevisiae) (Nus1), mRNA [NM_001164157]
A_42_P471835	BQ210702	-0.219917	12.1202	-1.20043	0.229974	0.338629	-6.20328	NA		UI-R-DY1-com-a-12-0-UI.s1 UI-R-DY1 Rattus norvegicus cDNA clone UI-R-DY1-com-a-12-0-UI 3', mRNA sequence [BQ210702]
A_44_P438641	ENSRNOT00000010899	-0.219698	14.6821	-1.19923	0.230439	0.338992	-6.20471	LOC300303	LOC300303	Uncharacterized protein [Source:UniProtKB/TrEMBL;Acc:D3ZA01] [ENSRNOT00000010899]
A_42_P671422	NM_001012228	0.219653	8.00479	1.19899	0.230533	0.338992	-6.20499	NA	Xkr5	Rattus norvegicus XK, Kell blood group complex subunit-related family, member 5 (Xkr5), mRNA [NM_001012228]
A_42_P724142	NM_001106340	-0.219458	9.42926	-1.19792	0.230948	0.339371	-6.20626	NA	Mphosph10	Rattus norvegicus M-phase phosphoprotein 10 (U3 small nucleolar ribonucleoprotein) (Mphosph10), mRNA [NM_001106340]
A_42_P619926	NM_001106578	-0.219253	7.74363	-1.1968	0.231385	0.339783	-6.20759	NA	Sema3c	Rattus norvegicus sema domain, immunoglobulin domain (Ig), short basic domain, secreted, (semaphorin) 3C (Sema3c), mRNA [NM_001106578]
A_42_P557394	NM_001008510	-0.219019	9.18272	-1.19552	0.231883	0.340283	-6.2091	Isg20	Isg20	Rattus norvegicus interferon stimulated exonuclease gene 20 (Isg20), mRNA [NM_001008510]
A_42_P550264	NM_001014207	-0.218713	8.67781	-1.19385	0.232535	0.340993	-6.21108	NA	Taf1d	Rattus norvegicus TATA box binding protein (Tbp)-associated factor, RNA polymerase I, D (Taf1d), mRNA [NM_001014207]
A_64_P068622	NM_001013056	0.218645	13.2963	1.19348	0.232681	0.340993	-6.21152	NA	Hist1h2ail	Rattus norvegicus histone cluster 1, H2ai-like (Hist1h2ail), mRNA [NM_001013056]
A_64_P121608	NM_001107513	0.218389	9.70319	1.19209	0.233227	0.341025	-6.21316	NA	Tmem143	Rattus norvegicus transmembrane protein 143 (Tmem143), mRNA [NM_001107513]
A_42_P748891	NM_001013974	-0.218379	12.0314	-1.19203	0.23325	0.341025	-6.21323	NA	Ccdc47	Rattus norvegicus coiled-coil domain containing 47 (Ccdc47), mRNA [NM_001013974]
A_42_P813220	NM_001109044	0.218378	13.6695	1.19202	0.233252	0.341025	-6.21324	NA	Myeov2	Rattus norvegicus myeloma overexpressed 2 (Myeov2), mRNA [NM_001109044]
A_64_P050477	NM_001005876	0.21834	12.9587	1.19182	0.233333	0.341025	-6.21348	NA	Hn1	Rattus norvegicus hematological and neurological expressed 1 (Hn1), mRNA [NM_001005876]
A_64_P165606	NM_001014128	-0.217989	9.33055	-1.1899	0.234085	0.341893	-6.21574	NA	Rsrc2	Rattus norvegicus arginine/serine-rich coiled-coil 2 (Rsrc2), mRNA [NM_001014128]
A_42_P554066	NM_001044243	-0.217791	8.59756	-1.18882	0.234511	0.342285	-6.21702	Tasp1	Tasp1	Rattus norvegicus taspase, threonine aspartase 1 (Tasp1), mRNA [NM_001044243]
A_42_P550344	NM_053400	0.217035	8.406	1.18469	0.236139	0.344252	-6.22187	Tle3	Tle3	Rattus norvegicus transducin-like enhancer of split 3 (E(sp1) homolog, Drosophila) (Tle3), mRNA [NM_053400]
A_64_P115740	A_64_P115740	0.217018	6.4835	1.1846	0.236176	0.344252	-6.22198	NA
A_42_P748891	NM_001013974	-0.216662	11.9792	-1.18266	0.236944	0.345138	-6.22425	NA	Ccdc47	Rattus norvegicus coiled-coil domain containing 47 (Ccdc47), mRNA [NM_001013974]
A_42_P523517	FQ229104	0.216439	10.0099	1.18144	0.237429	0.345612	-6.22568	NA		Rattus norvegicus TL0ADA49YG04 mRNA sequence. [FQ229104]
A_42_P540687	NM_001136098	-0.216352	7.47746	-1.18097	0.237616	0.345652	-6.22623	NA	Hook3	Rattus norvegicus hook homolog 3 (Drosophila) (Hook3), mRNA [NM_001136098]
A_64_P015607	NM_017127	-0.216166	8.84648	-1.17995	0.23802	0.346008	-6.22742	NA	Chka	Rattus norvegicus choline kinase alpha (Chka), mRNA [NM_017127]
A_64_P130977	NM_001012179	-0.216022	10.8374	-1.17917	0.238332	0.346104	-6.22834	NA	Fxr1	Rattus norvegicus fragile X mental retardation, autosomal homolog 1 (Fxr1), mRNA [NM_001012179]
A_42_P777329	NM_001106943	0.215989	8.22683	1.17898	0.238406	0.346104	-6.22855	NA	Foxo4	Rattus norvegicus forkhead box O4 (Foxo4), mRNA [NM_001106943]
A_44_P469357	NM_001168523	-0.21573	12.3983	-1.17757	0.238968	0.346472	-6.2302	NA	Eif3m	Rattus norvegicus eukaryotic translation initiation factor 3, subunit M (Eif3m), mRNA [NM_001168523]
A_64_P023599	NM_053776	-0.215725	11.9874	-1.17754	0.23898	0.346472	-6.23023	NA	Dnajc2	Rattus norvegicus DnaJ (Hsp40) homolog, subfamily C, member 2 (Dnajc2), mRNA [NM_053776]
A_44_P267068	NM_057120	0.215477	8.78932	1.17619	0.239519	0.347023	-6.23181	Nudt1	Nudt1	Rattus norvegicus nudix (nucleoside diphosphate linked moiety X)-type motif 1 (Nudt1), mRNA [NM_057120]
A_42_P748891	NM_001013974	-0.215328	12.1433	-1.17538	0.239843	0.347241	-6.23275	NA	Ccdc47	Rattus norvegicus coiled-coil domain containing 47 (Ccdc47), mRNA [NM_001013974]
A_64_P045260	NM_001108879	0.215261	7.53133	1.17501	0.239991	0.347241	-6.23318	NA	Mrpl36	Rattus norvegicus mitochondrial ribosomal protein L36 (Mrpl36), nuclear gene encoding mitochondrial protein, mRNA [NM_001108879]
A_42_P841472	DV720985	-0.215112	9.14748	-1.1742	0.240315	0.347479	-6.23412	NA		RVL12088 Wackym-Soares normalized rat vestibular cDNA library Rattus norvegicus cDNA 5', mRNA sequence [DV720985]
A_64_P010806	ENSRNOT00000066991	-0.214904	8.06864	-1.17306	0.240771	0.347501	-6.23545	NA		Uncharacterized protein [Source:UniProtKB/TrEMBL;Acc:D4A391] [ENSRNOT00000066991]
A_42_P702729	NM_001107557	-0.214897	8.78856	-1.17302	0.240787	0.347501	-6.23549	NA	RGD1306820	Rattus norvegicus similar to erythroid differentiation-related factor 1 (RGD1306820), mRNA [NM_001107557]
A_42_P724142	NM_001106340	-0.214885	9.43809	-1.17296	0.240812	0.347501	-6.23556	NA	Mphosph10	Rattus norvegicus M-phase phosphoprotein 10 (U3 small nucleolar ribonucleoprotein) (Mphosph10), mRNA [NM_001106340]
A_42_P724142	NM_001106340	-0.214704	9.86351	-1.17197	0.241209	0.347809	-6.23671	NA	Mphosph10	Rattus norvegicus M-phase phosphoprotein 10 (U3 small nucleolar ribonucleoprotein) (Mphosph10), mRNA [NM_001106340]
A_64_P130977	NM_001012179	-0.214641	10.8617	-1.17163	0.241347	0.347809	-6.23711	NA	Fxr1	Rattus norvegicus fragile X mental retardation, autosomal homolog 1 (Fxr1), mRNA [NM_001012179]
A_64_P068228	NM_022242	-0.214249	8.03608	-1.16949	0.242207	0.348817	-6.23959	NA	Fam129a	Rattus norvegicus family with sequence similarity 129, member A (Fam129a), mRNA [NM_022242]
A_44_P545193	NM_017081	0.214108	7.14939	1.16872	0.242518	0.34893	-6.24048	Hsd11b2	Hsd11b2	Rattus norvegicus hydroxysteroid 11-beta dehydrogenase 2 (Hsd11b2), mRNA [NM_017081]
A_42_P512385	XR_085744	-0.214067	8.97333	-1.16849	0.242608	0.34893	-6.24074	NA	RGD1562952	PREDICTED: Rattus norvegicus similar to Erbb2 interacting protein isoform 2 (RGD1562952), miscRNA [XR_085744]
A_44_P100207	NM_012809	0.213956	8.24116	1.16788	0.242853	0.349014	-6.24145	Cnp	Cnp	Rattus norvegicus 2',3'-cyclic nucleotide 3' phosphodiesterase (Cnp), mRNA [NM_012809]
A_64_P140781	NM_001107087	0.213894	7.35875	1.16755	0.242988	0.349014	-6.24183	NA	Ostalpha	Rattus norvegicus organic solute transporter alpha (Ostalpha), mRNA [NM_001107087]
A_64_P100963	XR_085785	0.21272	10.2521	1.16114	0.245584	0.352509	-6.24922	NA	Ncaph	PREDICTED: Rattus norvegicus non-SMC condensin I complex, subunit H (Ncaph), miscRNA [XR_085785]
A_64_P016242	NM_001109451	0.212637	9.39875	1.16069	0.245769	0.35254	-6.24975	NA	LOC684993	Rattus norvegicus hypothetical protein LOC684993 (LOC684993), mRNA [NM_001109451]
A_42_P702729	NM_001107557	-0.212543	8.78623	-1.16017	0.245978	0.352607	-6.25034	NA	RGD1306820	Rattus norvegicus similar to erythroid differentiation-related factor 1 (RGD1306820), mRNA [NM_001107557]
A_64_P023599	NM_053776	-0.211965	12.198	-1.15702	0.247264	0.354216	-6.25396	NA	Dnajc2	Rattus norvegicus DnaJ (Hsp40) homolog, subfamily C, member 2 (Dnajc2), mRNA [NM_053776]
A_42_P453171	NM_001107063	0.211821	9.75883	1.15623	0.247585	0.354283	-6.25486	NA	Cdc42ep4	Rattus norvegicus CDC42 effector protein (Rho GTPase binding) 4 (Cdc42ep4), mRNA [NM_001107063]
A_43_P16672	NM_001024800	-0.211788	8.48956	-1.15605	0.24766	0.354283	-6.25506	Tmx1	Tmx1	Rattus norvegicus thioredoxin-related transmembrane protein 1 (Tmx1), mRNA [NM_001024800]
A_42_P721270	NM_030866	-0.211613	11.4006	-1.1551	0.24805	0.354283	-6.25616	NA	Nfix	Rattus norvegicus nuclear factor I/X (CCAAT-binding transcription factor) (Nfix), mRNA [NM_030866]
A_64_P006357	ENSRNOT00000041250	-0.211587	9.52697	-1.15496	0.248109	0.354283	-6.25632	NA		Uncharacterized protein [Source:UniProtKB/TrEMBL;Acc:D4A391] [ENSRNOT00000066991]
A_44_P529299	NM_184046	0.211578	12.0184	1.15491	0.248129	0.354283	-6.25637	Rtkn	Rtkn	Rattus norvegicus rhotekin (Rtkn), mRNA [NM_184046]
A_44_P976816	NM_001109364	-0.211468	7.30394	-1.1543	0.248375	0.354401	-6.25706	NA	Ankrd57	Rattus norvegicus ankyrin repeat domain 57 (Ankrd57), mRNA [NM_001109364]
A_64_P048824	NM_001010963	-0.210986	10.81	-1.15168	0.249454	0.355707	-6.26007	NA	Zc3h15	Rattus norvegicus zinc finger CCCH-type containing 15 (Zc3h15), mRNA [NM_001010963]
A_64_P083084	NM_001108081	-0.210767	8.66109	-1.15048	0.249947	0.356174	-6.26143	NA	Actr6	Rattus norvegicus ARP6 actin-related protein 6 homolog (yeast) (Actr6), mRNA [NM_001108081]
A_64_P029581	NM_001134867	-0.210637	10.3557	-1.14977	0.250239	0.356357	-6.26224	NA	R3hdm1	Rattus norvegicus R3H domain containing 1 (R3hdm1), mRNA [NM_001134867]
A_44_P269609	NM_001107588	-0.210395	6.6918	-1.14845	0.250783	0.356896	-6.26374	NA	Chuk	Rattus norvegicus conserved helix-loop-helix ubiquitous kinase (Chuk), mRNA [NM_001107588]
A_44_P469357	NM_001168523	-0.209897	12.2685	-1.14573	0.251906	0.358258	-6.26683	NA	Eif3m	Rattus norvegicus eukaryotic translation initiation factor 3, subunit M (Eif3m), mRNA [NM_001168523]
A_42_P704348	NM_001109454	0.209626	6.72789	1.14425	0.252518	0.358894	-6.2685	NA	Pgm2l1	Rattus norvegicus phosphoglucomutase 2-like 1 (Pgm2l1), mRNA [NM_001109454]
A_64_P166168	ENSRNOT00000051988	-0.209288	8.22511	-1.14241	0.253284	0.359747	-6.27059	NA
A_64_P116869	NM_001008334	-0.208748	10.1544	-1.13946	0.254513	0.361255	-6.27393	NA	Tmem97	Rattus norvegicus transmembrane protein 97 (Tmem97), mRNA [NM_001008334]
A_42_P471835	BQ210702	-0.208646	12.0335	-1.1389	0.254744	0.361345	-6.27455	NA		UI-R-DY1-com-a-12-0-UI.s1 UI-R-DY1 Rattus norvegicus cDNA clone UI-R-DY1-com-a-12-0-UI 3', mRNA sequence [BQ210702]
A_64_P066689	NM_001033898	-0.208365	13.591	-1.13737	0.255384	0.362016	-6.27628	NA	Calu	Rattus norvegicus calumenin (Calu), transcript variant 2, mRNA [NM_001033898]
A_44_P994768	NM_031120	-0.20816	11.7982	-1.13625	0.255852	0.362443	-6.27754	Ssr3	Ssr3	Rattus norvegicus signal sequence receptor, gamma (Ssr3), mRNA [NM_031120]
A_42_P784448	NM_012498	-0.20793	10.3439	-1.13499	0.256379	0.362952	-6.27896	NA	Akr1b1	Rattus norvegicus aldo-keto reductase family 1, member B1 (aldose reductase) (Akr1b1), mRNA [NM_012498]
A_64_P030867	NM_001024282	0.207773	14.685	1.13414	0.256736	0.363221	-6.27992	NA	Hist1h2af	Rattus norvegicus histone cluster 1, H2af (Hist1h2af), mRNA [NM_001024282]
A_42_P788480	NM_019194	0.207459	9.36204	1.13242	0.257457	0.364002	-6.28184	NA	Tef	Rattus norvegicus thyrotrophic embryonic factor (Tef), mRNA [NM_019194]
A_64_P142041	NM_145790	-0.207381	6.80722	-1.132	0.257635	0.364016	-6.28232	NA	Lipogenin	Rattus norvegicus Lipogenin (Lipogenin), mRNA [NM_145790]
A_44_P336075	NM_001108862	0.207224	7.69068	1.13114	0.257996	0.364289	-6.28328	NA	Rasl10a	Rattus norvegicus RAS-like, family 10, member A (Rasl10a), mRNA [NM_001108862]
A_42_P672217	NM_138508	0.206672	13.6172	1.12812	0.259267	0.365457	-6.28665	NA	Scp2	Rattus norvegicus sterol carrier protein 2 (Scp2), mRNA [NM_138508]
A_64_P121086	NM_031722	-0.206664	13.6896	-1.12808	0.259284	0.365457	-6.2867	NA	Tmed2	Rattus norvegicus transmembrane emp24 domain trafficking protein 2 (Tmed2), mRNA [NM_031722]
A_44_P550945	ENSRNOT00000044435	-0.206645	8.67523	-1.12798	0.25933	0.365457	-6.28682	NA	Suhw3	Uncharacterized protein [Source:UniProtKB/TrEMBL;Acc:D3ZCC6] [ENSRNOT00000044435]
A_42_P698150	NM_020078	-0.206007	6.7761	-1.1245	0.260801	0.367292	-6.2907	Adam1a	Adam1a	Rattus norvegicus a disintegrin and metallopeptidase domain 1a (Adam1a), mRNA [NM_020078]
A_44_P432388	NM_001106044	0.205911	6.81464	1.12397	0.261025	0.367369	-6.29128	NA	Tdh	Rattus norvegicus L-threonine dehydrogenase (Tdh), mRNA [NM_001106044]
A_42_P597322	NM_001103357	0.205647	8.76527	1.12253	0.261636	0.367989	-6.29288	NA	LOC100125367	Rattus norvegicus hypothetical protein LOC100125367 (LOC100125367), mRNA [NM_001103357]
A_42_P674598	NM_013067	-0.205572	14.2296	-1.12212	0.261811	0.367996	-6.29334	Rpn1	Rpn1	Rattus norvegicus ribophorin I (Rpn1), mRNA [NM_013067]
A_64_P095068	NM_001106321	0.2054	10.2565	1.12118	0.26221	0.368319	-6.29439	NA	Lrp5	Rattus norvegicus low density lipoprotein receptor-related protein 5 (Lrp5), mRNA [NM_001106321]
A_42_P689620	XM_002725235	0.205076	8.67206	1.11941	0.262964	0.369006	-6.29635	NA	Foxc1	PREDICTED: Rattus norvegicus forkhead box C1 (Foxc1), mRNA [XM_002725235]
A_64_P086610	NM_012947	0.205042	9.27284	1.11923	0.263041	0.369006	-6.29655	NA	Eef2k	Rattus norvegicus eukaryotic elongation factor-2 kinase (Eef2k), mRNA [NM_012947]
A_64_P144348	NM_130419	-0.20497	9.19961	-1.11883	0.263211	0.369006	-6.29699	NA	Dcbld2	Rattus norvegicus discoidin, CUB and LCCL domain containing 2 (Dcbld2), mRNA [NM_130419]
A_64_P123361	ENSRNOT00000051268	0.204743	9.5402	1.1176	0.263739	0.369467	-6.29836	NA		NADH-ubiquinone oxidoreductase chain 6 [Source:UniProtKB/Swiss-Prot;Acc:P03926] [ENSRNOT00000051268]
A_43_P12011	NM_019299	-0.204682	13.2904	-1.11727	0.263881	0.369467	-6.29873	Cltc	Cltc	Rattus norvegicus clathrin, heavy chain (Hc) (Cltc), mRNA [NM_019299]
A_42_P765736	NM_001025670	-0.204569	6.95276	-1.11665	0.264146	0.369599	-6.29941	NA	Agpat9	Rattus norvegicus 1-acylglycerol-3-phosphate O-acyltransferase 9 (Agpat9), mRNA [NM_001025670]
A_44_P637763	NM_001100887	-0.204124	8.52732	-1.11422	0.265185	0.370814	-6.30209	Glt8d3	Glt8d3	Rattus norvegicus glycosyltransferase 8 domain containing 3 (Glt8d3), mRNA [NM_001100887]
A_44_P114023	NM_001047972	-0.203779	8.0168	-1.11233	0.265995	0.371622	-6.30417	Mis12	Mis12	Rattus norvegicus MIS12, MIND kinetochore complex component, homolog (S. pombe) (Mis12), mRNA [NM_001047972]
A_42_P567793	NM_001107668	-0.203608	7.17171	-1.1114	0.266395	0.371622	-6.3052	NA	Dcun1d1	Rattus norvegicus DCN1, defective in cullin neddylation 1, domain containing 1 (S. cerevisiae) (Dcun1d1), mRNA [NM_001107668]
A_64_P061524	NM_172064	0.203494	7.87566	1.11078	0.266662	0.371622	-6.30588	NA	Prpg1	Rattus norvegicus proline-rich proteoglycan 1 (Prpg1), mRNA [NM_172064]
A_43_P10723	ENSRNOT00000010406	0.203448	8.64101	1.11053	0.266771	0.371622	-6.30616	NA	Bub1b	PREDICTED: Rattus norvegicus budding uninhibited by benzimidazoles 1 homolog, beta (S. cerevisiae) (Bub1b), mRNA [XM_001080736]
A_64_P164065	NM_031090	-0.203434	12.256	-1.11045	0.266804	0.371622	-6.30624	NA	Rab1	Rattus norvegicus RAB1, member RAS oncogene family (Rab1), mRNA [NM_031090]
A_42_P758122	NM_001164157	-0.203431	9.12933	-1.11044	0.26681	0.371622	-6.30626	NA	Nus1	Rattus norvegicus nuclear undecaprenyl pyrophosphate synthase 1 homolog (S. cerevisiae) (Nus1), mRNA [NM_001164157]
A_42_P522682	NM_001107838	-0.203366	9.52191	-1.11008	0.266964	0.371622	-6.30665	NA	Rbm18	Rattus norvegicus RNA binding motif protein 18 (Rbm18), mRNA [NM_001107838]
A_44_P213133	NM_001034938	0.203206	9.61195	1.10921	0.26734	0.371907	-6.30761	Endog	Endog	Rattus norvegicus endonuclease G (Endog), nuclear gene encoding mitochondrial protein, mRNA [NM_001034938]
A_42_P603716	TC596010	-0.203045	10.8028	-1.10833	0.267719	0.372195	-6.30857	NA		SC23A_MOUSE (Q01405) Protein transport protein Sec23A (SEC23-related protein A), complete [TC596010]
A_44_P108108	NM_001100501	-0.202716	9.54579	-1.10653	0.268496	0.373035	-6.31055	NA	Usp16	Rattus norvegicus ubiquitin specific peptidase 16 (Usp16), mRNA [NM_001100501]
A_42_P708569	NM_001191837	-0.202448	9.51433	-1.10507	0.26913	0.373582	-6.31215	NA	Ube3a	Rattus norvegicus ubiquitin protein ligase E3A (Ube3a), mRNA [NM_001191837]
A_44_P481381	NM_012491	0.202403	8.81707	1.10483	0.269235	0.373582	-6.31241	Add2	Add2	Rattus norvegicus adducin 2 (beta) (Add2), transcript variant 2, mRNA [NM_012491]
A_42_P813220	NM_001109044	0.201986	13.5849	1.10255	0.270224	0.374715	-6.31491	NA	Myeov2	Rattus norvegicus myeloma overexpressed 2 (Myeov2), mRNA [NM_001109044]
A_44_P1058389	NM_012992	-0.201847	14.9463	-1.10179	0.270552	0.37493	-6.31573	Npm1	Npm1	Rattus norvegicus nucleophosmin (nucleolar phosphoprotein B23, numatrin) (Npm1), mRNA [NM_012992]
A_42_P813220	NM_001109044	0.20157	13.8727	1.10028	0.271211	0.375464	-6.31738	NA	Myeov2	Rattus norvegicus myeloma overexpressed 2 (Myeov2), mRNA [NM_001109044]
A_44_P262608	ENSRNOT00000024023	-0.201539	7.36939	-1.10011	0.271284	0.375464	-6.31756	NA		B double prime 1, subunit of RNA polymerase III transcription initiation factor IIIB (Predicted), isoform CRA_aUncharacterized protein [Source:UniProtKB/TrEMBL;Acc:D3ZDI4] [ENSRNOT00000024023]
A_42_P753601	ENSRNOT00000033355	-0.201466	7.1468	-1.09971	0.271458	0.375464	-6.318	NA		Transcriptional regulator ATRX [Source:UniProtKB/Swiss-Prot;Acc:P70486] [ENSRNOT00000033355]
A_64_P039342	NM_001004242	0.201242	9.96616	1.09848	0.271993	0.375965	-6.31933	NA	Arhgap8	Rattus norvegicus Rho GTPase activating protein 8 (Arhgap8), mRNA [NM_001004242]
A_64_P050477	NM_001005876	0.201071	13.0587	1.09755	0.272399	0.376286	-6.32035	NA	Hn1	Rattus norvegicus hematological and neurological expressed 1 (Hn1), mRNA [NM_001005876]
A_42_P629500	NM_031599	-0.200509	8.06983	-1.09449	0.273741	0.377761	-6.32367	NA	Eif2ak3	Rattus norvegicus eukaryotic translation initiation factor 2 alpha kinase 3 (Eif2ak3), mRNA [NM_031599]
A_44_P118688	NM_133418	0.200478	10.1023	1.09432	0.273816	0.377761	-6.32386	Slc25a10	Slc25a10	Rattus norvegicus solute carrier family 25 (mitochondrial carrier; dicarboxylate transporter), member 10 (Slc25a10), nuclear gene encoding mitochondrial protein, mRNA [NM_133418]
A_44_P124294	NM_001012003	-0.200269	7.49313	-1.09318	0.274316	0.378211	-6.32509	Orc2l	Orc2l	Rattus norvegicus origin recognition complex, subunit 2-like (yeast) (Orc2l), mRNA [NM_001012003]
A_42_P528007	NM_053871	-0.20003	7.24164	-1.09187	0.274889	0.37876	-6.32651	Srp54a	Srp54a	Rattus norvegicus signal recognition particle 54a (Srp54a), mRNA [NM_053871]
A_42_P522682	NM_001107838	-0.199564	9.38269	-1.08933	0.276008	0.38006	-6.32925	NA	Rbm18	Rattus norvegicus RNA binding motif protein 18 (Rbm18), mRNA [NM_001107838]
A_44_P169327	NM_001101010	0.199134	8.47977	1.08698	0.277045	0.381245	-6.33178	NA	Echdc3	Rattus norvegicus enoyl Coenzyme A hydratase domain containing 3 (Echdc3), nuclear gene encoding mitochondrial protein, mRNA [NM_001101010]
A_42_P522682	NM_001107838	-0.198915	9.55666	-1.08579	0.277573	0.381579	-6.33307	NA	Rbm18	Rattus norvegicus RNA binding motif protein 18 (Rbm18), mRNA [NM_001107838]
A_64_P061765	NM_001011711	0.198888	8.64752	1.08564	0.27764	0.381579	-6.33323	NA	Fam89a	Rattus norvegicus family with sequence similarity 89, member A (Fam89a), mRNA [NM_001011711]
A_44_P637763	NM_001100887	-0.198673	8.49919	-1.08447	0.278158	0.382049	-6.33449	Glt8d3	Glt8d3	Rattus norvegicus glycosyltransferase 8 domain containing 3 (Glt8d3), mRNA [NM_001100887]
A_42_P488000	NM_001108479	0.198489	8.34936	1.08346	0.278604	0.382312	-6.33557	NA	Vstm2b	Rattus norvegicus V-set and transmembrane domain containing 2B (Vstm2b), mRNA [NM_001108479]
A_42_P483286	NM_001014275	-0.198448	10.2652	-1.08324	0.278703	0.382312	-6.33581	Tceal8	Tceal8	Rattus norvegicus transcription elongation factor A (SII)-like 8 (Tceal8), mRNA [NM_001014275]
A_64_P030630	NM_001109610	0.198343	14.7698	1.08266	0.278958	0.38242	-6.33642	NA	H2afj	Rattus norvegicus H2A histone family, member J (H2afj), mRNA [NM_001109610]
A_44_P1013385	NM_001106106	-0.198091	9.87736	-1.08128	0.279571	0.382994	-6.3379	NA	Eef1e1	Rattus norvegicus eukaryotic translation elongation factor 1 epsilon 1 (Eef1e1), mRNA [NM_001106106]
A_42_P483286	NM_001014275	-0.197886	10.0702	-1.08017	0.280068	0.382994	-6.3391	Tceal8	Tceal8	Rattus norvegicus transcription elongation factor A (SII)-like 8 (Tceal8), mRNA [NM_001014275]
A_64_P048720	NM_138539	0.19788	12.8329	1.08013	0.280083	0.382994	-6.33913	NA	Dnase2a	Rattus norvegicus deoxyribonuclease II alpha (Dnase2a), mRNA [NM_138539]
A_44_P114023	NM_001047972	-0.197877	7.84825	-1.08012	0.280088	0.382994	-6.33914	Mis12	Mis12	Rattus norvegicus MIS12, MIND kinetochore complex component, homolog (S. pombe) (Mis12), mRNA [NM_001047972]
A_42_P554066	NM_001044243	-0.197806	8.31957	-1.07973	0.280261	0.382994	-6.33956	Tasp1	Tasp1	Rattus norvegicus taspase, threonine aspartase 1 (Tasp1), mRNA [NM_001044243]
A_64_P143507	NM_001126273	0.197386	11.6655	1.07744	0.281283	0.384148	-6.34201	NA	Alkbh2	Rattus norvegicus alkB, alkylation repair homolog 2 (E. coli) (Alkbh2), mRNA [NM_001126273]
A_64_P082939	NM_019356	-0.196997	12.9296	-1.07532	0.282233	0.385203	-6.34427	NA	Eif2s1	Rattus norvegicus eukaryotic translation initiation factor 2, subunit 1 alpha (Eif2s1), mRNA [NM_019356]
A_64_P119735	NM_001195245	0.196596	9.32019	1.07313	0.283214	0.385757	-6.3466	NA	LOC688786	Rattus norvegicus similar to CG14483-PA (LOC688786), mRNA [NM_001195245]
A_64_P321174	NM_182951	-0.196581	9.24244	-1.07304	0.283251	0.385757	-6.34669	NA	Serinc1	Rattus norvegicus serine incorporator 1 (Serinc1), mRNA [NM_182951]
A_64_P150181	NM_001109005	-0.196541	7.60171	-1.07283	0.283349	0.385757	-6.34692	NA	Rab23	Rattus norvegicus RAB23, member RAS oncogene family (Rab23), mRNA [NM_001109005]
A_42_P753601	ENSRNOT00000033355	-0.19654	7.0039	-1.07282	0.283352	0.385757	-6.34693	NA		Transcriptional regulator ATRX [Source:UniProtKB/Swiss-Prot;Acc:P70486] [ENSRNOT00000033355]
A_42_P671422	NM_001012228	0.196358	7.98971	1.07183	0.283798	0.385978	-6.34798	NA	Xkr5	Rattus norvegicus XK, Kell blood group complex subunit-related family, member 5 (Xkr5), mRNA [NM_001012228]
A_64_P068498	TC575805	-0.196313	7.18832	-1.07158	0.283907	0.385978	-6.34824	NA		TOP1_RAT (Q9WUL0) DNA topoisomerase 1 (DNA topoisomerase I) , complete [TC575805]
A_44_P121446	NM_001007619	-0.196222	8.63149	-1.07108	0.284131	0.385978	-6.34877	Tmed5	Tmed5	Rattus norvegicus transmembrane emp24 protein transport domain containing 5 (Tmed5), mRNA [NM_001007619]
A_44_P1008245	NM_001106627	0.196183	7.63244	1.07087	0.284227	0.385978	-6.349	NA	Casc1	Rattus norvegicus cancer susceptibility candidate 1 (Casc1), mRNA [NM_001106627]
A_64_P005320	NM_001108822	-0.195789	8.31575	-1.06872	0.285196	0.387051	-6.35128	NA	RGD1305537	Rattus norvegicus similar to RIKEN cDNA 3110001I22 (RGD1305537), mRNA [NM_001108822]
A_42_P470864	NM_001106111	0.19571	10.0693	1.06829	0.28539	0.387073	-6.35173	NA	Acot13	Rattus norvegicus acyl-CoA thioesterase 13 (Acot13), mRNA [NM_001106111]
A_64_P037425	NM_001008722	0.195201	8.92466	1.06551	0.286643	0.388529	-6.35466	NA	Irf8	Rattus norvegicus interferon regulatory factor 8 (Irf8), mRNA [NM_001008722]
A_42_P522682	NM_001107838	-0.1951	9.43119	-1.06496	0.286893	0.38853	-6.35525	NA	Rbm18	Rattus norvegicus RNA binding motif protein 18 (Rbm18), mRNA [NM_001107838]
A_64_P098698	A_64_P098698	0.195056	10.4204	1.06472	0.287003	0.38853	-6.3555	NA
A_64_P085700	NM_001108548	-0.194684	8.91066	-1.06269	0.287922	0.389531	-6.35764	NA	Rpl22l1	Rattus norvegicus ribosomal protein L22 like 1 (Rpl22l1), mRNA [NM_001108548]
A_64_P002809	A_64_P002809	-0.194373	7.88864	-1.06099	0.288692	0.390329	-6.35942	NA
A_42_P512385	XR_085744	-0.194275	8.93389	-1.06046	0.288937	0.390359	-6.35999	NA	RGD1562952	PREDICTED: Rattus norvegicus similar to Erbb2 interacting protein isoform 2 (RGD1562952), miscRNA [XR_085744]
A_64_P111325	NM_053426	-0.194159	12.3457	-1.05983	0.289223	0.390359	-6.36065	NA	Sf3b1	Rattus norvegicus splicing factor 3b, subunit 1 (Sf3b1), mRNA [NM_053426]
A_44_P377245	NM_053337	-0.194147	10.4938	-1.05976	0.289255	0.390359	-6.36072	Pias2	Pias2	Rattus norvegicus protein inhibitor of activated STAT, 2 (Pias2), mRNA [NM_053337]
A_44_P449727	NM_001004246	0.193741	8.14901	1.05754	0.290263	0.391476	-6.36304	Ttc12	Ttc12	Rattus norvegicus tetratricopeptide repeat domain 12 (Ttc12), mRNA [NM_001004246]
A_42_P536564	NM_001008344	-0.193423	12.0697	-1.05581	0.291056	0.392063	-6.36486	Etf1	Etf1	Rattus norvegicus eukaryotic translation termination factor 1 (Etf1), mRNA [NM_001008344]
A_44_P188441	NM_012606	0.193421	6.5971	1.0558	0.291061	0.392063	-6.36487	Myl3	Myl3	Rattus norvegicus myosin, light chain 3, alkali; ventricular, skeletal, slow (Myl3), mRNA [NM_012606]
A_42_P813220	NM_001109044	0.193129	13.4496	1.0542	0.291792	0.392803	-6.36654	NA	Myeov2	Rattus norvegicus myeloma overexpressed 2 (Myeov2), mRNA [NM_001109044]
A_64_P059545	NM_053477	0.193037	10.6176	1.0537	0.29202	0.392867	-6.36706	NA	Mlycd	Rattus norvegicus malonyl-CoA decarboxylase (Mlycd), nuclear gene encoding mitochondrial protein, mRNA [NM_053477]
A_44_P121446	NM_001007619	-0.192872	8.86917	-1.0528	0.292434	0.393179	-6.368	Tmed5	Tmed5	Rattus norvegicus transmembrane emp24 protein transport domain containing 5 (Tmed5), mRNA [NM_001007619]
A_44_P218490	BC088301	-0.192511	9.57512	-1.05083	0.293337	0.394149	-6.37005	NA		Rattus norvegicus cDNA clone IMAGE:7323401. [BC088301]
A_43_P11614	NM_012904	0.192077	11.9325	1.04846	0.294428	0.395369	-6.37252	Anxa1	Anxa1	Rattus norvegicus annexin A1 (Anxa1), mRNA [NM_012904]
A_42_P674598	NM_013067	-0.191746	14.0378	-1.04665	0.29526	0.396241	-6.37439	Rpn1	Rpn1	Rattus norvegicus ribophorin I (Rpn1), mRNA [NM_013067]
A_42_P813220	NM_001109044	0.191128	13.6946	1.04328	0.29682	0.398088	-6.37789	NA	Myeov2	Rattus norvegicus myeloma overexpressed 2 (Myeov2), mRNA [NM_001109044]
A_64_P068022	NM_175580	-0.190951	11.5615	-1.04231	0.297268	0.398247	-6.37888	NA	Gnl3	Rattus norvegicus guanine nucleotide binding protein-like 3 (nucleolar) (Gnl3), mRNA [NM_175580]
A_64_P001042	ENSRNOT00000014231	0.190935	9.11959	1.04223	0.297306	0.398247	-6.37897	NA	Kcnq4	Potassium voltage-gated channel subfamily KQT member 4 [Source:UniProtKB/Swiss-Prot;Acc:Q9JK96] [ENSRNOT00000014231]
A_42_P475681	NM_001108408	-0.190603	8.34885	-1.04041	0.298147	0.399127	-6.38084	NA	Nol8	Rattus norvegicus nucleolar protein 8 (Nol8), mRNA [NM_001108408]
A_64_P312205	NM_001025036	-0.190483	10.0957	-1.03976	0.298452	0.399288	-6.38151	NA	LOC499339	Rattus norvegicus hypothetical protein LOC499339 (LOC499339), mRNA [NM_001025036]
A_64_P125943	NM_001100582	0.190297	8.6277	1.03874	0.298925	0.399472	-6.38256	NA	Ppfibp2	Rattus norvegicus PTPRF interacting protein, binding protein 2 (liprin beta 2) (Ppfibp2), mRNA [NM_001100582]
A_44_P175875	NM_001010966	0.190284	7.34275	1.03867	0.298958	0.399472	-6.38263	Pigv	Pigv	Rattus norvegicus phosphatidylinositol glycan anchor biosynthesis, class V (Pigv), mRNA [NM_001010966]
A_44_P218490	BC088301	-0.190109	9.25466	-1.03772	0.299402	0.399818	-6.38362	NA		Rattus norvegicus cDNA clone IMAGE:7323401. [BC088301]
A_42_P753601	ENSRNOT00000033355	-0.189894	6.97943	-1.03654	0.29995	0.400303	-6.38482	NA		Transcriptional regulator ATRX [Source:UniProtKB/Swiss-Prot;Acc:P70486] [ENSRNOT00000033355]
A_64_P101246	NM_001126296	-0.189599	10.5815	-1.03493	0.3007	0.401057	-6.38647	NA	Tra2a	Rattus norvegicus transformer 2 alpha homolog (Drosophila) (Tra2a), mRNA [NM_001126296]
A_44_P319322	NM_001008761	0.189379	6.87083	1.03373	0.301261	0.401558	-6.3877	Krt12	Krt12	Rattus norvegicus keratin 12 (Krt12), mRNA [NM_001008761]
A_42_P536564	NM_001008344	-0.189122	12.0559	-1.03233	0.301919	0.402187	-6.38914	Etf1	Etf1	Rattus norvegicus eukaryotic translation termination factor 1 (Etf1), mRNA [NM_001008344]
A_44_P172950	ENSRNOT00000059342	0.188923	14.9812	1.03124	0.302428	0.402617	-6.39025	NA		Histone H2A type 1-F [Source:UniProtKB/Swiss-Prot;Acc:Q64598] [ENSRNOT00000059342]
A_44_P988451	NM_001109291	0.188798	8.22255	1.03056	0.302747	0.402794	-6.39094	NA	H2afx	Rattus norvegicus H2A histone family, member X (H2afx), mRNA [NM_001109291]
A_43_P16737	NM_001130495	0.188726	12.339	1.03017	0.302932	0.402794	-6.39135	NA	Rabl4	Rattus norvegicus RAB, member of RAS oncogene family-like 4 (Rabl4), mRNA [NM_001130495]
A_64_P157823	ENSRNOT00000017800	-0.188558	8.5042	-1.02925	0.303362	0.403118	-6.39228	NA		2',5'-phosphodiesterase 12 [Source:UniProtKB/Swiss-Prot;Acc:Q6AXQ5] [ENSRNOT00000017800]
A_42_P523517	FQ229104	0.188401	9.81188	1.0284	0.303764	0.403404	-6.39315	NA		Rattus norvegicus TL0ADA49YG04 mRNA sequence. [FQ229104]
A_42_P813220	NM_001109044	0.1882	13.5218	1.0273	0.30428	0.403719	-6.39427	NA	Myeov2	Rattus norvegicus myeloma overexpressed 2 (Myeov2), mRNA [NM_001109044]
A_64_P081217	NM_001013860	-0.188164	8.70243	-1.0271	0.304374	0.403719	-6.39447	NA	Ptrh2	Rattus norvegicus peptidyl-tRNA hydrolase 2 (Ptrh2), nuclear gene encoding mitochondrial protein, mRNA [NM_001013860]
A_42_P603716	TC596010	-0.18767	11.0907	-1.0244	0.305645	0.405157	-6.39721	NA		SC23A_MOUSE (Q01405) Protein transport protein Sec23A (SEC23-related protein A), complete [TC596010]
A_42_P483302	NM_001107428	0.187476	8.35661	1.02334	0.306145	0.405471	-6.39828	NA	Znf23	Rattus norvegicus zinc finger protein 23 (KOX 16) (Znf23), mRNA [NM_001107428]
A_42_P536564	NM_001008344	-0.187368	11.9313	-1.02276	0.306423	0.405471	-6.39888	Etf1	Etf1	Rattus norvegicus eukaryotic translation termination factor 1 (Etf1), mRNA [NM_001008344]
A_44_P606742	NM_001108927	-0.18736	7.85955	-1.02271	0.306444	0.405471	-6.39892	NA	Osbp	Rattus norvegicus oxysterol binding protein (Osbp), mRNA [NM_001108927]
A_42_P733027	NM_001012090	-0.187255	9.44119	-1.02214	0.306714	0.405582	-6.3995	NA	Zc3h8	Rattus norvegicus zinc finger CCCH type containing 8 (Zc3h8), mRNA [NM_001012090]
A_42_P674598	NM_013067	-0.186235	14.1846	-1.01657	0.309357	0.408827	-6.40513	Rpn1	Rpn1	Rattus norvegicus ribophorin I (Rpn1), mRNA [NM_013067]
A_64_P045947	NM_001006965	0.186146	11.7014	1.01609	0.309589	0.408836	-6.40561	NA	Mrpl34	Rattus norvegicus mitochondrial ribosomal protein L34 (Mrpl34), nuclear gene encoding mitochondrial protein, mRNA [NM_001006965]
A_44_P1026233	NM_001107819	0.186009	10.7213	1.01534	0.309945	0.408836	-6.40637	NA	Tmem203	Rattus norvegicus transmembrane protein 203 (Tmem203), mRNA [NM_001107819]
A_64_P029581	NM_001134867	-0.185981	10.3478	-1.01518	0.310019	0.408836	-6.40652	NA	R3hdm1	Rattus norvegicus R3H domain containing 1 (R3hdm1), mRNA [NM_001134867]
A_64_P066549	A_64_P066549	-0.185942	13.9191	-1.01497	0.310119	0.408836	-6.40673	NA
A_44_P339571	NM_019290	-0.185641	8.83733	-1.01333	0.310904	0.409621	-6.40839	Btg3	Btg3	Rattus norvegicus BTG family, member 3 (Btg3), mRNA [NM_019290]
A_42_P689620	XM_002725235	0.185514	8.56624	1.01264	0.311234	0.409807	-6.40908	NA	Foxc1	PREDICTED: Rattus norvegicus forkhead box C1 (Foxc1), mRNA [XM_002725235]
A_64_P105616	NM_031119	-0.185372	11.4205	-1.01186	0.311605	0.410046	-6.40986	NA	Ssb	Rattus norvegicus Sjogren syndrome antigen B (Ssb), mRNA [NM_031119]
A_44_P944998	NM_001168661	0.185237	12.3952	1.01112	0.311958	0.410261	-6.4106	NA	LOC690344	Rattus norvegicus similar to Protein UNQ655/PRO1286 homolog precursor (LOC690344), mRNA [NM_001168661]
A_42_P603716	TC596010	-0.185121	10.7702	-1.01049	0.312261	0.41041	-6.41123	NA		SC23A_MOUSE (Q01405) Protein transport protein Sec23A (SEC23-related protein A), complete [TC596010]
A_42_P475623	NM_053394	0.185	7.7618	1.00983	0.312577	0.410532	-6.41189	Klf5	Klf5	Rattus norvegicus Kruppel-like factor 5 (Klf5), mRNA [NM_053394]
A_64_P109938	ENSRNOT00000002596	0.184941	9.44026	1.00951	0.312732	0.410532	-6.41221	NA	Gnb1l	Uncharacterized protein [Source:UniProtKB/TrEMBL;Acc:D3ZSP4] [ENSRNOT00000002596]
A_42_P674598	NM_013067	-0.184777	14.0588	-1.00861	0.31316	0.410844	-6.4131	Rpn1	Rpn1	Rattus norvegicus ribophorin I (Rpn1), mRNA [NM_013067]
A_64_P133508	A_64_P133508	-0.184472	8.53344	-1.00695	0.313961	0.411115	-6.41477	NA
A_64_P086598	A_64_P086598	-0.184471	8.92855	-1.00694	0.313963	0.411115	-6.41477	NA
A_43_P11514	NM_012678	-0.184431	10.5085	-1.00672	0.314069	0.411115	-6.41499	Tpm4	Tpm4	Rattus norvegicus tropomyosin 4 (Tpm4), mRNA [NM_012678]
A_44_P154112	NM_023991	-0.184409	6.94476	-1.0066	0.314125	0.411115	-6.41511	Prkaa2	Prkaa2	Rattus norvegicus protein kinase, AMP-activated, alpha 2 catalytic subunit (Prkaa2), mRNA [NM_023991]
A_42_P603716	TC596010	-0.184335	10.883	-1.0062	0.314318	0.411119	-6.41551	NA		SC23A_MOUSE (Q01405) Protein transport protein Sec23A (SEC23-related protein A), complete [TC596010]
A_42_P483286	NM_001014275	-0.184144	9.87436	-1.00516	0.314822	0.411529	-6.41655	Tceal8	Tceal8	Rattus norvegicus transcription elongation factor A (SII)-like 8 (Tceal8), mRNA [NM_001014275]
A_44_P105156	NM_001013069	0.184008	8.76498	1.00441	0.315179	0.411747	-6.41729	Stard10	Stard10	Rattus norvegicus StAR-related lipid transfer (START) domain containing 10 (Stard10), mRNA [NM_001013069]
A_44_P251295	NM_001015015	-0.182796	9.15146	-0.997799	0.318377	0.415674	-6.42385	Usp1	Usp1	Rattus norvegicus ubiquitin specific peptidase 1 (Usp1), mRNA [NM_001015015]
A_64_P048366	ENSRNOT00000059330	0.182633	11.3732	0.996909	0.318808	0.415755	-6.42473	NA		Histone H3.1 [Source:UniProtKB/Swiss-Prot;Acc:Q6LED0] [ENSRNOT00000059330]
A_42_P523517	FQ229104	0.182628	9.58682	0.996882	0.318822	0.415755	-6.42476	NA		Rattus norvegicus TL0ADA49YG04 mRNA sequence. [FQ229104]
A_42_P674598	NM_013067	-0.18244	14.4747	-0.995858	0.319319	0.416152	-6.42577	Rpn1	Rpn1	Rattus norvegicus ribophorin I (Rpn1), mRNA [NM_013067]
A_42_P671422	NM_001012228	0.181544	8.20001	0.990963	0.321704	0.418802	-6.43058	NA	Xkr5	Rattus norvegicus XK, Kell blood group complex subunit-related family, member 5 (Xkr5), mRNA [NM_001012228]
A_44_P184817	NM_080892	0.18153	7.93143	0.99089	0.321739	0.418802	-6.43065	Selenbp1	Selenbp1	Rattus norvegicus selenium binding protein 1 (Selenbp1), mRNA [NM_080892]
A_44_P420552	NM_001106658	-0.181095	7.73053	-0.988514	0.322901	0.420062	-6.43298	NA	Zcchc7	Rattus norvegicus zinc finger, CCHC domain containing 7 (Zcchc7), mRNA [NM_001106658]
A_64_P047371	NM_001109423	0.180793	15.0072	0.986863	0.32371	0.420862	-6.4346	NA	Hist1h2ak	Rattus norvegicus histone cluster 1, H2ak (Hist1h2ak), mRNA [NM_001109423]
A_64_P014508	NM_001108414	0.18068	9.64293	0.986248	0.324011	0.420935	-6.4352	NA	Hist1h2bm	Rattus norvegicus histone cluster 1, H2bm (Hist1h2bm), mRNA [NM_001108414]
A_42_P603716	TC596010	-0.180626	11.3791	-0.985955	0.324155	0.420935	-6.43549	NA		SC23A_MOUSE (Q01405) Protein transport protein Sec23A (SEC23-related protein A), complete [TC596010]
A_64_P019145	NM_001024885	-0.18026	9.9685	-0.983956	0.325137	0.421708	-6.43744	NA	Ccdc90b	Rattus norvegicus coiled-coil domain containing 90B (Ccdc90b), mRNA [NM_001024885]
A_42_P758122	NM_001164157	-0.180259	8.64563	-0.983951	0.32514	0.421708	-6.43744	NA	Nus1	Rattus norvegicus nuclear undecaprenyl pyrophosphate synthase 1 homolog (S. cerevisiae) (Nus1), mRNA [NM_001164157]
A_42_P471835	BQ210702	-0.180179	11.865	-0.983513	0.325355	0.421735	-6.43787	NA		UI-R-DY1-com-a-12-0-UI.s1 UI-R-DY1 Rattus norvegicus cDNA clone UI-R-DY1-com-a-12-0-UI 3', mRNA sequence [BQ210702]
A_64_P164057	A_64_P164057	-0.179291	10.1181	-0.978664	0.327746	0.42458	-6.44258	NA
A_64_P034635	XM_001055174	-0.179061	7.54977	-0.977412	0.328365	0.425128	-6.44379	NA	LOC679983	PREDICTED: Rattus norvegicus similar to germinal histone H4 gene (LOC679983), mRNA [XM_001055174]
A_42_P674598	NM_013067	-0.178426	14.3385	-0.973942	0.330085	0.426979	-6.44714	Rpn1	Rpn1	Rattus norvegicus ribophorin I (Rpn1), mRNA [NM_013067]
A_44_P527154	NM_001024282	0.178387	14.2617	0.973732	0.330189	0.426979	-6.44735	RGD1564767	Hist1h2af	Rattus norvegicus histone cluster 1, H2af (Hist1h2af), mRNA [NM_001024282]
A_42_P471835	BQ210702	-0.177938	12.3309	-0.97128	0.331409	0.427965	-6.44971	NA		UI-R-DY1-com-a-12-0-UI.s1 UI-R-DY1 Rattus norvegicus cDNA clone UI-R-DY1-com-a-12-0-UI 3', mRNA sequence [BQ210702]
A_43_P17761	NM_001109094	-0.177933	7.798	-0.971256	0.331421	0.427965	-6.44973	Etaa1	Etaa1	Rattus norvegicus Ewing tumor-associated antigen 1 (Etaa1), mRNA [NM_001109094]
A_42_P674598	NM_013067	-0.177888	14.217	-0.971007	0.331545	0.427965	-6.44997	Rpn1	Rpn1	Rattus norvegicus ribophorin I (Rpn1), mRNA [NM_013067]
A_64_P147993	ENSRNOT00000051917	0.177753	13.8926	0.970273	0.33191	0.428182	-6.45068	NA	Hist2h2ac	Histone H2A [Source:UniProtKB/TrEMBL;Acc:D4ACV3] [ENSRNOT00000051917]
A_44_P210736	XM_224238	0.177353	7.97925	0.968088	0.333001	0.429333	-6.45277	NA		Rattus norvegicus similar to Ran-interacting protein MOG1 (LOC290273), mRNA [XM_224238]
A_44_P449727	NM_001004246	0.177233	8.39536	0.967435	0.333327	0.429498	-6.4534	Ttc12	Ttc12	Rattus norvegicus tetratricopeptide repeat domain 12 (Ttc12), mRNA [NM_001004246]
A_42_P536564	NM_001008344	-0.176831	12.0043	-0.965241	0.334424	0.430655	-6.4555	Etf1	Etf1	Rattus norvegicus eukaryotic translation termination factor 1 (Etf1), mRNA [NM_001008344]
A_42_P470864	NM_001106111	0.176287	10.3667	0.962271	0.335914	0.432031	-6.45833	NA	Acot13	Rattus norvegicus acyl-CoA thioesterase 13 (Acot13), mRNA [NM_001106111]
A_64_P027941	ENSRNOT00000041929	0.176262	15.1464	0.96213	0.335984	0.432031	-6.45847	NA		Histone H2A type 1-F [Source:UniProtKB/Swiss-Prot;Acc:Q64598] [ENSRNOT00000041929]
A_42_P700829	ENSRNOT00000036931	-0.176223	9.95638	-0.961919	0.33609	0.432031	-6.45867	Dnttip2		Uncharacterized protein [Source:UniProtKB/TrEMBL;Acc:D3ZHM7] [ENSRNOT00000036931]
A_64_P082939	NM_019356	-0.175943	12.7444	-0.960391	0.336859	0.432762	-6.46012	NA	Eif2s1	Rattus norvegicus eukaryotic translation initiation factor 2, subunit 1 alpha (Eif2s1), mRNA [NM_019356]
A_44_P377245	NM_053337	-0.175765	10.2332	-0.95942	0.337347	0.433132	-6.46105	Pias2	Pias2	Rattus norvegicus protein inhibitor of activated STAT, 2 (Pias2), mRNA [NM_053337]
A_42_P837441	NM_001107556	0.175402	11.2702	0.957436	0.338347	0.434159	-6.46293	NA	Fam53b	Rattus norvegicus family with sequence similarity 53, member B (Fam53b), mRNA [NM_001107556]
A_44_P992489	NM_001134634	-0.174894	8.67004	-0.954664	0.339747	0.435697	-6.46555	NA	Zfp317	Rattus norvegicus zinc finger protein 317 (Zfp317), mRNA [NM_001134634]
A_44_P1045652	ENSRNOT00000066150	0.174649	10.6117	0.953326	0.340425	0.436308	-6.46682	Gnb1l		Uncharacterized protein [Source:UniProtKB/TrEMBL;Acc:D3ZSP4] [ENSRNOT00000066150]
A_64_P116869	NM_001008334	-0.174547	10.4431	-0.952771	0.340706	0.43641	-6.46734	NA	Tmem97	Rattus norvegicus transmembrane protein 97 (Tmem97), mRNA [NM_001008334]
A_64_P135758	NM_001191888	-0.17434	6.73834	-0.95164	0.341279	0.436886	-6.46841	NA	Prrg1	Rattus norvegicus proline rich Gla (G-carboxyglutamic acid) 1 (Prrg1), mRNA [NM_001191888]
A_42_P708569	NM_001191837	-0.174229	9.26021	-0.951036	0.341586	0.437021	-6.46898	NA	Ube3a	Rattus norvegicus ubiquitin protein ligase E3A (Ube3a), mRNA [NM_001191837]
A_64_P111345	NM_001024754	-0.17401	12.3786	-0.949839	0.342194	0.43754	-6.47011	NA	Gmps	Rattus norvegicus guanine monphosphate synthetase (Gmps), mRNA [NM_001024754]
A_44_P527154	NM_001024282	0.173727	14.4082	0.948296	0.342979	0.438285	-6.47156	RGD1564767	Hist1h2af	Rattus norvegicus histone cluster 1, H2af (Hist1h2af), mRNA [NM_001024282]
A_42_P686916	ENSRNOT00000032268	-0.173596	9.56319	-0.94758	0.343343	0.438491	-6.47223	NA	Tex9	Uncharacterized protein [Source:UniProtKB/TrEMBL;Acc:D3ZDU0] [ENSRNOT00000032268]
A_44_P154112	NM_023991	-0.172951	7.06875	-0.944061	0.345139	0.440525	-6.47552	Prkaa2	Prkaa2	Rattus norvegicus protein kinase, AMP-activated, alpha 2 catalytic subunit (Prkaa2), mRNA [NM_023991]
A_64_P030342	XM_001056658	0.172549	15.4397	0.941864	0.346262	0.441699	-6.47758	NA	LOC680322	PREDICTED: Rattus norvegicus similar to Histone H2A type 1 (LOC680322), mRNA [XM_001056658]
A_64_P042792	NM_080896	-0.172251	10.2582	-0.940236	0.347096	0.442453	-6.47909	NA	Hnrph1	Rattus norvegicus heterogeneous nuclear ribonucleoprotein H1 (Hnrph1), mRNA [NM_080896]
A_44_P201511	NM_001012087	-0.172191	7.05866	-0.939912	0.347263	0.442453	-6.47939	March7	Mar-07	Rattus norvegicus membrane-associated ring finger (C3HC4) 7 (March7), mRNA [NM_001012087]
A_42_P651202	NM_001108278	0.1708	10.9589	0.932319	0.351172	0.447131	-6.48643	NA	Sat2	Rattus norvegicus spermidine/spermine N1-acetyltransferase family member 2 (Sat2), mRNA [NM_001108278]
A_44_P508901	NM_001014273	-0.170738	7.29703	-0.93198	0.351347	0.447131	-6.48675	Armcx3	Armcx3	Rattus norvegicus armadillo repeat containing, X-linked 3 (Armcx3), mRNA [NM_001014273]
A_44_P342966	NM_001128152	0.170653	8.22728	0.931515	0.351587	0.447174	-6.48718	NA	Rwdd3	Rattus norvegicus RWD domain containing 3 (Rwdd3), mRNA [NM_001128152]
A_42_P483286	NM_001014275	-0.170269	10.0645	-0.929421	0.352671	0.448072	-6.48911	Tceal8	Tceal8	Rattus norvegicus transcription elongation factor A (SII)-like 8 (Tceal8), mRNA [NM_001014275]
A_43_P15386	NM_019622	0.170256	8.0765	0.929351	0.352707	0.448072	-6.48917	NA	Espn	Rattus norvegicus espin (Espn), mRNA [NM_019622]
A_42_P686916	ENSRNOT00000032268	-0.169958	9.83901	-0.927724	0.353551	0.448881	-6.49067	NA	Tex9	Uncharacterized protein [Source:UniProtKB/TrEMBL;Acc:D3ZDU0] [ENSRNOT00000032268]
A_64_P151071	NM_017268	-0.1698	11.6859	-0.926859	0.354	0.449188	-6.49146	NA	Hmgcs1	Rattus norvegicus 3-hydroxy-3-methylglutaryl-Coenzyme A synthase 1 (soluble) (Hmgcs1), mRNA [NM_017268]
A_64_P056689	ENSRNOT00000013790	0.169469	15.1433	0.925053	0.354938	0.450064	-6.49312	NA		Histone H2A type 1-C [Source:UniProtKB/Swiss-Prot;Acc:P0C169] [ENSRNOT00000013790]
A_44_P470528	NM_198783	-0.16941	9.41648	-0.92473	0.355106	0.450064	-6.49341	Ndufaf4	Ndufaf4	Rattus norvegicus NADH dehydrogenase (ubiquinone) 1 alpha subcomplex, assembly factor 4 (Ndufaf4), nuclear gene encoding mitochondrial protein, mRNA [NM_198783]
A_44_P368208	NM_001106951	-0.169259	8.63994	-0.923905	0.355536	0.450087	-6.49417	NA	Cul4b	Rattus norvegicus cullin 4B (Cul4b), mRNA [NM_001106951]
A_64_P011184	NM_001025646	-0.169257	10.0248	-0.923897	0.35554	0.450087	-6.49418	NA	Cep55	Rattus norvegicus centrosomal protein 55 (Cep55), mRNA [NM_001025646]
A_64_P107663	NM_001191104	0.168718	10.4482	0.920955	0.357074	0.451765	-6.49686	NA	Tmem223	Rattus norvegicus transmembrane protein 223 (Tmem223), mRNA [NM_001191104]
A_42_P702729	NM_001107557	-0.168489	8.521	-0.919702	0.357729	0.452329	-6.49801	NA	RGD1306820	Rattus norvegicus similar to erythroid differentiation-related factor 1 (RGD1306820), mRNA [NM_001107557]
A_42_P695362	NM_001106970	-0.168404	10.8356	-0.91924	0.35797	0.45237	-6.49843	NA	Mmgt1	Rattus norvegicus membrane magnesium transporter 1 (Mmgt1), mRNA [NM_001106970]
A_64_P129460	NM_001012504	-0.168201	13.0075	-0.918131	0.35855	0.452839	-6.49943	NA	Set	Rattus norvegicus SET nuclear oncogene (Set), mRNA [NM_001012504]
A_64_P019186	NM_001107433	-0.168116	7.98832	-0.917666	0.358794	0.452883	-6.49986	NA	Mon1b	Rattus norvegicus MON1 homolog b (yeast) (Mon1b), mRNA [NM_001107433]
A_64_P101246	NM_001126296	-0.167834	10.0372	-0.916131	0.359598	0.453634	-6.50125	NA	Tra2a	Rattus norvegicus transformer 2 alpha homolog (Drosophila) (Tra2a), mRNA [NM_001126296]
A_44_P468193	NM_145773	0.167677	7.45762	0.91527	0.36005	0.453893	-6.50203	Mxd3	Mxd3	Rattus norvegicus Max dimerization protein 3 (Mxd3), mRNA [NM_145773]
A_64_P157820	XM_001079095	-0.167617	6.31537	-0.914941	0.360223	0.453893	-6.50233	NA	LOC691632	PREDICTED: Rattus norvegicus similar to MIC2 like 1 (LOC691632), mRNA [XM_001079095]
A_64_P399208	ENSRNOT00000048694	-0.167406	10.3703	-0.91379	0.360827	0.454153	-6.50337	NA		L1 retroposon, ORF2 mRNA. [Source:UniProtKB/TrEMBL;Acc:Q63290] [ENSRNOT00000048694]
A_42_P589551	NM_001037093	-0.167398	9.59649	-0.913749	0.360849	0.454153	-6.50341	NA	Akap9	Rattus norvegicus A kinase (PRKA) anchor protein (yotiao) 9 (Akap9), mRNA [NM_001037093]
A_42_P483286	NM_001014275	-0.166626	10.0589	-0.909534	0.363068	0.456662	-6.50722	Tceal8	Tceal8	Rattus norvegicus transcription elongation factor A (SII)-like 8 (Tceal8), mRNA [NM_001014275]
A_42_P547027	NM_001004218	0.166558	10.0933	0.909165	0.363263	0.456662	-6.50755	Fuca2	Fuca2	Rattus norvegicus fucosidase, alpha-L- 2, plasma (Fuca2), mRNA [NM_001004218]
A_64_P075569	NM_024365	0.166445	8.61925	0.908547	0.363589	0.456696	-6.5081	NA	Htr6	Rattus norvegicus 5-hydroxytryptamine (serotonin) receptor 6 (Htr6), mRNA [NM_024365]
A_64_P075865	XM_001056555	-0.166403	10.0885	-0.908315	0.363712	0.456696	-6.50831	NA	Smchd1	PREDICTED: Rattus norvegicus similar to RIKEN cDNA 4931400A14 (RGD1307234), mRNA [XM_001056555]
A_44_P699909	NM_001191958	-0.166	7.70207	-0.906118	0.364873	0.457888	-6.51029	NA	Zfyve16	Rattus norvegicus zinc finger, FYVE domain containing 16 (Zfyve16), mRNA [NM_001191958]
A_44_P996482	NM_001025410	-0.165672	12.1181	-0.904327	0.365822	0.458813	-6.51189	Chmp5	Chmp5	Rattus norvegicus chromatin modifying protein 5 (Chmp5), mRNA [NM_001025410]
A_42_P674598	NM_013067	-0.165416	13.9761	-0.902931	0.366563	0.459476	-6.51314	Rpn1	Rpn1	Rattus norvegicus ribophorin I (Rpn1), mRNA [NM_013067]
A_42_P589551	NM_001037093	-0.164986	9.34125	-0.900584	0.36781	0.460773	-6.51524	NA	Akap9	Rattus norvegicus A kinase (PRKA) anchor protein (yotiao) 9 (Akap9), mRNA [NM_001037093]
A_42_P686916	ENSRNOT00000032268	-0.164869	9.65067	-0.899943	0.368151	0.460933	-6.51581	NA	Tex9	Uncharacterized protein [Source:UniProtKB/TrEMBL;Acc:D3ZDU0] [ENSRNOT00000032268]
A_64_P001042	ENSRNOT00000014231	0.164525	8.43754	0.898066	0.369151	0.461918	-6.51748	NA	Kcnq4	Potassium voltage-gated channel subfamily KQT member 4 [Source:UniProtKB/Swiss-Prot;Acc:Q9JK96] [ENSRNOT00000014231]
A_64_P059964	NM_001013858	-0.164296	11.6025	-0.896816	0.369817	0.462485	-6.51859	NA	Tlcd1	Rattus norvegicus TLC domain containing 1 (Tlcd1), mRNA [NM_001013858]
A_42_P470864	NM_001106111	0.163905	10.2711	0.894682	0.370957	0.463451	-6.52048	NA	Acot13	Rattus norvegicus acyl-CoA thioesterase 13 (Acot13), mRNA [NM_001106111]
A_42_P674598	NM_013067	-0.163884	14.1814	-0.894568	0.371018	0.463451	-6.52059	Rpn1	Rpn1	Rattus norvegicus ribophorin I (Rpn1), mRNA [NM_013067]
A_42_P738549	NM_031670	0.163771	15.2379	0.893952	0.371348	0.463596	-6.52113	Napsa	Napsa	Rattus norvegicus napsin A aspartic peptidase (Napsa), mRNA [NM_031670]
A_64_P011719	NM_001109533	-0.163578	8.89122	-0.892897	0.371912	0.464033	-6.52206	NA	Chmp1b	Rattus norvegicus chromatin modifying protein 1B (Chmp1b), mRNA [NM_001109533]
A_42_P554066	NM_001044243	-0.163373	8.30038	-0.891779	0.372511	0.464513	-6.52305	Tasp1	Tasp1	Rattus norvegicus taspase, threonine aspartase 1 (Tasp1), mRNA [NM_001044243]
A_64_P069671	ENSRNOT00000044268	0.162881	15.7326	0.889091	0.373954	0.466044	-6.52542	NA		Histone H2A type 2-A [Source:UniProtKB/Swiss-Prot;Acc:P0CC09] [ENSRNOT00000044268]
A_42_P471835	BQ210702	-0.162517	11.8272	-0.887104	0.375023	0.467065	-6.52717	NA		UI-R-DY1-com-a-12-0-UI.s1 UI-R-DY1 Rattus norvegicus cDNA clone UI-R-DY1-com-a-12-0-UI 3', mRNA sequence [BQ210702]
A_44_P468239	NM_181629	-0.162455	7.10805	-0.886766	0.375205	0.467065	-6.52747	Sgtb	Sgtb	Rattus norvegicus small glutamine-rich tetratricopeptide repeat (TPR)-containing, beta (Sgtb), mRNA [NM_181629]
A_64_P137198	NM_001008376	0.162048	11.6052	0.884546	0.376401	0.468286	-6.52942	NA	Trappc3	Rattus norvegicus trafficking protein particle complex 3 (Trappc3), mRNA [NM_001008376]
A_64_P030866	NM_001024282	0.161919	14.7501	0.883842	0.376782	0.46849	-6.53003	NA	Hist1h2af	Rattus norvegicus histone cluster 1, H2af (Hist1h2af), mRNA [NM_001024282]
A_43_P10252	NM_001011990	-0.161796	9.18324	-0.883172	0.377143	0.46867	-6.53062	Eif3e	Eif3e	Rattus norvegicus eukaryotic translation initiation factor 3, subunit E (Eif3e), mRNA [NM_001011990]
A_44_P514927	NM_001014178	0.161582	8.65182	0.882004	0.377775	0.469186	-6.53164	Fam69b	Fam69b	Rattus norvegicus family with sequence similarity 69, member B (Fam69b), mRNA [NM_001014178]
A_64_P189275	NM_145184	-0.161411	7.77044	-0.881066	0.378282	0.469546	-6.53246	NA	Usp15	Rattus norvegicus ubiquitin specific peptidase 15 (Usp15), mRNA [NM_145184]
A_42_P471835	BQ210702	-0.161337	12.3358	-0.880666	0.378499	0.469546	-6.53281	NA		UI-R-DY1-com-a-12-0-UI.s1 UI-R-DY1 Rattus norvegicus cDNA clone UI-R-DY1-com-a-12-0-UI 3', mRNA sequence [BQ210702]
A_64_P010338	A_64_P010338	0.161138	8.18891	0.879577	0.379089	0.469773	-6.53376	NA
A_43_P11151	NM_001108447	-0.161052	11.3086	-0.879109	0.379342	0.469773	-6.53416	Esrp2	Nfatc3	Rattus norvegicus nuclear factor of activated T-cells, cytoplasmic, calcineurin-dependent 3 (Nfatc3), mRNA [NM_001108447]
A_42_P627219	NM_001012468	-0.161036	10.2699	-0.879019	0.379391	0.469773	-6.53424	NA	Rab18	Rattus norvegicus RAB18, member RAS oncogene family (Rab18), mRNA [NM_001012468]
A_42_P495923	NM_001106804	0.160971	10.2528	0.878666	0.379582	0.469773	-6.53455	NA	Tmem205	Rattus norvegicus transmembrane protein 205 (Tmem205), mRNA [NM_001106804]
A_64_P127392	NM_001044249	0.160909	10.1911	0.878328	0.379766	0.469773	-6.53484	NA	Antxr1	Rattus norvegicus anthrax toxin receptor 1 (Antxr1), mRNA [NM_001044249]
A_42_P528007	NM_053871	-0.160479	7.28988	-0.875981	0.38104	0.470752	-6.53688	Srp54a	Srp54a	Rattus norvegicus signal recognition particle 54a (Srp54a), mRNA [NM_053871]
A_64_P045606	NM_001108373	-0.160429	7.54437	-0.875709	0.381188	0.470752	-6.53712	NA	Mapk1ip1l	Rattus norvegicus mitogen-activated protein kinase 1 interacting protein 1-like (Mapk1ip1l), mRNA [NM_001108373]
A_64_P015592	NM_001024332	-0.160422	11.6665	-0.87567	0.381209	0.470752	-6.53715	NA	Arl8b	Rattus norvegicus ADP-ribosylation factor-like 8B (Arl8b), mRNA [NM_001024332]
A_42_P471835	BQ210702	-0.160191	12.071	-0.874411	0.381895	0.471303	-6.53824	NA		UI-R-DY1-com-a-12-0-UI.s1 UI-R-DY1 Rattus norvegicus cDNA clone UI-R-DY1-com-a-12-0-UI 3', mRNA sequence [BQ210702]
A_44_P347348	NM_001113785	-0.160125	10.3239	-0.874051	0.382091	0.471303	-6.53856	NA	Ttc35	Rattus norvegicus tetratricopeptide repeat domain 35 (Ttc35), mRNA [NM_001113785]
A_64_P088990	NM_053335	-0.159571	10.7103	-0.871025	0.38374	0.472773	-6.54117	NA	Ctbp2	Rattus norvegicus C-terminal binding protein 2 (Ctbp2), mRNA [NM_053335]
A_64_P068022	NM_175580	-0.15955	11.3358	-0.870909	0.383804	0.472773	-6.54127	NA	Gnl3	Rattus norvegicus guanine nucleotide binding protein-like 3 (nucleolar) (Gnl3), mRNA [NM_175580]
A_42_P467531	XM_001077162	-0.159485	8.98693	-0.870556	0.383997	0.472773	-6.54157	NA	LOC687121	PREDICTED: Rattus norvegicus similar to Shc SH2-domain binding protein 1 (LOC687121), mRNA [XM_001077162]
A_42_P490612	NM_001108262	-0.159361	9.86623	-0.869876	0.384368	0.472773	-6.54216	NA	Zc3h7a	Rattus norvegicus zinc finger CCCH type containing 7 A (Zc3h7a), mRNA [NM_001108262]
A_64_P026828	NM_001009670	0.159198	9.41245	0.868988	0.384853	0.472773	-6.54292	NA	Abhd14a	Rattus norvegicus abhydrolase domain containing 14A (Abhd14a), mRNA [NM_001009670]
A_44_P209459	NM_022387	-0.159173	9.86359	-0.868852	0.384928	0.472773	-6.54304	Pafah1b2	Pafah1b2	Rattus norvegicus platelet-activating factor acetylhydrolase, isoform 1b, subunit 2 (Pafah1b2), mRNA [NM_022387]
A_42_P470864	NM_001106111	0.159117	10.3111	0.868549	0.385094	0.472773	-6.5433	NA	Acot13	Rattus norvegicus acyl-CoA thioesterase 13 (Acot13), mRNA [NM_001106111]
A_44_P1045652	ENSRNOT00000066150	0.159075	10.3749	0.868318	0.38522	0.472773	-6.5435	Gnb1l		Uncharacterized protein [Source:UniProtKB/TrEMBL;Acc:D3ZSP4] [ENSRNOT00000066150]
A_42_P483286	NM_001014275	-0.159066	10.0469	-0.86827	0.385247	0.472773	-6.54354	Tceal8	Tceal8	Rattus norvegicus transcription elongation factor A (SII)-like 8 (Tceal8), mRNA [NM_001014275]
A_64_P061765	NM_001011711	0.158948	8.4289	0.867624	0.3856	0.472939	-6.5441	NA	Fam89a	Rattus norvegicus family with sequence similarity 89, member A (Fam89a), mRNA [NM_001011711]
A_44_P106456	NM_001007622	0.158093	11.5647	0.862956	0.388162	0.475811	-6.5481	Pdlim2	Pdlim2	Rattus norvegicus PDZ and LIM domain 2 (Pdlim2), mRNA [NM_001007622]
A_44_P289637	NM_012651	0.157547	7.02818	0.859975	0.389803	0.477429	-6.55064	Slc4a1	Slc4a1	Rattus norvegicus solute carrier family 4 (anion exchanger), member 1 (Slc4a1), mRNA [NM_012651]
A_42_P471835	BQ210702	-0.157507	11.8528	-0.859758	0.389922	0.477429	-6.55083	NA		UI-R-DY1-com-a-12-0-UI.s1 UI-R-DY1 Rattus norvegicus cDNA clone UI-R-DY1-com-a-12-0-UI 3', mRNA sequence [BQ210702]
A_42_P589551	NM_001037093	-0.15673	9.86205	-0.855514	0.392267	0.479766	-6.55443	NA	Akap9	Rattus norvegicus A kinase (PRKA) anchor protein (yotiao) 9 (Akap9), mRNA [NM_001037093]
A_64_P107454	NM_001113740	-0.156727	9.05271	-0.855501	0.392274	0.479766	-6.55444	NA	Sep-07	Rattus norvegicus septin 7 (Sept7), transcript variant 2, mRNA [NM_001113740]
A_44_P185102	TC609113	-0.156305	7.02161	-0.853194	0.393552	0.481057	-6.55639	NA		Rattus norvegicus similar to hypothetical protein FLJ10287 (LOC362027), mRNA [XM_342329]
A_44_P536476	XM_002726729	0.155898	10.4949	0.850974	0.394784	0.482291	-6.55827	NA	Pxdn	PREDICTED: Rattus norvegicus peroxidasin homolog (Drosophila) (Pxdn), mRNA [XM_002726729]
A_42_P792129	NM_012911	0.155728	9.8684	0.850047	0.395299	0.482415	-6.55905	NA	Arrb2	Rattus norvegicus arrestin, beta 2 (Arrb2), mRNA [NM_012911]
A_64_P117984	NM_134466	-0.155648	8.9506	-0.849613	0.39554	0.482415	-6.55941	NA	Stau2	Rattus norvegicus staufen, RNA binding protein, homolog 2 (Drosophila) (Stau2), transcript variant LS, mRNA [NM_134466]
A_44_P993359	TC591393	0.155644	8.58754	0.849588	0.395554	0.482415	-6.55943	LOC686796		MMU64033 Tera {Mus musculus} (exp=-1; wgp=0; cg=0), partial (13%) [TC591393]
A_64_P102889	NM_001109571	0.155258	8.8029	0.84748	0.396728	0.483425	-6.56121	NA	Polr3gl	Rattus norvegicus polymerase (RNA) III (DNA directed) polypeptide G-like (Polr3gl), mRNA [NM_001109571]
A_44_P487355	NM_001012030	-0.155225	8.52494	-0.8473	0.396828	0.483425	-6.56136	Zfp281	Zfp281	Rattus norvegicus zinc finger protein 281 (Zfp281), mRNA [NM_001012030]
A_64_P304652	ENSRNOT00000060610	-0.154421	9.14988	-0.842912	0.399278	0.486136	-6.56503	NA		Uncharacterized protein [Source:UniProtKB/TrEMBL;Acc:D4AAK6] [ENSRNOT00000060610]
A_42_P470864	NM_001106111	0.154008	10.1047	0.84066	0.400538	0.487397	-6.56691	NA	Acot13	Rattus norvegicus acyl-CoA thioesterase 13 (Acot13), mRNA [NM_001106111]
A_64_P108876	NM_001007006	-0.153659	7.91986	-0.838755	0.401607	0.488422	-6.56849	NA	Dusp13	Rattus norvegicus dual specificity phosphatase 13 (Dusp13), transcript variant 2, mRNA [NM_001007006]
A_42_P758122	NM_001164157	-0.153504	8.92928	-0.837905	0.402084	0.488728	-6.5692	NA	Nus1	Rattus norvegicus nuclear undecaprenyl pyrophosphate synthase 1 homolog (S. cerevisiae) (Nus1), mRNA [NM_001164157]
A_42_P837183	NM_001126295	0.152905	8.61423	0.834639	0.403921	0.490465	-6.5719	NA	RGD1564379	Rattus norvegicus RGD1564379 (RGD1564379), mRNA [NM_001126295]
A_44_P421363	NM_013168	0.152851	9.86885	0.834343	0.404088	0.490465	-6.57215	Hmbs	Hmbs	Rattus norvegicus hydroxymethylbilane synthase (Hmbs), mRNA [NM_013168]
A_44_P211037	NM_001107914	0.152817	8.97218	0.834157	0.404192	0.490465	-6.5723	NA	Bai2	Rattus norvegicus brain-specific angiogenesis inhibitor 2 (Bai2), mRNA [NM_001107914]
A_42_P468805	NM_145721	0.152347	8.00901	0.831589	0.405641	0.49191	-6.57442	Cdk5rap1	Cdk5rap1	Rattus norvegicus CDK5 regulatory subunit associated protein 1 (Cdk5rap1), mRNA [NM_145721]
A_42_P727584	NM_031622	-0.152283	9.3855	-0.831241	0.405837	0.49191	-6.5747	Mapk6	Mapk6	Rattus norvegicus mitogen-activated protein kinase 6 (Mapk6), mRNA [NM_031622]
A_64_P085700	NM_001108548	-0.151953	9.07791	-0.829441	0.406855	0.492868	-6.57619	NA	Rpl22l1	Rattus norvegicus ribosomal protein L22 like 1 (Rpl22l1), mRNA [NM_001108548]
A_43_P18485	NM_001031661	0.151672	10.5595	0.827909	0.407722	0.493389	-6.57744	B4galt7	B4galt7	Rattus norvegicus xylosylprotein beta1,4-galactosyltransferase, polypeptide 7 (galactosyltransferase I) (B4galt7), mRNA [NM_001031661]
A_64_P105451	A_64_P105451	-0.151631	7.48524	-0.827686	0.407849	0.493389	-6.57763	NA
A_64_P115121	ENSRNOT00000038757	0.151545	12.8741	0.827211	0.408117	0.493389	-6.57801	NA	LOC681219	Uncharacterized protein C12orf62 homolog [Source:UniProtKB/Swiss-Prot;Acc:Q5XFV8] [ENSRNOT00000038757]
A_64_P059964	NM_001013858	-0.151519	11.8502	-0.827072	0.408196	0.493389	-6.57813	NA	Tlcd1	Rattus norvegicus TLC domain containing 1 (Tlcd1), mRNA [NM_001013858]
A_64_P103238	NM_001014158	-0.151393	7.18385	-0.826383	0.408587	0.493586	-6.57869	NA	Zfp52	Rattus norvegicus zinc finger protein 52 (Zfp52), mRNA [NM_001014158]
A_42_P580618	NM_021741	0.150878	7.52869	0.823572	0.410183	0.495238	-6.58099	Cep78	Cep78	Rattus norvegicus centrosomal protein 78 (Cep78), mRNA [NM_021741]
A_64_P038338	NM_080896	-0.150185	12.3011	-0.819788	0.412337	0.497561	-6.58407	NA	Hnrph1	Rattus norvegicus heterogeneous nuclear ribonucleoprotein H1 (Hnrph1), mRNA [NM_080896]
A_64_P083084	NM_001108081	-0.149912	8.45404	-0.818301	0.413185	0.498018	-6.58528	NA	Actr6	Rattus norvegicus ARP6 actin-related protein 6 homolog (yeast) (Actr6), mRNA [NM_001108081]
A_42_P475681	NM_001108408	-0.149871	8.61774	-0.818077	0.413313	0.498018	-6.58546	NA	Nol8	Rattus norvegicus nucleolar protein 8 (Nol8), mRNA [NM_001108408]
A_44_P357579	NM_001108246	-0.149841	11.9889	-0.817915	0.413405	0.498018	-6.58559	Ddx3x	Ddx3x	Rattus norvegicus DEAD (Asp-Glu-Ala-Asp) box polypeptide 3, X-linked (Ddx3x), mRNA [NM_001108246]
A_42_P700829	ENSRNOT00000036931	-0.149664	10.3571	-0.816945	0.41396	0.498408	-6.58637	Dnttip2		Uncharacterized protein [Source:UniProtKB/TrEMBL;Acc:D3ZHM7] [ENSRNOT00000036931]
A_44_P430872	NM_001004238	-0.149049	10.9456	-0.81359	0.41588	0.500442	-6.58908	Rab21	Rab21	Rattus norvegicus RAB21, member RAS oncogene family (Rab21), mRNA [NM_001004238]
A_42_P700829	ENSRNOT00000036931	-0.14881	9.89363	-0.812284	0.416629	0.501065	-6.59013	Dnttip2		Uncharacterized protein [Source:UniProtKB/TrEMBL;Acc:D3ZHM7] [ENSRNOT00000036931]
A_43_P12711	NM_031985	-0.148289	9.67938	-0.809443	0.41826	0.502748	-6.59242	Rps6kb1	Rps6kb1	Rattus norvegicus ribosomal protein S6 kinase, polypeptide 1 (Rps6kb1), mRNA [NM_031985]
A_44_P299641	ENSRNOT00000037311	-0.148147	7.72676	-0.808668	0.418706	0.503005	-6.59304	NA	Olr1572	PREDICTED: Rattus norvegicus olfactory receptor 1572 (Olr1572), mRNA [XM_001072702]
A_64_P075865	XM_001056555	-0.147899	10.5116	-0.807313	0.419486	0.503663	-6.59412	NA	Smchd1	PREDICTED: Rattus norvegicus similar to RIKEN cDNA 4931400A14 (RGD1307234), mRNA [XM_001056555]
A_64_P064660	NM_133320	-0.147655	11.4681	-0.805981	0.420254	0.504304	-6.59518	NA	Ndel1	Rattus norvegicus nudE nuclear distribution gene E homolog (A. nidulans)-like 1 (Ndel1), mRNA [NM_133320]
A_42_P686916	ENSRNOT00000032268	-0.147178	9.61688	-0.803374	0.421758	0.505607	-6.59726	NA	Tex9	Uncharacterized protein [Source:UniProtKB/TrEMBL;Acc:D3ZDU0] [ENSRNOT00000032268]
A_42_P671422	NM_001012228	0.147163	7.93013	0.803292	0.421806	0.505607	-6.59733	NA	Xkr5	Rattus norvegicus XK, Kell blood group complex subunit-related family, member 5 (Xkr5), mRNA [NM_001012228]
A_42_P627219	NM_001012468	-0.146703	10.2999	-0.800784	0.423256	0.507065	-6.59932	NA	Rab18	Rattus norvegicus RAB18, member RAS oncogene family (Rab18), mRNA [NM_001012468]
A_64_P008832	A_64_P008832	-0.146547	6.90607	-0.799933	0.423749	0.507375	-6.59999	NA
A_64_P032087	NM_001108275	-0.146225	11.9696	-0.798177	0.424768	0.508314	-6.60138	NA	P4ha2	Rattus norvegicus prolyl 4-hydroxylase, alpha polypeptide II (P4ha2), mRNA [NM_001108275]
A_64_P033679	NM_001111294	-0.146035	13.9916	-0.797138	0.425371	0.508754	-6.6022	NA	Hnrnpa3	Rattus norvegicus heterogeneous nuclear ribonucleoprotein A3 (Hnrnpa3), transcript variant 1, mRNA [NM_001111294]
A_42_P702729	NM_001107557	-0.145461	8.57239	-0.794006	0.427192	0.51065	-6.60467	NA	RGD1306820	Rattus norvegicus similar to erythroid differentiation-related factor 1 (RGD1306820), mRNA [NM_001107557]
A_44_P335755	NM_001108811	-0.145039	6.99353	-0.791703	0.428534	0.511972	-6.60648	NA	Twsg1	Rattus norvegicus twisted gastrulation homolog 1 (Drosophila) (Twsg1), mRNA [NM_001108811]
A_42_P542773	NM_001100860	-0.144615	7.79664	-0.789385	0.429887	0.513305	-6.6083	NA	Slc25a16	Rattus norvegicus solute carrier family 25 (mitochondrial carrier, Graves disease autoantigen), member 16 (Slc25a16), nuclear gene encoding mitochondrial protein, mRNA [NM_001100860]
A_64_P015622	NM_001107356	-0.144497	8.47171	-0.788745	0.430261	0.513469	-6.6088	NA	RGD1306613	Rattus norvegicus similar to RIKEN cDNA 1600012F09 (RGD1306613), mRNA [NM_001107356]
A_42_P490612	NM_001108262	-0.144347	10.2935	-0.787922	0.430742	0.51376	-6.60944	NA	Zc3h7a	Rattus norvegicus zinc finger CCCH type containing 7 A (Zc3h7a), mRNA [NM_001108262]
A_42_P655425	NM_001106406	-0.144139	7.83236	-0.786786	0.431407	0.514269	-6.61032	NA	Ppwd1	Rattus norvegicus peptidylprolyl isomerase domain and WD repeat containing 1 (Ppwd1), mRNA [NM_001106406]
A_42_P490612	NM_001108262	-0.14399	9.98618	-0.785974	0.431882	0.514553	-6.61096	NA	Zc3h7a	Rattus norvegicus zinc finger CCCH type containing 7 A (Zc3h7a), mRNA [NM_001108262]
A_42_P727584	NM_031622	-0.143869	9.37373	-0.785312	0.432271	0.514732	-6.61147	Mapk6	Mapk6	Rattus norvegicus mitogen-activated protein kinase 6 (Mapk6), mRNA [NM_031622]
A_43_P11614	NM_012904	0.143472	12.1034	0.783145	0.433542	0.515962	-6.61315	Anxa1	Anxa1	Rattus norvegicus annexin A1 (Anxa1), mRNA [NM_012904]
A_42_P537516	NM_001106023	-0.143379	10.9167	-0.782638	0.43384	0.516034	-6.61355	NA	Erlec1	Rattus norvegicus endoplasmic reticulum lectin 1 (Erlec1), mRNA [NM_001106023]
A_44_P468618	NM_001106353	-0.143028	6.72867	-0.780722	0.434966	0.517089	-6.61503	NA	Erlin1	Rattus norvegicus ER lipid raft associated 1 (Erlin1), mRNA [NM_001106353]
A_64_P156647	A_64_P156647	-0.142943	7.81686	-0.780259	0.435239	0.517129	-6.61539	NA
A_42_P465677	NM_001106241	0.142684	7.40951	0.778847	0.43607	0.517634	-6.61648	NA	Rinl	Rattus norvegicus Ras and Rab interactor-like (Rinl), mRNA [NM_001106241]
A_42_P471835	BQ210702	-0.142662	11.8678	-0.778726	0.436141	0.517634	-6.61657	NA		UI-R-DY1-com-a-12-0-UI.s1 UI-R-DY1 Rattus norvegicus cDNA clone UI-R-DY1-com-a-12-0-UI 3', mRNA sequence [BQ210702]
A_64_P105348	XM_002726259	-0.142584	6.59785	-0.778298	0.436393	0.51765	-6.6169	NA	Chmp4b	PREDICTED: Rattus norvegicus chromatin modifying protein 4B (Chmp4b), mRNA [XM_002726259]
A_64_P105580	NM_031141	0.142018	11.6983	0.775211	0.438215	0.519526	-6.61928	NA	Pax8	Rattus norvegicus paired box 8 (Pax8), mRNA [NM_031141]
A_64_P000577	A_64_P000577	-0.14117	6.79375	-0.770582	0.440955	0.522402	-6.62282	NA
A_42_P700829	ENSRNOT00000036931	-0.141118	10.0527	-0.770298	0.441123	0.522402	-6.62304	Dnttip2		Uncharacterized protein [Source:UniProtKB/TrEMBL;Acc:D3ZHM7] [ENSRNOT00000036931]
A_42_P560954	TC585880	0.140967	7.7391	0.769473	0.441612	0.522685	-6.62367	NA		GCFC_MOUSE (P58501) GC-rich sequence DNA-binding factor homolog (Fragment), partial (55%) [TC585880]
A_64_P105580	NM_031141	0.140891	11.722	0.76906	0.441857	0.522685	-6.62398	NA	Pax8	Rattus norvegicus paired box 8 (Pax8), mRNA [NM_031141]
A_64_P134465	NM_001127578	-0.140821	11.2972	-0.768676	0.442086	0.522685	-6.62427	NA	Fam91a1	Rattus norvegicus family with sequence similarity 91, member A1 (Fam91a1), mRNA [NM_001127578]
A_64_P087169	XM_341839	0.140014	10.275	0.76427	0.444706	0.525496	-6.62762	NA	Wtip	PREDICTED: Rattus norvegicus Wilms tumor 1 interacting protein (Wtip), mRNA [XM_341839]
A_42_P483286	NM_001014275	-0.139917	9.94979	-0.76374	0.445022	0.525521	-6.62802	Tceal8	Tceal8	Rattus norvegicus transcription elongation factor A (SII)-like 8 (Tceal8), mRNA [NM_001014275]
A_64_P017188	NM_012543	0.139819	12.6536	0.763208	0.445339	0.525521	-6.62842	NA	Dbp	Rattus norvegicus D site of albumin promoter (albumin D-box) binding protein (Dbp), mRNA [NM_012543]
A_64_P166440	NM_001106019	0.139783	12.5446	0.763013	0.445456	0.525521	-6.62857	NA	LOC685909	Rattus norvegicus similar to H2A histone family, member V isoform 1 (LOC685909), mRNA [NM_001106019]
A_64_P011259	NM_022699	-0.139675	15.0406	-0.762422	0.445808	0.525651	-6.62901	NA	Rpl30	Rattus norvegicus ribosomal protein L30 (Rpl30), mRNA [NM_022699]
A_44_P379791	NM_001024868	0.139413	9.24381	0.760989	0.446664	0.526189	-6.6301	Pih1d1	Pih1d1	Rattus norvegicus PIH1 domain containing 1 (Pih1d1), mRNA [NM_001024868]
A_64_P087281	A_64_P087281	0.139386	10.6521	0.760843	0.446751	0.526189	-6.63021	NA
A_42_P686916	ENSRNOT00000032268	-0.139042	9.85701	-0.758966	0.447873	0.527061	-6.63162	NA	Tex9	Uncharacterized protein [Source:UniProtKB/TrEMBL;Acc:D3ZDU0] [ENSRNOT00000032268]
A_44_P885003	NM_001107216	0.138955	6.95641	0.758491	0.448157	0.527061	-6.63198	NA	Arap2	Rattus norvegicus ArfGAP with RhoGAP domain, ankyrin repeat and PH domain 2 (Arap2), mRNA [NM_001107216]
A_42_P581060	NM_001108722	0.138935	11.2712	0.758384	0.448221	0.527061	-6.63206	NA	Glrx5	Rattus norvegicus glutaredoxin 5 (Glrx5), nuclear gene encoding mitochondrial protein, mRNA [NM_001108722]
A_64_P096836	NM_001004199	-0.138818	11.7445	-0.757741	0.448606	0.527228	-6.63254	NA	Tax1bp1	Rattus norvegicus Tax1 (human T-cell leukemia virus type I) binding protein 1 (Tax1bp1), mRNA [NM_001004199]
A_42_P671422	NM_001012228	0.138432	8.24827	0.755637	0.449867	0.528423	-6.63411	NA	Xkr5	Rattus norvegicus XK, Kell blood group complex subunit-related family, member 5 (Xkr5), mRNA [NM_001012228]
A_64_P144348	NM_130419	-0.138103	9.34792	-0.753842	0.450944	0.529401	-6.63546	NA	Dcbld2	Rattus norvegicus discoidin, CUB and LCCL domain containing 2 (Dcbld2), mRNA [NM_130419]
A_42_P471835	BQ210702	-0.137792	11.8736	-0.752144	0.451965	0.530312	-6.63672	NA		UI-R-DY1-com-a-12-0-UI.s1 UI-R-DY1 Rattus norvegicus cDNA clone UI-R-DY1-com-a-12-0-UI 3', mRNA sequence [BQ210702]
A_44_P996482	NM_001025410	-0.137674	11.6776	-0.7515	0.452352	0.530479	-6.6372	Chmp5	Chmp5	Rattus norvegicus chromatin modifying protein 5 (Chmp5), mRNA [NM_001025410]
A_44_P357579	NM_001108246	-0.137253	11.7728	-0.749201	0.453736	0.531814	-6.63891	Ddx3x	Ddx3x	Rattus norvegicus DEAD (Asp-Glu-Ala-Asp) box polypeptide 3, X-linked (Ddx3x), mRNA [NM_001108246]
A_64_P129460	NM_001012504	-0.136117	12.9484	-0.742998	0.457483	0.535915	-6.64349	NA	Set	Rattus norvegicus SET nuclear oncogene (Set), mRNA [NM_001012504]
A_42_P727584	NM_031622	-0.136	9.47445	-0.74236	0.457869	0.536078	-6.64396	Mapk6	Mapk6	Rattus norvegicus mitogen-activated protein kinase 6 (Mapk6), mRNA [NM_031622]
A_64_P041662	NM_182843	-0.135769	7.344	-0.741098	0.458634	0.536683	-6.64489	NA	Acbd3	Rattus norvegicus acyl-Coenzyme A binding domain containing 3 (Acbd3), mRNA [NM_182843]
A_42_P512385	XR_085744	-0.135343	8.79314	-0.738775	0.460044	0.538042	-6.64659	NA	RGD1562952	PREDICTED: Rattus norvegicus similar to Erbb2 interacting protein isoform 2 (RGD1562952), miscRNA [XR_085744]
A_42_P742797	NM_001106761	0.135225	10.0531	0.73813	0.460435	0.53821	-6.64706	NA	Brf1	Rattus norvegicus BRF1 homolog, subunit of RNA polymerase III transcription initiation factor IIIB (S. cerevisiae) (Brf1), mRNA [NM_001106761]
A_64_P110815	ENSRNOT00000049500	0.134767	7.85322	0.735632	0.461955	0.539695	-6.64889	NA	RGD1559629	Uncharacterized protein [Source:UniProtKB/TrEMBL;Acc:D3Z869] [ENSRNOT00000049500]
A_43_P17022	NM_001109122	0.134441	10.6427	0.73385	0.46304	0.540671	-6.65018	NA	RGD1562552	Rattus norvegicus similar to hypothetical protein LOC340061 (RGD1562552), mRNA [NM_001109122]
A_64_P066586	A_64_P066586	-0.134101	9.2658	-0.731998	0.46417	0.541698	-6.65153	NA
A_64_P115060	NM_031116	0.133778	7.64267	0.730234	0.465247	0.542275	-6.65281	NA	Ccl5	Rattus norvegicus chemokine (C-C motif) ligand 5 (Ccl5), mRNA [NM_031116]
A_42_P647976	NM_001108618	0.133738	8.07141	0.730011	0.465383	0.542275	-6.65297	NA	Krit1	Rattus norvegicus KRIT1, ankyrin repeat containing (Krit1), mRNA [NM_001108618]
A_64_P150691	NM_001033663	-0.133728	9.17209	-0.729959	0.465415	0.542275	-6.65301	NA	Araf	Rattus norvegicus v-raf murine sarcoma 3611 viral oncogene homolog (Araf), transcript variant 2, mRNA [NM_001033663]
A_64_P129413	TC602472	0.133233	7.10547	0.727259	0.467067	0.543887	-6.65495	NA		AY456387 kinetochore protein Spc24 {Homo sapiens} (exp=-1; wgp=0; cg=0), partial (85%) [TC602472]
A_44_P309398	NM_001077670	-0.133147	8.95076	-0.726789	0.467355	0.543887	-6.65529	Eif3j	Eif3j	Rattus norvegicus eukaryotic translation initiation factor 3, subunit J (Eif3j), mRNA [NM_001077670]
A_42_P560954	TC585880	0.133088	7.49073	0.726468	0.467552	0.543887	-6.65552	NA		GCFC_MOUSE (P58501) GC-rich sequence DNA-binding factor homolog (Fragment), partial (55%) [TC585880]
A_64_P118762	NM_030870	0.132954	8.09201	0.725737	0.468	0.544116	-6.65605	NA	Ogg1	Rattus norvegicus 8-oxoguanine DNA glycosylase (Ogg1), nuclear gene encoding mitochondrial protein, mRNA [NM_030870]
A_44_P454426	NM_001037093	-0.132867	7.09613	-0.725261	0.468292	0.544164	-6.65639	NA	Akap9	Rattus norvegicus A kinase (PRKA) anchor protein (yotiao) 9 (Akap9), mRNA [NM_001037093]
A_64_P075569	NM_024365	0.132371	8.94476	0.722554	0.469954	0.545802	-6.65833	NA	Htr6	Rattus norvegicus 5-hydroxytryptamine (serotonin) receptor 6 (Htr6), mRNA [NM_024365]
A_64_P064660	NM_133320	-0.132113	11.6457	-0.721146	0.47082	0.546514	-6.65934	NA	Ndel1	Rattus norvegicus nudE nuclear distribution gene E homolog (A. nidulans)-like 1 (Ndel1), mRNA [NM_133320]
A_64_P060456	XM_002728578	-0.131547	9.59032	-0.718052	0.472725	0.548432	-6.66154	NA	LOC100362727	PREDICTED: Rattus norvegicus ubiquitin carboxyl-terminal hydrolase CYLD (LOC100362727), mRNA [XM_002728578]
A_64_P052765	NM_001012055	0.131373	8.97067	0.717106	0.473308	0.548815	-6.66221	NA	Cdh16	Rattus norvegicus cadherin 16 (Cdh16), mRNA [NM_001012055]
A_42_P635396	NM_001109506	0.130691	10.1345	0.713383	0.475609	0.550778	-6.66485	NA	Elmod2	Rattus norvegicus ELMO/CED-12 domain containing 2 (Elmod2), mRNA [NM_001109506]
A_42_P589551	NM_001037093	-0.130686	9.39587	-0.713352	0.475628	0.550778	-6.66487	NA	Akap9	Rattus norvegicus A kinase (PRKA) anchor protein (yotiao) 9 (Akap9), mRNA [NM_001037093]
A_44_P147560	NM_001108982	-0.130645	8.93619	-0.713131	0.475764	0.550778	-6.66503	NA	Cfl2	Rattus norvegicus cofilin 2, muscle (Cfl2), mRNA [NM_001108982]
A_42_P738549	NM_031670	0.130479	15.2316	0.712223	0.476327	0.551057	-6.66567	Napsa	Napsa	Rattus norvegicus napsin A aspartic peptidase (Napsa), mRNA [NM_031670]
A_42_P727584	NM_031622	-0.13036	9.57459	-0.711574	0.476729	0.551057	-6.66613	Mapk6	Mapk6	Rattus norvegicus mitogen-activated protein kinase 6 (Mapk6), mRNA [NM_031622]
A_42_P727584	NM_031622	-0.130348	9.60661	-0.71151	0.476768	0.551057	-6.66617	Mapk6	Mapk6	Rattus norvegicus mitogen-activated protein kinase 6 (Mapk6), mRNA [NM_031622]
A_42_P627219	NM_001012468	-0.130215	10.5674	-0.710783	0.477219	0.551283	-6.66669	NA	Rab18	Rattus norvegicus RAB18, member RAS oncogene family (Rab18), mRNA [NM_001012468]
A_64_P001981	ENSRNOT00000042098	-0.130107	16.3934	-0.710194	0.477584	0.551288	-6.6671	NA		Cytochrome b [Source:UniProtKB/Swiss-Prot;Acc:P00159] [ENSRNOT00000042098]
A_44_P976816	NM_001109364	-0.130063	7.3536	-0.709955	0.477732	0.551288	-6.66727	NA	Ankrd57	Rattus norvegicus ankyrin repeat domain 57 (Ankrd57), mRNA [NM_001109364]
A_42_P702729	NM_001107557	-0.129972	8.4485	-0.709459	0.47804	0.551349	-6.66762	NA	RGD1306820	Rattus norvegicus similar to erythroid differentiation-related factor 1 (RGD1306820), mRNA [NM_001107557]
A_44_P540738	NM_019149	-0.129862	10.2318	-0.708854	0.478415	0.551488	-6.66804	Matr3	Matr3	Rattus norvegicus matrin 3 (Matr3), mRNA [NM_019149]
A_42_P475681	NM_001108408	-0.129726	8.75139	-0.708112	0.478876	0.551726	-6.66856	NA	Nol8	Rattus norvegicus nucleolar protein 8 (Nol8), mRNA [NM_001108408]
A_64_P011184	NM_001025646	-0.128836	10.0781	-0.703254	0.481897	0.554912	-6.67196	NA	Cep55	Rattus norvegicus centrosomal protein 55 (Cep55), mRNA [NM_001025646]
A_64_P082825	NM_183052	-0.128616	7.51816	-0.702053	0.482646	0.555479	-6.67279	NA	Ube2v2	Rattus norvegicus ubiquitin-conjugating enzyme E2 variant 2 (Ube2v2), mRNA [NM_183052]
A_64_P088990	NM_053335	-0.127781	10.7603	-0.697495	0.485493	0.558459	-6.67595	NA	Ctbp2	Rattus norvegicus C-terminal binding protein 2 (Ctbp2), mRNA [NM_053335]
A_42_P686916	ENSRNOT00000032268	-0.127337	9.56068	-0.695074	0.487009	0.559905	-6.67762	NA	Tex9	Uncharacterized protein [Source:UniProtKB/TrEMBL;Acc:D3ZDU0] [ENSRNOT00000032268]
A_44_P324482	NM_001025762	0.126692	9.24098	0.691556	0.489216	0.56214	-6.68004	Smyd3	Smyd3	Rattus norvegicus SET and MYND domain containing 3 (Smyd3), mRNA [NM_001025762]
A_42_P647976	NM_001108618	0.126618	8.42429	0.691149	0.489472	0.56214	-6.68032	NA	Krit1	Rattus norvegicus KRIT1, ankyrin repeat containing (Krit1), mRNA [NM_001108618]
A_42_P490612	NM_001108262	-0.126093	10.0878	-0.688282	0.491275	0.563912	-6.68227	NA	Zc3h7a	Rattus norvegicus zinc finger CCCH type containing 7 A (Zc3h7a), mRNA [NM_001108262]
A_64_P017188	NM_012543	0.125962	12.489	0.687569	0.491724	0.563947	-6.68276	NA	Dbp	Rattus norvegicus D site of albumin promoter (albumin D-box) binding protein (Dbp), mRNA [NM_012543]
A_42_P700829	ENSRNOT00000036931	-0.125932	10.0682	-0.687407	0.491826	0.563947	-6.68287	Dnttip2		Uncharacterized protein [Source:UniProtKB/TrEMBL;Acc:D3ZHM7] [ENSRNOT00000036931]
A_42_P537516	NM_001106023	-0.125854	10.9809	-0.686981	0.492095	0.563956	-6.68316	NA	Erlec1	Rattus norvegicus endoplasmic reticulum lectin 1 (Erlec1), mRNA [NM_001106023]
A_42_P490612	NM_001108262	-0.125639	10.4006	-0.685807	0.492835	0.564505	-6.68396	NA	Zc3h7a	Rattus norvegicus zinc finger CCCH type containing 7 A (Zc3h7a), mRNA [NM_001108262]
A_42_P490612	NM_001108262	-0.125339	10.21	-0.684169	0.493869	0.565391	-6.68507	NA	Zc3h7a	Rattus norvegicus zinc finger CCCH type containing 7 A (Zc3h7a), mRNA [NM_001108262]
A_64_P085635	TC587171	-0.124903	6.46341	-0.681787	0.495373	0.566814	-6.68668	NA		Q8VDS2_MOUSE (Q8VDS2) Ttll3 protein, partial (38%) [TC587171]
A_64_P011719	NM_001109533	-0.124777	8.6543	-0.681102	0.495807	0.566864	-6.68714	NA	Chmp1b	Rattus norvegicus chromatin modifying protein 1B (Chmp1b), mRNA [NM_001109533]
A_64_P094407	ENSRNOT00000010612	-0.124739	7.87352	-0.680891	0.495941	0.566864	-6.68729	NA		Uncharacterized protein [Source:UniProtKB/TrEMBL;Acc:D3ZH31] [ENSRNOT00000010612]
A_64_P138659	NM_139113	0.124239	11.7375	0.678164	0.497668	0.568538	-6.68912	NA	Nr2f6	Rattus norvegicus nuclear receptor subfamily 2, group F, member 6 (Nr2f6), mRNA [NM_139113]
A_44_P322451	FQ223410	-0.123926	14.5202	-0.676457	0.498751	0.569475	-6.69027	NA		Rattus norvegicus TL0ADA11YK02 mRNA sequence. [FQ223410]
A_64_P079225	NM_001014050	0.123714	9.5086	0.6753	0.499485	0.570013	-6.69104	NA	Fam110a	Rattus norvegicus family with sequence similarity 110, member A (Fam110a), mRNA [NM_001014050]
A_64_P009609	A_64_P009609	0.123522	7.97433	0.674248	0.500154	0.570273	-6.69174	NA
A_44_P322451	FQ223410	-0.123497	14.4753	-0.674112	0.50024	0.570273	-6.69183	NA		Rattus norvegicus TL0ADA11YK02 mRNA sequence. [FQ223410]
A_42_P841472	DV720985	-0.123295	9.05785	-0.673011	0.50094	0.570772	-6.69257	NA		RVL12088 Wackym-Soares normalized rat vestibular cDNA library Rattus norvegicus cDNA 5', mRNA sequence [DV720985]
A_42_P522682	NM_001107838	-0.123162	9.4758	-0.672282	0.501404	0.571	-6.69305	NA	Rbm18	Rattus norvegicus RNA binding motif protein 18 (Rbm18), mRNA [NM_001107838]
A_64_P129428	ENSRNOT00000049830	-0.122888	7.24036	-0.670791	0.502354	0.57178	-6.69405	NA		Uncharacterized protein [Source:UniProtKB/TrEMBL;Acc:D4ADL2] [ENSRNOT00000049830]
A_42_P589551	NM_001037093	-0.12273	9.3109	-0.669925	0.502906	0.572108	-6.69462	NA	Akap9	Rattus norvegicus A kinase (PRKA) anchor protein (yotiao) 9 (Akap9), mRNA [NM_001037093]
A_42_P647976	NM_001108618	0.122563	8.19186	0.669012	0.503488	0.572469	-6.69523	NA	Krit1	Rattus norvegicus KRIT1, ankyrin repeat containing (Krit1), mRNA [NM_001108618]
A_64_P129805	NM_053786	0.122137	9.70701	0.66669	0.50497	0.573854	-6.69676	NA	Rfc2	Rattus norvegicus replication factor C (activator 1) 2 (Rfc2), mRNA [NM_053786]
A_64_P012612	NM_031105	-0.121936	13.3203	-0.66559	0.505673	0.574248	-6.69749	NA	Rpl36al	Rattus norvegicus ribosomal protein L36a-like (Rpl36al), mRNA [NM_031105]
A_42_P468216	NM_001030026	0.121886	12.1913	0.665318	0.505847	0.574248	-6.69767	Ifi30	Ifi30	Rattus norvegicus interferon gamma inducible protein 30 (Ifi30), mRNA [NM_001030026]
A_64_P056182	NM_053363	-0.121433	8.29571	-0.662845	0.50743	0.575743	-6.69929	NA	Clcn3	Rattus norvegicus chloride channel 3 (Clcn3), mRNA [NM_053363]
A_42_P627219	NM_001012468	-0.121246	10.815	-0.661824	0.508084	0.575802	-6.69996	NA	Rab18	Rattus norvegicus RAB18, member RAS oncogene family (Rab18), mRNA [NM_001012468]
A_44_P540738	NM_019149	-0.121238	10.0644	-0.661783	0.50811	0.575802	-6.69999	Matr3	Matr3	Rattus norvegicus matrin 3 (Matr3), mRNA [NM_019149]
A_42_P475681	NM_001108408	-0.12119	8.55748	-0.661519	0.50828	0.575802	-6.70016	NA	Nol8	Rattus norvegicus nucleolar protein 8 (Nol8), mRNA [NM_001108408]
A_64_P236773	NM_181363	0.120634	8.3924	0.658485	0.510227	0.577705	-6.70215	NA	Nudt6	Rattus norvegicus nudix (nucleoside diphosphate linked moiety X)-type motif 6 (Nudt6), mRNA [NM_181363]
A_64_P040620	NM_001033070	-0.120478	11.0123	-0.657635	0.510773	0.577758	-6.7027	NA	Sarnp	Rattus norvegicus SAP domain containing ribonucleoprotein (Sarnp), mRNA [NM_001033070]
A_64_P147993	ENSRNOT00000051917	0.120416	13.7881	0.657295	0.510991	0.577758	-6.70292	NA	Hist2h2ac	Histone H2A [Source:UniProtKB/TrEMBL;Acc:D4ACV3] [ENSRNOT00000051917]
A_64_P122457	NM_001108703	0.120393	8.66965	0.657168	0.511073	0.577758	-6.703	NA	Rbks	Rattus norvegicus ribokinase (Rbks), mRNA [NM_001108703]
A_64_P107841	XM_001062139	0.119893	11.3292	0.654442	0.512827	0.579438	-6.70477	NA	LOC685069	PREDICTED: Rattus norvegicus similar to H2A histone family, member V isoform 1 (LOC685069), mRNA [XM_001062139]
A_64_P082825	NM_183052	-0.119345	7.57287	-0.65145	0.514756	0.581269	-6.70671	NA	Ube2v2	Rattus norvegicus ubiquitin-conjugating enzyme E2 variant 2 (Ube2v2), mRNA [NM_183052]
A_64_P125142	A_64_P125142	0.119266	9.1136	0.651016	0.515036	0.581269	-6.70699	NA
A_43_P15390	NM_030858	0.119204	10.3214	0.650682	0.515252	0.581269	-6.70721	Smad7	Smad7	Rattus norvegicus SMAD family member 7 (Smad7), mRNA [NM_030858]
A_42_P736530	XM_575365	-0.119063	6.94241	-0.649907	0.515752	0.581521	-6.7077	NA	RGD1563091	PREDICTED: Rattus norvegicus similar to OEF2 (RGD1563091), mRNA [XM_575365]
A_42_P475681	NM_001108408	-0.11898	8.61566	-0.649456	0.516044	0.581521	-6.70799	NA	Nol8	Rattus norvegicus nucleolar protein 8 (Nol8), mRNA [NM_001108408]
A_42_P483286	NM_001014275	-0.118913	10.003	-0.649089	0.516281	0.581521	-6.70823	Tceal8	Tceal8	Rattus norvegicus transcription elongation factor A (SII)-like 8 (Tceal8), mRNA [NM_001014275]
A_44_P323404	NM_013166	-0.118765	6.94231	-0.648281	0.516803	0.581806	-6.70875	Cntf	Cntf	Rattus norvegicus ciliary neurotrophic factor (Cntf), mRNA [NM_013166]
A_42_P686916	ENSRNOT00000032268	-0.11862	10.0945	-0.647493	0.517313	0.582078	-6.70926	NA	Tex9	Uncharacterized protein [Source:UniProtKB/TrEMBL;Acc:D3ZDU0] [ENSRNOT00000032268]
A_64_P051647	NM_013101	0.118484	7.7651	0.646749	0.517794	0.582317	-6.70973	NA	Pde4a	Rattus norvegicus phosphodiesterase 4A, cAMP-specific (phosphodiesterase E2 dunce homolog, Drosophila) (Pde4a), mRNA [NM_013101]
A_44_P391035	NM_133563	0.118225	7.03106	0.645335	0.51871	0.582774	-6.71064	Giot1	Giot1	Rattus norvegicus gonadotropin inducible ovarian transcription factor 1 (Giot1), mRNA [NM_133563]
A_42_P792129	NM_012911	0.118217	9.50099	0.64529	0.518739	0.582774	-6.71067	NA	Arrb2	Rattus norvegicus arrestin, beta 2 (Arrb2), mRNA [NM_012911]
A_42_P483286	NM_001014275	-0.11781	9.95123	-0.643073	0.520177	0.584087	-6.71208	Tceal8	Tceal8	Rattus norvegicus transcription elongation factor A (SII)-like 8 (Tceal8), mRNA [NM_001014275]
A_43_P14233	NM_022391	-0.116933	12.4326	-0.63828	0.523291	0.587279	-6.71512	Pttg1	Pttg1	Rattus norvegicus pituitary tumor-transforming 1 (Pttg1), mRNA [NM_022391]
A_44_P1046847	NM_001009391	-0.11679	9.54558	-0.637501	0.523798	0.587544	-6.71561	Enoph1	Enoph1	Rattus norvegicus enolase-phosphatase 1 (Enoph1), mRNA [NM_001009391]
A_44_P1007449	NM_001134537	0.116647	10.6263	0.636722	0.524306	0.587808	-6.7161	NA	Acad10	Rattus norvegicus acyl-Coenzyme A dehydrogenase family, member 10 (Acad10), mRNA [NM_001134537]
A_42_P522682	NM_001107838	-0.116479	9.45264	-0.635807	0.524903	0.588173	-6.71668	NA	Rbm18	Rattus norvegicus RNA binding motif protein 18 (Rbm18), mRNA [NM_001107838]
A_64_P161493	XM_002726310	-0.11636	9.15165	-0.635156	0.525327	0.588344	-6.71709	NA	LOC100364718	PREDICTED: Rattus norvegicus myeloid/lymphoid or mixed-lineage leukemia 3-like (LOC100364718), mRNA [XM_002726310]
A_42_P727584	NM_031622	-0.116198	9.7394	-0.634271	0.525904	0.588686	-6.71765	Mapk6	Mapk6	Rattus norvegicus mitogen-activated protein kinase 6 (Mapk6), mRNA [NM_031622]
A_43_P14433	NM_001107633	-0.116117	7.58225	-0.63383	0.526192	0.588704	-6.71792	NA	Gcc2	Rattus norvegicus GRIP and coiled-coil domain containing 2 (Gcc2), mRNA [NM_001107633]
A_42_P535608	NM_001107160	0.115956	8.20976	0.632953	0.526764	0.589041	-6.71847	NA	Asf1b	Rattus norvegicus ASF1 anti-silencing function 1 homolog B (S. cerevisiae) (Asf1b), mRNA [NM_001107160]
A_43_P12090	NM_021662	0.115641	11.0166	0.631233	0.527888	0.589783	-6.71955	Pold1	Pold1	Rattus norvegicus polymerase (DNA directed), delta 1, catalytic subunit (Pold1), mRNA [NM_021662]
A_64_P029112	ENSRNOT00000008614	0.115618	7.60644	0.631104	0.527973	0.589783	-6.71963	NA	Pvrl1	Nectin-1 [Source:UniProtKB/TrEMBL;Acc:Q9WTY6] [ENSRNOT00000008614]
A_42_P635396	NM_001109506	0.114779	10.1568	0.626526	0.53097	0.592825	-6.72248	NA	Elmod2	Rattus norvegicus ELMO/CED-12 domain containing 2 (Elmod2), mRNA [NM_001109506]
A_64_P060456	XM_002728578	-0.114618	9.48477	-0.625648	0.531546	0.593162	-6.72303	NA	LOC100362727	PREDICTED: Rattus norvegicus ubiquitin carboxyl-terminal hydrolase CYLD (LOC100362727), mRNA [XM_002728578]
A_64_P101225	NM_001168586	-0.114274	7.60871	-0.623769	0.53278	0.594233	-6.72419	NA	Rufy2	Rattus norvegicus RUN and FYVE domain containing 2 (Rufy2), mRNA [NM_001168586]
A_42_P627219	NM_001012468	-0.114135	10.4695	-0.62301	0.533278	0.594483	-6.72466	NA	Rab18	Rattus norvegicus RAB18, member RAS oncogene family (Rab18), mRNA [NM_001012468]
A_44_P250988	NM_001130579	0.114051	8.77814	0.62255	0.53358	0.594514	-6.72494	NA	Serhl2	Rattus norvegicus serine hydrolase-like 2 (Serhl2), mRNA [NM_001130579]
A_44_P393580	NM_017249	-0.113639	9.25993	-0.620301	0.53506	0.595637	-6.72633	Esyt1	Esyt1	Rattus norvegicus extended synaptotagmin-like protein 1 (Esyt1), mRNA [NM_017249]
A_64_P018023	ENSRNOT00000038779	-0.113464	9.48277	-0.61935	0.535686	0.595637	-6.72691	NA		Uncharacterized protein [Source:UniProtKB/TrEMBL;Acc:D3ZE51] [ENSRNOT00000038779]
A_43_P13290	NM_138530	0.113361	7.33128	0.618786	0.536057	0.595637	-6.72726	Pbld	Pbld	Rattus norvegicus phenazine biosynthesis-like protein domain containing (Pbld), mRNA [NM_138530]
A_42_P635396	NM_001109506	0.113282	9.99004	0.618351	0.536344	0.595637	-6.72752	NA	Elmod2	Rattus norvegicus ELMO/CED-12 domain containing 2 (Elmod2), mRNA [NM_001109506]
A_64_P042117	NM_001012185	-0.113267	10.4219	-0.618271	0.536396	0.595637	-6.72757	NA	Caprin1	Rattus norvegicus cell cycle associated protein 1 (Caprin1), mRNA [NM_001012185]
A_44_P230813	NM_001107026	-0.113248	9.2678	-0.618169	0.536464	0.595637	-6.72763	NA	Rhot1	Rattus norvegicus ras homolog gene family, member T1 (Rhot1), mRNA [NM_001107026]
A_64_P109603	BC089781	-0.113234	8.39233	-0.618095	0.536513	0.595637	-6.72768	NA	Cflar	Rattus norvegicus CASP8 and FADD-like apoptosis regulator, mRNA (cDNA clone MGC:108616 IMAGE:7376876), complete cds. [BC089781]
A_42_P552341	NM_053519	0.113061	9.18442	0.617148	0.537137	0.596024	-6.72826	NA	Sorl1	Rattus norvegicus sortilin-related receptor, LDLR class A repeats-containing (Sorl1), mRNA [NM_053519]
A_64_P012612	NM_031105	-0.11259	13.281	-0.614576	0.538835	0.597601	-6.72983	NA	Rpl36al	Rattus norvegicus ribosomal protein L36a-like (Rpl36al), mRNA [NM_031105]
A_42_P800859	NM_001107684	-0.112198	9.10489	-0.61244	0.540247	0.598812	-6.73112	NA	Rapgef2	Rattus norvegicus Rap guanine nucleotide exchange factor (GEF) 2 (Rapgef2), mRNA [NM_001107684]
A_42_P512385	XR_085744	-0.112111	9.0176	-0.611964	0.540562	0.598812	-6.73141	NA	RGD1562952	PREDICTED: Rattus norvegicus similar to Erbb2 interacting protein isoform 2 (RGD1562952), miscRNA [XR_085744]
A_42_P686916	ENSRNOT00000032268	-0.112058	9.57461	-0.611671	0.540756	0.598812	-6.73159	NA	Tex9	Uncharacterized protein [Source:UniProtKB/TrEMBL;Acc:D3ZDU0] [ENSRNOT00000032268]
A_64_P014080	NM_022189	0.111895	7.49497	0.610781	0.541345	0.599158	-6.73213	NA	Htr3b	Rattus norvegicus 5-hydroxytryptamine (serotonin) receptor 3b (Htr3b), mRNA [NM_022189]
A_43_P12090	NM_021662	0.110805	10.9169	0.604831	0.545292	0.603218	-6.73571	Pold1	Pold1	Rattus norvegicus polymerase (DNA directed), delta 1, catalytic subunit (Pold1), mRNA [NM_021662]
A_44_P1029397	NM_198134	0.1101	12.6577	0.600984	0.547851	0.605462	-6.73801	Bst2	Bst2	Rattus norvegicus bone marrow stromal cell antigen 2 (Bst2), mRNA [NM_198134]
A_64_P121653	A_64_P121653	-0.110092	8.35987	-0.600942	0.547879	0.605462	-6.73803	NA
A_64_P134744	NM_017112	0.109853	10.5407	0.599637	0.548748	0.605586	-6.73881	NA	Hpn	Rattus norvegicus hepsin (Hpn), mRNA [NM_017112]
A_44_P191615	NM_173327	-0.109845	7.93279	-0.599592	0.548778	0.605586	-6.73884	Taok1	Taok1	Rattus norvegicus TAO kinase 1 (Taok1), mRNA [NM_173327]
A_64_P153533	NM_001013153	0.109831	11.3245	0.599514	0.54883	0.605586	-6.73888	NA	Ubtd1	Rattus norvegicus ubiquitin domain containing 1 (Ubtd1), mRNA [NM_001013153]
A_43_P12852	NM_053554	-0.109397	6.45391	-0.597146	0.55041	0.60702	-6.74029	NA	Picalm	Rattus norvegicus phosphatidylinositol binding clathrin assembly protein (Picalm), mRNA [NM_053554]
A_42_P800859	NM_001107684	-0.109135	9.14291	-0.59572	0.551362	0.607761	-6.74113	NA	Rapgef2	Rattus norvegicus Rap guanine nucleotide exchange factor (GEF) 2 (Rapgef2), mRNA [NM_001107684]
A_64_P040620	NM_001033070	-0.108803	10.9396	-0.593905	0.552576	0.608789	-6.7422	NA	Sarnp	Rattus norvegicus SAP domain containing ribonucleoprotein (Sarnp), mRNA [NM_001033070]
A_43_P11613	NM_012903	0.10756	9.1445	0.587122	0.557121	0.613485	-6.74616	Anp32a	Anp32a	Rattus norvegicus acidic (leucine-rich) nuclear phosphoprotein 32 family, member A (Anp32a), mRNA [NM_012903]
A_42_P490612	NM_001108262	-0.107482	10.2805	-0.586696	0.557408	0.613489	-6.74641	NA	Zc3h7a	Rattus norvegicus zinc finger CCCH type containing 7 A (Zc3h7a), mRNA [NM_001108262]
A_64_P084856	A_64_P084856	-0.107019	10.4178	-0.584168	0.559107	0.615046	-6.74788	NA
A_42_P560954	TC585880	0.106129	7.46126	0.579312	0.562379	0.618331	-6.75068	NA		GCFC_MOUSE (P58501) GC-rich sequence DNA-binding factor homolog (Fragment), partial (55%) [TC585880]
A_64_P112557	A_64_P112557	0.105747	10.0377	0.577223	0.563789	0.619567	-6.75187	NA
A_64_P158484	NM_053416	-0.105606	10.9707	-0.576456	0.564307	0.619822	-6.75231	NA	Strbp	Rattus norvegicus spermatid perinuclear RNA binding protein (Strbp), mRNA [NM_053416]
A_64_P085841	NM_012839	-0.105326	11.7826	-0.574925	0.565342	0.620644	-6.75318	NA	Cycs	Rattus norvegicus cytochrome c, somatic (Cycs), nuclear gene encoding mitochondrial protein, mRNA [NM_012839]
A_64_P074554	NM_001008317	-0.104905	11.3909	-0.572628	0.566897	0.621984	-6.75449	NA	Erp44	Rattus norvegicus endoplasmic reticulum protein 44 (Erp44), mRNA [NM_001008317]
A_42_P475681	NM_001108408	-0.10484	8.50207	-0.572273	0.567137	0.621984	-6.75469	NA	Nol8	Rattus norvegicus nucleolar protein 8 (Nol8), mRNA [NM_001108408]
A_43_P18208	NM_001107363	-0.104005	7.56478	-0.567713	0.57023	0.624836	-6.75726	NA	Pitrm1	Rattus norvegicus pitrilysin metallopeptidase 1 (Pitrm1), nuclear gene encoding mitochondrial protein, mRNA [NM_001107363]
A_44_P347348	NM_001113785	-0.103982	10.4431	-0.567589	0.570314	0.624836	-6.75733	NA	Ttc35	Rattus norvegicus tetratricopeptide repeat domain 35 (Ttc35), mRNA [NM_001113785]
A_64_P068801	NM_031616	-0.103722	9.84164	-0.566168	0.571279	0.625577	-6.75813	NA	Zranb2	Rattus norvegicus zinc finger, RAN-binding domain containing 2 (Zranb2), mRNA [NM_031616]
A_42_P542773	NM_001100860	-0.102824	7.74651	-0.561269	0.574614	0.628911	-6.76087	NA	Slc25a16	Rattus norvegicus solute carrier family 25 (mitochondrial carrier, Graves disease autoantigen), member 16 (Slc25a16), nuclear gene encoding mitochondrial protein, mRNA [NM_001100860]
A_64_P143335	NM_057205	-0.102697	10.1693	-0.560578	0.575086	0.629109	-6.76125	NA	Uba3	Rattus norvegicus ubiquitin-like modifier activating enzyme 3 (Uba3), mRNA [NM_057205]
A_43_P16581	XM_219345	0.102385	8.56617	0.558873	0.576248	0.630062	-6.76219	NA	Znf553	PREDICTED: Rattus norvegicus zinc finger protein 553 (Znf553), mRNA [XM_219345]
A_43_P16892	XR_006034	0.102275	12.1491	0.558269	0.576661	0.630195	-6.76253	LOC681309	LOC681309	PREDICTED: Rattus norvegicus similar to Thrombospondin-3 precursor (LOC681309), miscRNA [XR_006034]
A_43_P10252	NM_001011990	-0.102077	9.45603	-0.557189	0.577398	0.630683	-6.76313	Eif3e	Eif3e	Rattus norvegicus eukaryotic translation initiation factor 3, subunit E (Eif3e), mRNA [NM_001011990]
A_42_P727584	NM_031622	-0.101816	9.41531	-0.555767	0.57837	0.631426	-6.76391	Mapk6	Mapk6	Rattus norvegicus mitogen-activated protein kinase 6 (Mapk6), mRNA [NM_031622]
A_64_P128285	NM_181634	0.101545	7.14416	0.554286	0.579383	0.631911	-6.76472	NA	Lppr3	Rattus norvegicus lipid phosphate phosphatase-related protein type 3 (Lppr3), mRNA [NM_181634]
A_43_P17696	NM_001004257	0.101541	10.1601	0.554265	0.579397	0.631911	-6.76473	Hspa14	Hspa14	Rattus norvegicus heat shock protein 14 (Hspa14), mRNA [NM_001004257]
A_64_P343110	NM_001107868	-0.101336	7.64941	-0.553146	0.580163	0.632428	-6.76535	NA	Zfml	Rattus norvegicus zinc finger, matrin-like (Zfml), mRNA [NM_001107868]
A_64_P134397	NM_001071776	0.100642	8.19407	0.549358	0.58276	0.634939	-6.76742	NA	Bola1	Rattus norvegicus bolA homolog 1 (E. coli) (Bola1), mRNA [NM_001071776]
A_64_P146135	XR_006808	-0.0998656	7.33461	-0.54512	0.585671	0.637624	-6.76971	NA	LOC366449	PREDICTED: Rattus norvegicus hypothetical LOC366449 (LOC366449), miscRNA [XR_006808]
A_64_P120352	NM_001004072	0.0998277	12.1392	0.544913	0.585813	0.637624	-6.76982	NA	Pdha1	Rattus norvegicus pyruvate dehydrogenase (lipoamide) alpha 1 (Pdha1), nuclear gene encoding mitochondrial protein, mRNA [NM_001004072]
A_42_P753601	ENSRNOT00000033355	-0.0996075	7.06888	-0.543711	0.58664	0.638203	-6.77047	NA		Transcriptional regulator ATRX [Source:UniProtKB/Swiss-Prot;Acc:P70486] [ENSRNOT00000033355]
A_64_P109457	NM_001085369	0.0995086	7.79979	0.543172	0.587012	0.638287	-6.77076	NA	Kif2c	Rattus norvegicus kinesin family member 2C (Kif2c), transcript variant 1, mRNA [NM_001085369]
A_42_P490612	NM_001108262	-0.0991388	10.1788	-0.541153	0.588402	0.639478	-6.77185	NA	Zc3h7a	Rattus norvegicus zinc finger CCCH type containing 7 A (Zc3h7a), mRNA [NM_001108262]
A_42_P475681	NM_001108408	-0.0989382	8.35582	-0.540058	0.589157	0.639977	-6.77243	NA	Nol8	Rattus norvegicus nucleolar protein 8 (Nol8), mRNA [NM_001108408]
A_64_P089863	ENSRNOT00000015643	0.0986965	8.50775	0.538738	0.590067	0.640645	-6.77314	NA		Oxysterol-binding protein [Source:UniProtKB/TrEMBL;Acc:D3ZJ59] [ENSRNOT00000015643]
A_64_P069071	NM_001045843	-0.0978568	7.00204	-0.534155	0.593234	0.64376	-6.77557	NA	Lpar6	Rattus norvegicus lysophosphatidic acid receptor 6 (Lpar6), mRNA [NM_001045843]
A_44_P263440	NM_013221	-0.0975874	7.87701	-0.532685	0.594252	0.644542	-6.77635	Hbp1	Hbp1	Rattus norvegicus HMG-box transcription factor 1 (Hbp1), mRNA [NM_013221]
A_64_P145466	A_64_P145466	-0.0960571	12.7206	-0.524331	0.600048	0.650503	-6.78072	NA
[truncated: 168 more rows]
