# Supplementary material for: New Insights into FoxE1 Functions: Identification of Direct FoxE1 Targets in Thyroid Cells
Source: PLoS One. 2013 May 13;8(5):e62849. doi: 10.1371/journal.pone.0062849 (PMC3652843; doi:10.1371/journal.pone.0062849)
Supplement: Dataset S2 — Microarray results for siFoxE1 PCCl3 vs wt PCCl3 comparison. (XLS) [file pone.0062849.s005.xls]

## Sheet: Sheet1
si FoxE1 vs WT
ProbeName	SystematicName	logFC	AveExpr	t	P.Value	adj.P.Val	B	GeneSymbol	Symbol	Descripciğn
A_42_P536741	NM_001109577	-2.33704	11.9352	-11.5339	8.89718085300604e-31	1.67905666658557e-27	58.9257	NA	Derl3	Rattus norvegicus Der1-like domain family, member 3 (Derl3), mRNA [NM_001109577]
A_42_P536741	NM_001109577	-2.33487	12.0962	-11.5232	1.00753475342668e-30	1.67905666658557e-27	58.8037	NA	Derl3	Rattus norvegicus Der1-like domain family, member 3 (Derl3), mRNA [NM_001109577]
A_42_P536741	NM_001109577	-2.32055	11.8563	-11.4525	2.28361401432965e-30	2.53709516992024e-27	58.0007	NA	Derl3	Rattus norvegicus Der1-like domain family, member 3 (Derl3), mRNA [NM_001109577]
A_42_P536741	NM_001109577	-2.31488	11.8173	-11.4246	3.15271118059161e-30	2.62699659122796e-27	57.6843	NA	Derl3	Rattus norvegicus Der1-like domain family, member 3 (Derl3), mRNA [NM_001109577]
A_42_P536741	NM_001109577	-2.30184	11.8265	-11.3602	6.5964075846026e-30	4.39716529589609e-27	56.9599	NA	Derl3	Rattus norvegicus Der1-like domain family, member 3 (Derl3), mRNA [NM_001109577]
A_42_P536741	NM_001109577	-2.29775	11.9443	-11.34	8.3097127231279e-30	4.61604541769755e-27	56.7334	NA	Derl3	Rattus norvegicus Der1-like domain family, member 3 (Derl3), mRNA [NM_001109577]
A_42_P536741	NM_001109577	-2.28869	11.7988	-11.2953	1.38389222154416e-29	6.5893039634381e-27	56.233	NA	Derl3	Rattus norvegicus Der1-like domain family, member 3 (Derl3), mRNA [NM_001109577]
A_42_P536741	NM_001109577	-2.25859	11.6274	-11.1468	7.42637861187676e-29	3.09401498917316e-26	54.5849	NA	Derl3	Rattus norvegicus Der1-like domain family, member 3 (Derl3), mRNA [NM_001109577]
A_42_P536741	NM_001109577	-2.2373	11.7186	-11.0417	2.40392000708821e-28	8.90251709291666e-26	53.4328	NA	Derl3	Rattus norvegicus Der1-like domain family, member 3 (Derl3), mRNA [NM_001109577]
A_42_P536741	NM_001109577	-2.22593	11.6332	-10.9856	4.48246368453159e-28	1.49400514605438e-25	52.8218	NA	Derl3	Rattus norvegicus Der1-like domain family, member 3 (Derl3), mRNA [NM_001109577]
A_42_P736315	NM_001108321	1.90327	8.21153	9.39317	5.82198739046561e-21	1.76406217931108e-18	36.7807	NA	Rtp4	Rattus norvegicus receptor (chemosensory) transporter protein 4 (Rtp4), mRNA [NM_001108321]
A_42_P736315	NM_001108321	1.86474	8.1231	9.20303	3.480093803319e-20	9.66596053871852e-18	35.0329	NA	Rtp4	Rattus norvegicus receptor (chemosensory) transporter protein 4 (Rtp4), mRNA [NM_001108321]
A_44_P423691	NM_012976	1.84529	8.29399	9.10702	8.46795071428977e-20	2.17105228697906e-17	34.1639	Lgals5	Lgals5	Rattus norvegicus lectin, galactose binding, soluble 5 (Lgals5), mRNA [NM_012976]
A_64_P285805	NM_012977	1.84011	8.18899	9.08145	1.07135173294979e-19	2.55058237565832e-17	33.9341	NA	Lgals9	Rattus norvegicus lectin, galactoside-binding, soluble, 9 (Lgals9), mRNA [NM_012977]
A_42_P736315	NM_001108321	1.8363	8.02932	9.06264	1.27326010248155e-19	2.82918394771401e-17	33.7654	NA	Rtp4	Rattus norvegicus receptor (chemosensory) transporter protein 4 (Rtp4), mRNA [NM_001108321]
A_42_P736315	NM_001108321	1.81927	8.01979	8.97858	2.74287589636435e-19	5.71375335161398e-17	33.0157	NA	Rtp4	Rattus norvegicus receptor (chemosensory) transporter protein 4 (Rtp4), mRNA [NM_001108321]
A_43_P15271	NM_017201	-1.79731	11.3805	-8.87021	7.3008826543475e-19	1.43140246393766e-16	32.0596	Ahcy	Ahcy	Rattus norvegicus adenosylhomocysteinase (Ahcy), mRNA [NM_017201]
A_43_P15271	NM_017201	-1.7956	11.4721	-8.86179	7.87373334679533e-19	1.43457538539850e-16	31.9858	Ahcy	Ahcy	Rattus norvegicus adenosylhomocysteinase (Ahcy), mRNA [NM_017201]
A_42_P736315	NM_001108321	1.79475	7.88114	8.85757	8.17789748652013e-19	1.43457538539850e-16	31.9488	NA	Rtp4	Rattus norvegicus receptor (chemosensory) transporter protein 4 (Rtp4), mRNA [NM_001108321]
A_42_P736315	NM_001108321	1.7863	7.91575	8.81588	1.18746667001770e-18	1.9789132055845e-16	31.5846	NA	Rtp4	Rattus norvegicus receptor (chemosensory) transporter protein 4 (Rtp4), mRNA [NM_001108321]
A_44_P423691	NM_012976	1.78405	8.20563	8.8048	1.31083727143832e-18	2.08048601223995e-16	31.4881	Lgals5	Lgals5	Rattus norvegicus lectin, galactose binding, soluble 5 (Lgals5), mRNA [NM_012976]
A_64_P285805	NM_012977	1.77185	8.00171	8.74459	2.23827862130695e-18	3.39099211128003e-16	30.9658	NA	Lgals9	Rattus norvegicus lectin, galactoside-binding, soluble, 9 (Lgals9), mRNA [NM_012977]
A_42_P736315	NM_001108321	1.74536	7.83468	8.61383	7.06590501564086e-18	1.02394180074483e-15	29.8438	NA	Rtp4	Rattus norvegicus receptor (chemosensory) transporter protein 4 (Rtp4), mRNA [NM_001108321]
A_42_P736315	NM_001108321	1.73016	7.82539	8.53881	1.35615641130649e-17	1.88336221620189e-15	29.2077	NA	Rtp4	Rattus norvegicus receptor (chemosensory) transporter protein 4 (Rtp4), mRNA [NM_001108321]
A_42_P736315	NM_001108321	1.72233	7.80917	8.50018	1.89290708948265e-17	2.52362373169827e-15	28.8824	NA	Rtp4	Rattus norvegicus receptor (chemosensory) transporter protein 4 (Rtp4), mRNA [NM_001108321]
A_42_P736315	NM_001108321	1.70666	7.87554	8.42282	3.67521774025716e-17	4.71134643395274e-15	28.2353	NA	Rtp4	Rattus norvegicus receptor (chemosensory) transporter protein 4 (Rtp4), mRNA [NM_001108321]
A_64_P025790	NM_138913	1.68617	8.71665	8.32169	8.67152220961979e-17	1.07045124165418e-14	27.3983	NA	Oas1a	Rattus norvegicus 2'-5' oligoadenylate synthetase 1A (Oas1a), mRNA [NM_138913]
A_64_P025839	NM_001009489	1.65229	8.57747	8.1545	3.50616161645496e-16	4.17358452415871e-14	26.0366	NA	Oas1k	Rattus norvegicus 2 ' -5 ' oligoadenylate synthetase 1K (Oas1k), mRNA [NM_001009489]
A_64_P025790	NM_138913	1.63584	8.70146	8.07331	6.8416372264265e-16	7.86316443988948e-14	25.3853	NA	Oas1a	Rattus norvegicus 2'-5' oligoadenylate synthetase 1A (Oas1a), mRNA [NM_138913]
A_43_P11489	NM_012618	1.61291	11.1545	7.96015	1.71837312286627e-15	1.90911253950443e-13	24.4885	S100a4	S100a4	Rattus norvegicus S100 calcium-binding protein A4 (S100a4), mRNA [NM_012618]
A_43_P11489	NM_012618	1.60435	11.3362	7.91789	2.41571454306259e-15	2.59728276517019e-13	24.1568	S100a4	S100a4	Rattus norvegicus S100 calcium-binding protein A4 (S100a4), mRNA [NM_012618]
A_64_P148433	NM_203410	1.60228	14.6963	7.90771	2.62168667547629e-15	2.73065052792577e-13	24.0772	NA	Ifi27	Rattus norvegicus interferon, alpha-inducible protein 27 (Ifi27), mRNA [NM_203410]
A_44_P269930	NM_001106683	-1.579	9.45387	-7.79278	6.55497173611338e-15	6.62052145347451e-13	23.1852	NA	Mfsd2	Rattus norvegicus major facilitator superfamily domain containing 2 (Mfsd2), mRNA [NM_001106683]
A_64_P148433	NM_203410	1.57484	14.769	7.77228	7.70844388943184e-15	7.55654220102244e-13	23.0275	NA	Ifi27	Rattus norvegicus interferon, alpha-inducible protein 27 (Ifi27), mRNA [NM_203410]
A_44_P269930	NM_001106683	-1.52935	9.4137	-7.54775	4.42837198738368e-14	4.21707538112852e-12	21.3272	NA	Mfsd2	Rattus norvegicus major facilitator superfamily domain containing 2 (Mfsd2), mRNA [NM_001106683]
A_44_P253208	NM_001107877	1.51769	9.93799	7.4902	6.87682942165794e-14	6.36679790621831e-12	20.8994	NA	Adamts9	Rattus norvegicus a disintegrin-like and metalloprotease (reprolysin type) with thrombospondin type 1 motif, 9 (Adamts9), mRNA [NM_001107877]
A_44_P548559	NM_001109577	-1.51692	9.93576	-7.4864	7.07871428019267e-14	6.37658235023843e-12	20.8713	NA	Derl3	Rattus norvegicus Der1-like domain family, member 3 (Derl3), mRNA [NM_001109577]
A_44_P1013314	NM_001106700	1.453	10.9938	7.17096	7.44752817381812e-13	6.53226615877257e-11	18.5858	NA	Isg15	Rattus norvegicus ISG15 ubiquitin-like modifier (Isg15), mRNA [NM_001106700]
A_44_P1013314	NM_001106700	1.4476	10.9538	7.14429	9.04600339132671e-13	7.73085366751075e-11	18.3971	NA	Isg15	Rattus norvegicus ISG15 ubiquitin-like modifier (Isg15), mRNA [NM_001106700]
A_44_P142242	NM_031334	1.40294	7.93623	6.92388	4.39443434845343e-12	3.66166242084882e-10	16.8644	Cdh1	Cdh1	Rattus norvegicus cadherin 1 (Cdh1), mRNA [NM_031334]
A_44_P142242	NM_031334	1.37739	7.92008	6.79778	1.06245177111539e-11	8.6369554954332e-10	16.0091	Cdh1	Cdh1	Rattus norvegicus cadherin 1 (Cdh1), mRNA [NM_031334]
A_44_P517576	NM_177933	-1.34785	8.98513	-6.65199	2.89147860859462e-11	2.29459481010616e-09	15.0399	Sel1l	Sel1l	Rattus norvegicus sel-1 suppressor of lin-12-like (C. elegans) (Sel1l), mRNA [NM_177933]
A_43_P11333	NM_138867	-1.34202	13.1683	-6.62323	3.51436140979649e-11	2.72403873926784e-09	14.8511	Hyou1	Hyou1	Rattus norvegicus hypoxia up-regulated 1 (Hyou1), transcript variant 1, mRNA [NM_138867]
A_44_P1045834	NM_001108781	-1.33276	9.53139	-6.57754	4.78299485631155e-11	3.623118603656e-09	14.553	NA	Gmppb	Rattus norvegicus GDP-mannose pyrophosphorylase B (Gmppb), mRNA [NM_001108781]
A_42_P594793	NM_138836	1.31035	7.64565	6.46692	1.00020021376360e-10	7.40814958327576e-09	13.8397	Prss8	Prss8	Rattus norvegicus protease, serine, 8 (Prss8), mRNA [NM_138836]
A_42_P594793	NM_138836	1.30699	7.65017	6.45034	1.11598418813563e-10	8.08603325881749e-09	13.7338	Prss8	Prss8	Rattus norvegicus protease, serine, 8 (Prss8), mRNA [NM_138836]
A_44_P517576	NM_177933	-1.30505	9.11494	-6.4408	1.18845358982762e-10	8.42790598913926e-09	13.673	Sel1l	Sel1l	Rattus norvegicus sel-1 suppressor of lin-12-like (C. elegans) (Sel1l), mRNA [NM_177933]
A_64_P157059	NM_001014058	1.30075	8.61142	6.41955	1.36678537405966e-10	9.4906159411268e-09	13.5379	NA	Usp18	Rattus norvegicus ubiquitin specific peptidase 18 (Usp18), mRNA [NM_001014058]
A_43_P11333	NM_138867	-1.29526	13.0547	-6.39248	1.63217231803982e-10	1.11021027265852e-08	13.3665	Hyou1	Hyou1	Rattus norvegicus hypoxia up-regulated 1 (Hyou1), transcript variant 1, mRNA [NM_138867]
A_44_P415518	NM_022232	-1.27713	11.5711	-6.30299	2.91959533515438e-10	1.94620225041391e-08	12.8049	Dnajc3	Dnajc3	Rattus norvegicus DnaJ (Hsp40) homolog, subfamily C, member 3 (Dnajc3), mRNA [NM_022232]
A_44_P635089	NM_001107082	-1.27317	10.6297	-6.28343	3.31192149238596e-10	2.16443810472989e-08	12.6832	NA	Etv5	Rattus norvegicus ets variant 5 (Etv5), mRNA [NM_001107082]
A_44_P1045834	NM_001108781	-1.26642	9.79436	-6.25014	4.10073676356681e-10	2.62841454480157e-08	12.477	NA	Gmppb	Rattus norvegicus GDP-mannose pyrophosphorylase B (Gmppb), mRNA [NM_001108781]
A_42_P594793	NM_138836	1.25456	7.69999	6.19161	5.95537711537589e-10	3.74514564632978e-08	12.117	Prss8	Prss8	Rattus norvegicus protease, serine, 8 (Prss8), mRNA [NM_138836]
A_64_P119916	NM_024141	1.24818	9.79863	6.1601	7.270087336127e-10	4.48725946135394e-08	11.9246	NA	Duox2	Rattus norvegicus dual oxidase 2 (Duox2), mRNA [NM_024141]
A_64_P042415	NM_173096	1.2442	7.8981	6.14046	8.22808846092908e-10	4.98622160732303e-08	11.8053	NA	Mx1	Rattus norvegicus myxovirus (influenza virus) resistance 1 (Mx1), mRNA [NM_173096]
A_44_P415518	NM_022232	-1.24183	11.3341	-6.12876	8.85653158719204e-10	5.27121781787698e-08	11.7343	Dnajc3	Dnajc3	Rattus norvegicus DnaJ (Hsp40) homolog, subfamily C, member 3 (Dnajc3), mRNA [NM_022232]
A_42_P594793	NM_138836	1.23212	7.61108	6.08087	1.19535902349151e-09	6.98970460578454e-08	11.4452	Prss8	Prss8	Rattus norvegicus protease, serine, 8 (Prss8), mRNA [NM_138836]
A_42_P594793	NM_138836	1.22649	7.62149	6.05307	1.42107711379952e-09	8.1662931384376e-08	11.2785	Prss8	Prss8	Rattus norvegicus protease, serine, 8 (Prss8), mRNA [NM_138836]
A_42_P594793	NM_138836	1.22455	7.69283	6.04349	1.50815784942265e-09	8.51981374936558e-08	11.2212	Prss8	Prss8	Rattus norvegicus protease, serine, 8 (Prss8), mRNA [NM_138836]
A_64_P107892	NM_133527	1.21851	9.44126	6.01369	1.81350766888255e-09	9.91587058970367e-08	11.0436	NA	Folr1	Rattus norvegicus folate receptor 1 (adult) (Folr1), mRNA [NM_133527]
A_43_P16457	NM_001037208	-1.21849	12.6832	-6.01357	1.81478579649542e-09	9.91587058970367e-08	11.0429	Creld2	Creld2	Rattus norvegicus cysteine-rich with EGF-like domains 2 (Creld2), mRNA [NM_001037208]
A_64_P042415	NM_173096	1.21705	7.85081	6.00649	1.89584907008916e-09	1.00524600000108e-07	11.0008	NA	Mx1	Rattus norvegicus myxovirus (influenza virus) resistance 1 (Mx1), mRNA [NM_173096]
A_42_P594793	NM_138836	1.21648	7.62994	6.00366	1.92918251143739e-09	1.00524600000108e-07	10.984	Prss8	Prss8	Rattus norvegicus protease, serine, 8 (Prss8), mRNA [NM_138836]
A_64_P064933	NM_001108629	-1.21646	10.6612	-6.00357	1.93026534653673e-09	1.00524600000108e-07	10.9835	NA	Ggct	Rattus norvegicus gamma-glutamyl cyclotransferase (Ggct), mRNA [NM_001108629]
A_42_P594793	NM_138836	1.21192	7.64428	5.98118	2.2152013415541e-09	1.13588708790766e-07	10.8509	Prss8	Prss8	Rattus norvegicus protease, serine, 8 (Prss8), mRNA [NM_138836]
A_44_P354078	NM_001106113	1.19374	8.59482	5.89146	3.82798105222994e-09	1.93313043137612e-07	10.3243	NA	Hist1h1a	Rattus norvegicus histone cluster 1, H1a (Hist1h1a), mRNA [NM_001106113]
A_64_P012586	NM_001108629	-1.19171	11.479	-5.88142	4.06750108944374e-09	2.02343001956955e-07	10.2659	NA	Ggct	Rattus norvegicus gamma-glutamyl cyclotransferase (Ggct), mRNA [NM_001108629]
A_42_P812008	NM_053611	-1.18779	8.99255	-5.86208	4.57105305201952e-09	2.24048820917369e-07	10.1536	Nupr1	Nupr1	Rattus norvegicus nuclear protein, transcriptional regulator, 1 (Nupr1), mRNA [NM_053611]
A_64_P134927	NM_001008884	1.18724	10.0335	5.85934	4.64713823844341e-09	2.24476981865679e-07	10.1377	NA	RT1-Db1	Rattus norvegicus RT1 class II, locus Db1 (RT1-Db1), mRNA [NM_001008884]
A_42_P594793	NM_138836	1.17921	7.59711	5.81972	5.8947079017103e-09	2.80672306234292e-07	9.909	Prss8	Prss8	Rattus norvegicus protease, serine, 8 (Prss8), mRNA [NM_138836]
A_64_P043536	NM_001106348	1.17355	8.1122	5.79178	6.96429899395013e-09	3.26929697842757e-07	9.74867	NA	Mlana	Rattus norvegicus melan-A (Mlana), mRNA [NM_001106348]
A_44_P635089	NM_001107082	-1.17034	10.474	-5.77595	7.65217328198342e-09	3.54231854845149e-07	9.65812	NA	Etv5	Rattus norvegicus ets variant 5 (Etv5), mRNA [NM_001107082]
A_64_P157059	NM_001014058	1.16913	8.43309	5.77	7.92709130862703e-09	3.61931442899368e-07	9.62419	NA	Usp18	Rattus norvegicus ubiquitin specific peptidase 18 (Usp18), mRNA [NM_001014058]
A_64_P043536	NM_001106348	1.1633	8.06344	5.74119	9.40136807918417e-09	4.23442700107039e-07	9.46025	NA	Mlana	Rattus norvegicus melan-A (Mlana), mRNA [NM_001106348]
A_43_P15719	NM_001012197	-1.16224	13.9476	-5.73598	9.69501548656827e-09	4.30846488223094e-07	9.43069	Hsp90b1	Hsp90b1	Rattus norvegicus heat shock protein 90, beta, member 1 (Hsp90b1), mRNA [NM_001012197]
A_64_P046798	NM_001004213	-1.16152	13.8601	-5.73241	9.9013473698903e-09	4.34226194524268e-07	9.41045	NA	Tmem66	Rattus norvegicus transmembrane protein 66 (Tmem66), mRNA [NM_001004213]
A_44_P354078	NM_001106113	1.15905	8.62207	5.72023	1.06382172376863e-08	4.6048283185985e-07	9.34148	NA	Hist1h1a	Rattus norvegicus histone cluster 1, H1a (Hist1h1a), mRNA [NM_001106113]
A_64_P064933	NM_001108629	-1.15791	10.7274	-5.71462	1.09949585255034e-08	4.69823035455162e-07	9.30979	NA	Ggct	Rattus norvegicus gamma-glutamyl cyclotransferase (Ggct), mRNA [NM_001108629]
A_42_P812008	NM_053611	-1.15736	8.95139	-5.71189	1.11729002704665e-08	4.71383248119808e-07	9.29436	Nupr1	Nupr1	Rattus norvegicus nuclear protein, transcriptional regulator, 1 (Nupr1), mRNA [NM_053611]
A_44_P1054213	NM_013083	-1.15512	15.6779	-5.70086	1.19204926938073e-08	4.96637526855745e-07	9.23214	Hspa5	Hspa5	Rattus norvegicus heat shock protein 5 (Hspa5), mRNA [NM_013083]
A_64_P031920	ENSRNOT00000043647	1.15307	7.41969	5.69071	1.26508792249786e-08	5.20560252553748e-07	9.17502	NA		Uncharacterized protein [Source:UniProtKB/TrEMBL;Acc:D3Z839] [ENSRNOT00000043647]
A_44_P1054213	NM_013083	-1.15128	15.7048	-5.68187	1.33231352320619e-08	5.41536704005639e-07	9.12529	Hspa5	Hspa5	Rattus norvegicus heat shock protein 5 (Hspa5), mRNA [NM_013083]
A_64_P039576	NM_001109118	1.14087	8.37562	5.63053	1.79658817078293e-08	7.21449201592712e-07	8.8382	NA	Elovl2	Rattus norvegicus elongation of very long chain fatty acids (FEN1/Elo2, SUR4/Elo3, yeast)-like 2 (Elovl2), mRNA [NM_001109118]
A_43_P16457	NM_001037208	-1.13973	12.7073	-5.62489	1.85628624634289e-08	7.36547864173912e-07	8.80682	Creld2	Creld2	Rattus norvegicus cysteine-rich with EGF-like domains 2 (Creld2), mRNA [NM_001037208]
A_44_P220325	NM_001108451	1.12759	7.81111	5.56499	2.6216826144343e-08	1.02800801810700e-06	8.47551	NA	Dynlrb2	Rattus norvegicus dynein light chain roadblock-type 2 (Dynlrb2), mRNA [NM_001108451]
A_42_P554157	NM_001015021	-1.12615	13.2168	-5.55785	2.73124125512999e-08	1.0585147794591e-06	8.43624	NA	Dnajb11	Rattus norvegicus DnaJ (Hsp40) homolog, subfamily B, member 11 (Dnajb11), mRNA [NM_001015021]
A_44_P127597	NM_012699	-1.11666	9.15051	-5.51101	3.56784698081445e-08	1.36685448127064e-06	8.17997	Dnajb9	Dnajb9	Rattus norvegicus DnaJ (Hsp40) homolog, subfamily B, member 9 (Dnajb9), mRNA [NM_012699]
A_64_P014183	NM_001134933	1.11304	14.1404	5.49315	3.94835843783039e-08	1.48586979690446e-06	8.08281	NA	Crip	Rattus norvegicus cysteine-rich intestinal protein (Crip), mRNA [NM_001134933]
A_42_P594793	NM_138836	1.11253	7.57083	5.49066	4.00441354825859e-08	1.48586979690446e-06	8.0693	Prss8	Prss8	Rattus norvegicus protease, serine, 8 (Prss8), mRNA [NM_138836]
A_64_P111893	NM_001025066	1.11246	7.79418	5.49031	4.0122496766097e-08	1.48586979690446e-06	8.06742	NA	Apol9a	Rattus norvegicus apolipoprotein L 9a (Apol9a), mRNA [NM_001025066]
A_43_P15719	NM_001012197	-1.10966	13.7792	-5.47648	4.33875772034613e-08	1.58912961339711e-06	7.99243	Hsp90b1	Hsp90b1	Rattus norvegicus heat shock protein 90, beta, member 1 (Hsp90b1), mRNA [NM_001012197]
A_64_P046798	NM_001004213	-1.10622	14.1084	-5.4595	4.77474571475187e-08	1.72980733339870e-06	7.90066	NA	Tmem66	Rattus norvegicus transmembrane protein 66 (Tmem66), mRNA [NM_001004213]
A_64_P125958	NM_177933	-1.10203	7.86793	-5.43881	5.36376429941471e-08	1.92230391504830e-06	7.78919	NA	Sel1l	Rattus norvegicus sel-1 suppressor of lin-12-like (C. elegans) (Sel1l), mRNA [NM_177933]
A_44_P127597	NM_012699	-1.10024	9.57493	-5.43001	5.63519714947035e-08	1.99809703182816e-06	7.7419	Dnajb9	Dnajb9	Rattus norvegicus DnaJ (Hsp40) homolog, subfamily B, member 9 (Dnajb9), mRNA [NM_012699]
A_64_P019401	NM_001109433	-1.09984	13.8375	-5.428	5.69891754522711e-08	1.99942022928863e-06	7.73112	NA	Sdf2l1	Rattus norvegicus stromal cell-derived factor 2-like 1 (Sdf2l1), mRNA [NM_001109433]
A_43_P11871	NM_017230	1.08614	7.35914	5.36041	8.3034880853492e-08	2.88286726963218e-06	7.37067	Padi3	Padi3	Rattus norvegicus peptidyl arginine deiminase, type III (Padi3), mRNA [NM_017230]
A_44_P592381	TC591870	-1.08041	8.28346	-5.33213	9.70687027926731e-08	3.33536068461835e-06	7.2212	NA
A_42_P664913	NM_001108400	-1.07873	8.71206	-5.32383	1.01607413846238e-07	3.45568888111746e-06	7.17747	NA	Ankrd37	Rattus norvegicus ankyrin repeat domain 37 (Ankrd37), mRNA [NM_001108400]
A_44_P556319	NM_019199	1.07559	8.77911	5.30835	1.10624618112758e-07	3.72436214312951e-06	7.09612	Fgf18	Fgf18	Rattus norvegicus fibroblast growth factor 18 (Fgf18), mRNA [NM_019199]
A_44_P592381	TC591870	-1.07497	8.31089	-5.30527	1.12507299380951e-07	3.7498682883671e-06	7.07997	NA
A_42_P664913	NM_001108400	-1.07423	8.58988	-5.30164	1.14767484719945e-07	3.78732699575818e-06	7.06094	NA	Ankrd37	Rattus norvegicus ankyrin repeat domain 37 (Ankrd37), mRNA [NM_001108400]
A_42_P664913	NM_001108400	-1.07302	8.61453	-5.29564	1.18600889043075e-07	3.87545846255461e-06	7.02951	NA	Ankrd37	Rattus norvegicus ankyrin repeat domain 37 (Ankrd37), mRNA [NM_001108400]
A_44_P199469	NM_001130553	1.07016	8.4629	5.28153	1.28112707382353e-07	4.14562770587751e-06	6.95572	NA	Gsdmd	Rattus norvegicus gasdermin D (Gsdmd), mRNA [NM_001130553]
A_64_P108339	NM_001009709	1.06966	9.01083	5.27907	1.29840928207504e-07	4.16115205495779e-06	6.94291	NA	Tmem140	Rattus norvegicus transmembrane protein 140 (Tmem140), mRNA [NM_001009709]
A_44_P493956	NM_053849	-1.06047	11.0641	-5.23373	1.66122865935337e-07	5.27321440154742e-06	6.7073	Pdia4	Pdia4	Rattus norvegicus protein disulfide isomerase family A, member 4 (Pdia4), mRNA [NM_053849]
A_42_P554157	NM_001015021	-1.05399	12.8353	-5.20175	1.97416146170804e-07	6.20743410554046e-06	6.54235	NA	Dnajb11	Rattus norvegicus DnaJ (Hsp40) homolog, subfamily B, member 11 (Dnajb11), mRNA [NM_001015021]
A_42_P664913	NM_001108400	-1.05013	8.63592	-5.18269	2.18702766100079e-07	6.8124889664632e-06	6.44452	NA	Ankrd37	Rattus norvegicus ankyrin repeat domain 37 (Ankrd37), mRNA [NM_001108400]
A_42_P664913	NM_001108400	-1.04755	8.53136	-5.16997	2.34131228062147e-07	7.2255498438068e-06	6.3794	NA	Ankrd37	Rattus norvegicus ankyrin repeat domain 37 (Ankrd37), mRNA [NM_001108400]
A_42_P554157	NM_001015021	-1.04542	13.3454	-5.15944	2.47688180517189e-07	7.57380463911736e-06	6.32564	NA	Dnajb11	Rattus norvegicus DnaJ (Hsp40) homolog, subfamily B, member 11 (Dnajb11), mRNA [NM_001015021]
A_43_P18571	NM_001013965	1.04157	8.7447	5.14044	2.74089485886304e-07	8.30491142235502e-06	6.22892	Tekt4	Tekt4	Rattus norvegicus tektin 4 (Tekt4), mRNA [NM_001013965]
A_43_P11305	NM_001135016	1.03906	9.262	5.12807	2.92725111823526e-07	8.74461575073324e-06	6.16612	NA	Tmem86a	Rattus norvegicus transmembrane protein 86A (Tmem86a), mRNA [NM_001135016]
A_44_P991532	NM_001008847	1.03892	7.46265	5.12735	2.93848474072044e-07	8.74461575073324e-06	6.16247	RT1-Da	RT1-Da	Rattus norvegicus RT1 class II, locus Da (RT1-Da), mRNA [NM_001008847]
A_44_P493956	NM_053849	-1.03774	11.0976	-5.12152	3.0307799672559e-07	8.93945985032205e-06	6.13294	Pdia4	Pdia4	Rattus norvegicus protein disulfide isomerase family A, member 4 (Pdia4), mRNA [NM_053849]
A_42_P554157	NM_001015021	-1.0347	13.0168	-5.10651	3.28166092788861e-07	9.59454023916908e-06	6.05703	NA	Dnajb11	Rattus norvegicus DnaJ (Hsp40) homolog, subfamily B, member 11 (Dnajb11), mRNA [NM_001015021]
A_42_P554157	NM_001015021	-1.03426	13.1021	-5.10434	3.3195396594227e-07	9.62089189987467e-06	6.04608	NA	Dnajb11	Rattus norvegicus DnaJ (Hsp40) homolog, subfamily B, member 11 (Dnajb11), mRNA [NM_001015021]
A_44_P284200	NM_001014058	1.03373	8.08043	5.10176	3.36514834086125e-07	9.66899950007806e-06	6.03306	Usp18	Usp18	Rattus norvegicus ubiquitin specific peptidase 18 (Usp18), mRNA [NM_001014058]
A_64_P067000	NM_001108721	1.03334	10.1225	5.09984	3.39941614765808e-07	9.68397779499521e-06	6.02339	NA	Prima1	Rattus norvegicus proline rich membrane anchor 1 (Prima1), mRNA [NM_001108721]
A_42_P664913	NM_001108400	-1.03152	8.55083	-5.09083	3.56496052591661e-07	1.00695029092204e-05	5.97801	NA	Ankrd37	Rattus norvegicus ankyrin repeat domain 37 (Ankrd37), mRNA [NM_001108400]
A_42_P664913	NM_001108400	-1.03118	8.56992	-5.08914	3.59694274161907e-07	1.00744623174927e-05	5.96949	NA	Ankrd37	Rattus norvegicus ankyrin repeat domain 37 (Ankrd37), mRNA [NM_001108400]
A_42_P554157	NM_001015021	-1.02918	12.878	-5.0793	3.78820206464890e-07	1.05217312345623e-05	5.92006	NA	Dnajb11	Rattus norvegicus DnaJ (Hsp40) homolog, subfamily B, member 11 (Dnajb11), mRNA [NM_001015021]
A_42_P664913	NM_001108400	-1.02864	8.64941	-5.07662	3.84212621011242e-07	1.05833112878551e-05	5.90658	NA	Ankrd37	Rattus norvegicus ankyrin repeat domain 37 (Ankrd37), mRNA [NM_001108400]
A_42_P554157	NM_001015021	-1.02232	12.8508	-5.04542	4.52536398554817e-07	1.23631460359279e-05	5.75046	NA	Dnajb11	Rattus norvegicus DnaJ (Hsp40) homolog, subfamily B, member 11 (Dnajb11), mRNA [NM_001015021]
A_42_P554157	NM_001015021	-1.02195	12.7918	-5.0436	4.56856415098514e-07	1.23796945652305e-05	5.7414	NA	Dnajb11	Rattus norvegicus DnaJ (Hsp40) homolog, subfamily B, member 11 (Dnajb11), mRNA [NM_001015021]
A_64_P099170	A_64_P099170	-1.02109	8.42956	-5.03938	4.67044546595576e-07	1.24975057869958e-05	5.72037	NA
A_44_P220325	NM_001108451	1.02096	7.6749	5.0387	4.68703337346079e-07	1.24975057869958e-05	5.71699	NA	Dynlrb2	Rattus norvegicus dynein light chain roadblock-type 2 (Dynlrb2), mRNA [NM_001108451]
A_42_P664913	NM_001108400	-1.01931	8.6145	-5.03058	4.8898945584779e-07	1.29349353677832e-05	5.67659	NA	Ankrd37	Rattus norvegicus ankyrin repeat domain 37 (Ankrd37), mRNA [NM_001108400]
A_64_P043511	NM_001024881	1.01652	6.83256	5.01679	5.25423570641735e-07	1.37250804474321e-05	5.60808	NA	Tns4	Rattus norvegicus tensin 4 (Tns4), mRNA [NM_001024881]
A_42_P664913	NM_001108400	-1.01639	8.58968	-5.01618	5.2709579876127e-07	1.37250804474321e-05	5.60505	NA	Ankrd37	Rattus norvegicus ankyrin repeat domain 37 (Ankrd37), mRNA [NM_001108400]
A_64_P161630	NM_178144	-1.00732	7.08365	-4.97143	6.64619320498348e-07	1.71719084900852e-05	5.38411	NA	Amigo3	Rattus norvegicus adhesion molecule with Ig like domain 3 (Amigo3), mRNA [NM_178144]
A_42_P668682	NM_053883	-1.00577	9.72967	-4.96377	6.9136788940692e-07	1.77256090414867e-05	5.34653	NA	Dusp6	Rattus norvegicus dual specificity phosphatase 6 (Dusp6), mRNA [NM_053883]
A_42_P554157	NM_001015021	-0.999854	13.0212	-4.93456	8.03329869963785e-07	2.04389195159488e-05	5.20358	NA	Dnajb11	Rattus norvegicus DnaJ (Hsp40) homolog, subfamily B, member 11 (Dnajb11), mRNA [NM_001015021]
A_44_P300506	NM_022399	-0.999479	13.7473	-4.93271	8.10974189001355e-07	2.04770982722842e-05	5.19456	Calr	Calr	Rattus norvegicus calreticulin (Calr), mRNA [NM_022399]
A_42_P668682	NM_053883	-0.996622	9.47811	-4.91861	8.71620325542563e-07	2.18429364288223e-05	5.1259	NA	Dusp6	Rattus norvegicus dual specificity phosphatase 6 (Dusp6), mRNA [NM_053883]
A_42_P668682	NM_053883	-0.99575	9.68499	-4.9143	8.909871845165e-07	2.21616439253246e-05	5.10498	NA	Dusp6	Rattus norvegicus dual specificity phosphatase 6 (Dusp6), mRNA [NM_053883]
A_43_P18571	NM_001013965	0.994616	8.71769	4.90871	9.1679148738236e-07	2.26345631662623e-05	5.0778	Tekt4	Tekt4	Rattus norvegicus tektin 4 (Tekt4), mRNA [NM_001013965]
A_44_P171321	NM_001009671	-0.992629	10.1101	-4.8989	9.63761264811644e-07	2.36192374677736e-05	5.03024	Coq10b	Coq10b	Rattus norvegicus coenzyme Q10 homolog B (S. cerevisiae) (Coq10b), nuclear gene encoding mitochondrial protein, mRNA [NM_001009671]
A_42_P668682	NM_053883	-0.991489	9.71716	-4.89327	9.9172657202215e-07	2.41271873324805e-05	5.00302	NA	Dusp6	Rattus norvegicus dual specificity phosphatase 6 (Dusp6), mRNA [NM_053883]
A_42_P668682	NM_053883	-0.990974	9.60074	-4.89073	1.00461995241387e-06	2.41364359234901e-05	4.99073	NA	Dusp6	Rattus norvegicus dual specificity phosphatase 6 (Dusp6), mRNA [NM_053883]
A_44_P284200	NM_001014058	0.990736	8.08192	4.88956	1.01063765588228e-06	2.41364359234901e-05	4.98505	Usp18	Usp18	Rattus norvegicus ubiquitin specific peptidase 18 (Usp18), mRNA [NM_001014058]
A_64_P067000	NM_001108721	0.99061	9.9659	4.88893	1.01383169195578e-06	2.41364359234901e-05	4.98204	NA	Prima1	Rattus norvegicus proline rich membrane anchor 1 (Prima1), mRNA [NM_001108721]
A_42_P554157	NM_001015021	-0.988117	12.9054	-4.87663	1.07912113737558e-06	2.55085868856227e-05	4.92266	NA	Dnajb11	Rattus norvegicus DnaJ (Hsp40) homolog, subfamily B, member 11 (Dnajb11), mRNA [NM_001015021]
A_42_P497323	NM_022951	0.987653	9.95149	4.87434	1.09171327340223e-06	2.56245094383777e-05	4.91162	Ppp1r10	Ppp1r10	Rattus norvegicus protein phosphatase 1, regulatory subunit 10 (Ppp1r10), mRNA [NM_022951]
A_44_P449858	NM_173128	0.98514	7.12352	4.86194	1.16240375303663e-06	2.70929490130846e-05	4.85194	Krt20	Krt20	Rattus norvegicus keratin 20 (Krt20), mRNA [NM_173128]
A_44_P300506	NM_022399	-0.983982	13.6556	-4.85622	1.19646235134312e-06	2.76931181737959e-05	4.82447	Calr	Calr	Rattus norvegicus calreticulin (Calr), mRNA [NM_022399]
A_42_P668682	NM_053883	-0.977958	9.69883	-4.82649	1.38957312026387e-06	3.19410152402722e-05	4.68218	NA	Dusp6	Rattus norvegicus dual specificity phosphatase 6 (Dusp6), mRNA [NM_053883]
A_42_P668682	NM_053883	-0.973617	9.45642	-4.80507	1.54699112485713e-06	3.53159001311562e-05	4.58017	NA	Dusp6	Rattus norvegicus dual specificity phosphatase 6 (Dusp6), mRNA [NM_053883]
A_44_P1014955	NM_001009679	-0.972724	10.4889	-4.80066	1.58141030806616e-06	3.58560582094184e-05	4.55926	Psph	Psph	Rattus norvegicus phosphoserine phosphatase (Psph), mRNA [NM_001009679]
A_42_P668682	NM_053883	-0.971962	9.61973	-4.7969	1.61140094633764e-06	3.62891848252929e-05	4.5414	NA	Dusp6	Rattus norvegicus dual specificity phosphatase 6 (Dusp6), mRNA [NM_053883]
A_44_P339798	NM_001109417	0.96898	9.63498	4.78218	1.73401126059396e-06	3.87883190037561e-05	4.47172	NA	Hist1h1b	Rattus norvegicus histone cluster 1, H1b (Hist1h1b), mRNA [NM_001109417]
A_64_P043511	NM_001024881	0.967395	6.78046	4.77436	1.80276525652063e-06	4.00574439998884e-05	4.43478	NA	Tns4	Rattus norvegicus tensin 4 (Tns4), mRNA [NM_001024881]
A_64_P059495	NM_001109986	-0.966595	14.9803	-4.77041	1.83849106979088e-06	4.03944085653848e-05	4.41614	NA	Ddit3	Rattus norvegicus DNA-damage inducible transcript 3 (Ddit3), transcript variant 1, mRNA [NM_001109986]
A_44_P1000561	NM_001191786	-0.966513	8.88963	-4.77001	1.8421692475063e-06	4.03944085653848e-05	4.41424	NA	Atmin	Rattus norvegicus ATM interactor (Atmin), mRNA [NM_001191786]
A_64_P017620	NM_001108593	-0.962497	11.933	-4.75019	2.03223625936203e-06	4.42708722382592e-05	4.32098	NA	Sec23b	Rattus norvegicus Sec23 homolog B (S. cerevisiae) (Sec23b), mRNA [NM_001108593]
A_64_P074332	NM_001108183	-0.951368	12.1053	-4.69526	2.66264091323124e-06	5.76271569077905e-05	4.06452	NA	Manf	Rattus norvegicus mesencephalic astrocyte-derived neurotrophic factor (Manf), mRNA [NM_001108183]
A_64_P066979	NM_001109417	0.948872	8.576	4.68295	2.82778083712217e-06	6.08064098717947e-05	4.00743	NA	Hist1h1b	Rattus norvegicus histone cluster 1, H1b (Hist1h1b), mRNA [NM_001109417]
A_42_P668682	NM_053883	-0.947866	9.60477	-4.67798	2.89709949958445e-06	6.18976450776601e-05	3.98446	NA	Dusp6	Rattus norvegicus dual specificity phosphatase 6 (Dusp6), mRNA [NM_053883]
A_44_P339798	NM_001109417	0.943113	9.38445	4.65452	3.24730577657658e-06	6.89380264543296e-05	3.87624	NA	Hist1h1b	Rattus norvegicus histone cluster 1, H1b (Hist1h1b), mRNA [NM_001109417]
A_64_P138580	ENSRNOT00000004733	-0.942661	7.36931	-4.65229	3.28261132281526e-06	6.92464780945776e-05	3.86598	NA		phosphatidylinositol glycan anchor biosynthesis, class A [Source:RefSeq peptide;Acc:NP_001102286] [ENSRNOT00000004733]
A_42_P576454	NM_212508	0.94017	9.2436	4.64	3.48408969322361e-06	7.30344084749327e-05	3.80951	Nrm	Nrm	Rattus norvegicus nurim (nuclear envelope membrane protein) (Nrm), mRNA [NM_212508]
A_64_P019280	NM_001017453	0.939075	9.07617	4.63459	3.57638991174245e-06	7.4500672348985e-05	3.78473	NA	Pik3ip1	Rattus norvegicus phosphoinositide-3-kinase interacting protein 1 (Pik3ip1), mRNA [NM_001017453]
A_64_P059495	NM_001109986	-0.938278	14.6046	-4.63066	3.64499046144728e-06	7.54580944596509e-05	3.76672	NA	Ddit3	Rattus norvegicus DNA-damage inducible transcript 3 (Ddit3), transcript variant 1, mRNA [NM_001109986]
A_64_P074332	NM_001108183	-0.936079	12.1038	-4.61981	3.84093958457258e-06	7.90237755270396e-05	3.71709	NA	Manf	Rattus norvegicus mesencephalic astrocyte-derived neurotrophic factor (Manf), mRNA [NM_001108183]
A_42_P497323	NM_022951	0.933947	9.96193	4.60929	4.04053780498065e-06	8.26203221104326e-05	3.66909	Ppp1r10	Ppp1r10	Rattus norvegicus protein phosphatase 1, regulatory subunit 10 (Ppp1r10), mRNA [NM_022951]
A_44_P199469	NM_001130553	0.931528	8.17474	4.59735	4.2790288299229e-06	8.69255361217387e-05	3.61476	NA	Gsdmd	Rattus norvegicus gasdermin D (Gsdmd), mRNA [NM_001130553]
A_64_P067659	NM_022407	0.931172	9.80926	4.59559	4.31521127403098e-06	8.69255361217387e-05	3.60678	NA	Aldh1a1	Rattus norvegicus aldehyde dehydrogenase 1 family, member A1 (Aldh1a1), mRNA [NM_022407]
A_44_P171321	NM_001009671	-0.931034	9.97851	-4.59491	4.32932463132572e-06	8.69255361217387e-05	3.60369	Coq10b	Coq10b	Rattus norvegicus coenzyme Q10 homolog B (S. cerevisiae) (Coq10b), nuclear gene encoding mitochondrial protein, mRNA [NM_001009671]
A_64_P019280	NM_001017453	0.92807	9.05799	4.58028	4.64348511024004e-06	9.26750651043716e-05	3.53734	NA	Pik3ip1	Rattus norvegicus phosphoinositide-3-kinase interacting protein 1 (Pik3ip1), mRNA [NM_001017453]
A_44_P227616	NM_001107070	-0.924135	11.3779	-4.56086	5.09435055490596e-06	0.000100921	3.4496	NA	Engase	Rattus norvegicus endo-beta-N-acetylglucosaminidase (Engase), mRNA [NM_001107070]
A_64_P138580	ENSRNOT00000004733	-0.923945	7.463	-4.55992	5.11722568785635e-06	0.000100921	3.44536	NA		phosphatidylinositol glycan anchor biosynthesis, class A [Source:RefSeq peptide;Acc:NP_001102286] [ENSRNOT00000004733]
A_44_P1014955	NM_001009679	-0.922278	10.1351	-4.5517	5.3214613168432e-06	0.000104332	3.40831	Psph	Psph	Rattus norvegicus phosphoserine phosphatase (Psph), mRNA [NM_001009679]
A_44_P339558	NM_017083	-0.919738	8.4359	-4.53916	5.64785496651863e-06	0.000109865	3.35197	Myo5b	Myo5b	Rattus norvegicus myosin Vb (Myo5b), mRNA [NM_017083]
A_64_P144023	NM_001014211	0.919574	9.46015	4.53835	5.66958366890833e-06	0.000109865	3.34834	NA	Gcom1	Rattus norvegicus GRINL1A complex locus (Gcom1), mRNA [NM_001014211]
A_43_P17271	XM_001073261	0.918097	12.0728	4.53106	5.86874217357149e-06	0.000113067	3.31567	NA	RGD1307569	PREDICTED: Rattus norvegicus similar to Protein C21orf63 homolog precursor, transcript variant 1 (RGD1307569), mRNA [XM_001073261]
A_44_P227616	NM_001107070	-0.91692	11.2477	-4.52526	6.0322264942487e-06	0.000115548	3.28967	NA	Engase	Rattus norvegicus endo-beta-N-acetylglucosaminidase (Engase), mRNA [NM_001107070]
A_43_P17271	XM_001073261	0.915269	12.3803	4.51711	6.26900293486756e-06	0.000119398	3.25325	NA	RGD1307569	PREDICTED: Rattus norvegicus similar to Protein C21orf63 homolog precursor, transcript variant 1 (RGD1307569), mRNA [XM_001073261]
A_64_P108339	NM_001009709	0.913718	8.92929	4.50945	6.4995234832954e-06	0.000123085	3.21909	NA	Tmem140	Rattus norvegicus transmembrane protein 140 (Tmem140), mRNA [NM_001009709]
A_64_P067659	NM_022407	0.910827	9.95164	4.49518	6.95097644707633e-06	0.00013089	3.15558	NA	Aldh1a1	Rattus norvegicus aldehyde dehydrogenase 1 family, member A1 (Aldh1a1), mRNA [NM_022407]
A_64_P006873	NM_001191893	-0.90974	7.46771	-4.48982	7.12834603539695e-06	0.000133476	3.13176	NA	Ero1lb	Rattus norvegicus ERO1-like beta (S. cerevisiae) (Ero1lb), mRNA [NM_001191893]
A_44_P339558	NM_017083	-0.903468	8.31937	-4.45887	8.23938226232966e-06	0.000153418	2.99485	Myo5b	Myo5b	Rattus norvegicus myosin Vb (Myo5b), mRNA [NM_017083]
A_42_P668682	NM_053883	-0.900554	9.51605	-4.44448	8.81038513245046e-06	0.000163139	2.93154	NA	Dusp6	Rattus norvegicus dual specificity phosphatase 6 (Dusp6), mRNA [NM_053883]
A_42_P616287	NM_001134555	0.898968	8.89338	4.43666	9.13669762853522e-06	0.000168246	2.89718	NA	C1r	Rattus norvegicus complement component 1, r subcomponent (C1r), mRNA [NM_001134555]
A_44_P1025349	NM_001106856	0.898721	7.80055	4.43544	9.18845521712226e-06	0.00016827	2.89184	NA	Uba7	Rattus norvegicus ubiquitin-like modifier activating enzyme 7 (Uba7), mRNA [NM_001106856]
A_44_P1004790	NM_001083122	0.897862	6.85144	4.4312	9.37110182075527e-06	0.000170677	2.87325	NA	Slc30a2	Rattus norvegicus solute carrier family 30 (zinc transporter), member 2 (Slc30a2), transcript variant 1, mRNA [NM_001083122]
A_42_P794613	NM_031062	-0.896481	12.17	-4.42438	9.6717564671611e-06	0.000175196	2.84343	Mvd	Mvd	Rattus norvegicus mevalonate (diphospho) decarboxylase (Mvd), mRNA [NM_031062]
A_44_P210240	NM_012998	-0.896145	14.253	-4.42272	9.74647350977136e-06	0.000175595	2.83616	P4hb	P4hb	Rattus norvegicus prolyl 4-hydroxylase, beta polypeptide (P4hb), mRNA [NM_012998]
A_44_P1008950	NM_001013880	-0.895651	12.7872	-4.42028	9.85713876026369e-06	0.000175697	2.8255	Isyna1	Isyna1	Rattus norvegicus inositol-3-phosphate synthase 1 (Isyna1), mRNA [NM_001013880]
A_42_P716352	NM_031154	0.895649	7.37741	4.42027	9.85755799179567e-06	0.000175697	2.82546	Gstm7	Gstm7	Rattus norvegicus glutathione S-transferase, mu 7 (Gstm7), mRNA [NM_031154]
A_42_P616287	NM_001134555	0.889687	8.79577	4.39085	1.12908480652067e-05	0.000200172	2.6973	NA	C1r	Rattus norvegicus complement component 1, r subcomponent (C1r), mRNA [NM_001134555]
A_44_P193990	NM_030835	-0.888674	11.3604	-4.38585	1.15533004539075e-05	0.000203741	2.67562	Serp1	Serp1	Rattus norvegicus stress-associated endoplasmic reticulum protein 1 (Serp1), mRNA [NM_030835]
A_64_P112557	A_64_P112557	0.888426	10.6486	4.38463	1.16184883361113e-05	0.000203813	2.67031	NA
A_64_P161630	NM_178144	-0.886501	7.03934	-4.37513	1.21361866485762e-05	0.000211048	2.62918	NA	Amigo3	Rattus norvegicus adhesion molecule with Ig like domain 3 (Amigo3), mRNA [NM_178144]
A_64_P006873	NM_001191893	-0.886423	7.46258	-4.37474	1.21575916252709e-05	0.000211048	2.62751	NA	Ero1lb	Rattus norvegicus ERO1-like beta (S. cerevisiae) (Ero1lb), mRNA [NM_001191893]
A_44_P210240	NM_012998	-0.885416	14.3707	-4.36977	1.24376356476113e-05	0.000214791	2.60603	P4hb	P4hb	Rattus norvegicus prolyl 4-hydroxylase, beta polypeptide (P4hb), mRNA [NM_012998]
A_42_P616287	NM_001134555	0.880778	8.73563	4.34688	1.38085557701883e-05	0.000237237	2.50741	NA	C1r	Rattus norvegicus complement component 1, r subcomponent (C1r), mRNA [NM_001134555]
A_42_P616287	NM_001134555	0.878128	8.74441	4.33381	1.4655265916418e-05	0.000249221	2.4513	NA	C1r	Rattus norvegicus complement component 1, r subcomponent (C1r), mRNA [NM_001134555]
A_42_P638620	NM_130741	-0.878127	7.55077	-4.3338	1.46556542433647e-05	0.000249221	2.45127	Lcn2	Lcn2	Rattus norvegicus lipocalin 2 (Lcn2), mRNA [NM_130741]
A_42_P794613	NM_031062	-0.877262	12.0267	-4.32953	1.49428340095145e-05	0.000252815	2.43298	Mvd	Mvd	Rattus norvegicus mevalonate (diphospho) decarboxylase (Mvd), mRNA [NM_031062]
A_42_P616287	NM_001134555	0.875979	9.02209	4.3232	1.53783284736277e-05	0.000258868	2.4059	NA	C1r	Rattus norvegicus complement component 1, r subcomponent (C1r), mRNA [NM_001134555]
A_42_P616287	NM_001134555	0.875491	9.03683	4.32079	1.55472693659386e-05	0.000260397	2.39561	NA	C1r	Rattus norvegicus complement component 1, r subcomponent (C1r), mRNA [NM_001134555]
A_64_P007663	NM_001014202	-0.874819	11.8781	-4.31747	1.57825882155586e-05	0.000263017	2.38145	NA	Derl1	Rattus norvegicus Der1-like domain family, member 1 (Derl1), mRNA [NM_001014202]
A_64_P053561	XM_344882	0.872119	12.1699	4.30415	1.67629727901903e-05	0.000277965	2.32466	NA		Rattus norvegicus similar to lacrimal gland protein (LOC365230), mRNA [XM_344882]
A_64_P114193	NM_138881	0.871208	8.31067	4.29965	1.71065454074259e-05	0.000282258	2.30555	NA	Rsad2	Rattus norvegicus radical S-adenosyl methionine domain containing 2 (Rsad2), mRNA [NM_138881]
A_64_P114193	NM_138881	0.858156	8.33443	4.23524	2.28307656016009e-05	0.000374852	2.0338	NA	Rsad2	Rattus norvegicus radical S-adenosyl methionine domain containing 2 (Rsad2), mRNA [NM_138881]
A_44_P1008950	NM_001013880	-0.857836	12.876	-4.23366	2.29921194563411e-05	0.000375651	2.02717	Isyna1	Isyna1	Rattus norvegicus inositol-3-phosphate synthase 1 (Isyna1), mRNA [NM_001013880]
A_64_P078894	NM_130410	-0.856318	7.38561	-4.22617	2.37706380691848e-05	0.000385976	1.99584	NA	Il23a	Rattus norvegicus Interleukin 23, alpha subunit p19 (Il23a), mRNA [NM_130410]
A_44_P193990	NM_030835	-0.856155	11.3412	-4.22536	2.38557075262763e-05	0.000385976	1.99248	Serp1	Serp1	Rattus norvegicus stress-associated endoplasmic reticulum protein 1 (Serp1), mRNA [NM_030835]
A_64_P053561	XM_344882	0.852704	11.622	4.20833	2.57263746859074e-05	0.000414232	1.92149	NA		Rattus norvegicus similar to lacrimal gland protein (LOC365230), mRNA [XM_344882]
A_64_P133188	NM_053471	0.849593	8.44597	4.19298	2.75316886105245e-05	0.000441169	1.85772	NA	Sema6b	Rattus norvegicus sema domain, transmembrane domain (TM), and cytoplasmic domain, (semaphorin) 6B (Sema6b), mRNA [NM_053471]
A_64_P078894	NM_130410	-0.847408	7.36108	-4.1822	2.88707162867936e-05	0.000460412	1.81309	NA	Il23a	Rattus norvegicus Interleukin 23, alpha subunit p19 (Il23a), mRNA [NM_130410]
A_64_P000539	NM_053930	-0.845982	10.8654	-4.17515	2.97783899328649e-05	0.000472626	1.784	NA	Gp1bb	Rattus norvegicus glycoprotein Ib (platelet), beta polypeptide (Gp1bb), mRNA [NM_053930]
A_42_P616287	NM_001134555	0.844533	8.98663	4.168	3.07279434757414e-05	0.000485385	1.75451	NA	C1r	Rattus norvegicus complement component 1, r subcomponent (C1r), mRNA [NM_001134555]
A_44_P267706	XR_085883	0.844133	8.00494	4.16603	3.09950299797179e-05	0.000487294	1.74638	NA	Apol11a	PREDICTED: Rattus norvegicus apolipoprotein L 11a (Apol11a), partial miscRNA [XR_085883]
A_64_P068473	A_64_P068473	0.843286	9.13708	4.16185	3.15677303252142e-05	0.000491035	1.72918	NA
A_44_P1028549	NM_053736	-0.843248	11.1606	-4.16166	3.15936287728009e-05	0.000491035	1.72841	Casp4	Casp4	Rattus norvegicus caspase 4, apoptosis-related cysteine peptidase (Casp4), mRNA [NM_053736]
A_64_P098846	NM_001126089	-0.843129	10.3364	-4.16108	3.16749019130918e-05	0.000491035	1.726	NA	Cdc42se2	Rattus norvegicus CDC42 small effector 2 (Cdc42se2), mRNA [NM_001126089]
A_42_P616287	NM_001134555	0.842637	8.96928	4.15865	3.2013538969405e-05	0.000493987	1.71601	NA	C1r	Rattus norvegicus complement component 1, r subcomponent (C1r), mRNA [NM_001134555]
A_64_P058323	NM_001107208	-0.838105	9.61809	-4.13628	3.52978235414557e-05	0.000542155	1.6243	NA	Sep-11	Rattus norvegicus septin 11 (Sept11), mRNA [NM_001107208]
A_42_P484738	NM_022266	-0.836802	11.0474	-4.12985	3.62999678885632e-05	0.00055499	1.59802	Ctgf	Ctgf	Rattus norvegicus connective tissue growth factor (Ctgf), mRNA [NM_022266]
A_43_P14382	GU969272	-0.835657	14.0448	-4.1242	3.72028653032088e-05	0.000566197	1.57496	RGD1566118		Rattus norvegicus strain F344 hepatocyte malignant transforming factor mRNA, complete sequence. [GU969272]
A_64_P058323	NM_001107208	-0.835418	9.75477	-4.12302	3.73941782200810e-05	0.000566522	1.57014	NA	Sep-11	Rattus norvegicus septin 11 (Sept11), mRNA [NM_001107208]
A_44_P267706	XR_085883	0.833114	8.05146	4.11165	3.928451796546e-05	0.000592467	1.52387	NA	Apol11a	PREDICTED: Rattus norvegicus apolipoprotein L 11a (Apol11a), partial miscRNA [XR_085883]
A_44_P447623	NM_031325	-0.83155	8.77401	-4.10393	4.06192164452963e-05	0.000609837	1.49252	Ugdh	Ugdh	Rattus norvegicus UDP-glucose dehydrogenase (Ugdh), mRNA [NM_031325]
A_64_P068222	NM_022242	-0.829908	9.04702	-4.09583	4.20666386262958e-05	0.00062851	1.45967	NA	Fam129a	Rattus norvegicus family with sequence similarity 129, member A (Fam129a), mRNA [NM_022242]
A_64_P030559	NM_053761	-0.829715	11.2765	-4.09487	4.22401065736572e-05	0.00062851	1.45581	NA	Zyx	Rattus norvegicus zyxin (Zyx), mRNA [NM_053761]
A_64_P133188	NM_053471	0.828467	8.41462	4.08871	4.33773026632159e-05	0.000642562	1.4309	NA	Sema6b	Rattus norvegicus sema domain, transmembrane domain (TM), and cytoplasmic domain, (semaphorin) 6B (Sema6b), mRNA [NM_053471]
A_64_P134744	NM_017112	0.823364	10.4099	4.06353	4.83357162414658e-05	0.000712845	1.32943	NA	Hpn	Rattus norvegicus hepsin (Hpn), mRNA [NM_017112]
A_43_P11152	NM_001106434	-0.819042	9.72006	-4.0422	5.29522132674256e-05	0.000777488	1.24395	NA	Tm4sf1	Rattus norvegicus transmembrane 4 L six family member 1 (Tm4sf1), mRNA [NM_001106434]
A_44_P139763	NM_019251	-0.817067	9.04168	-4.03245	5.51973997403573e-05	0.000805717	1.20506	Bet1	Bet1	Rattus norvegicus blocked early in transport 1 homolog (S. cerevisiae) (Bet1), mRNA [NM_019251]
A_64_P055738	NM_013180	0.816929	10.0306	4.03177	5.53583124281533e-05	0.000805717	1.20233	NA	Itgb4	Rattus norvegicus integrin, beta 4 (Itgb4), mRNA [NM_013180]
A_64_P126330	NM_001127538	0.815886	7.65452	4.02662	5.65832425089012e-05	0.000819965	1.18183	NA	Spire2	Rattus norvegicus spire homolog 2 (Drosophila) (Spire2), mRNA [NM_001127538]
A_44_P374708	NM_198750	-0.815467	9.20529	-4.02456	5.70826524921315e-05	0.000823621	1.17361	Cry1	Cry1	Rattus norvegicus cryptochrome 1 (photolyase-like) (Cry1), mRNA [NM_198750]
A_64_P055738	NM_013180	0.814406	9.71804	4.01932	5.83669252673498e-05	0.000838521	1.15277	NA	Itgb4	Rattus norvegicus integrin, beta 4 (Itgb4), mRNA [NM_013180]
A_43_P17029	NM_001106873	0.812572	10.0387	4.01027	6.06502944311156e-05	0.000867585	1.11685	NA	Slc25a23	Rattus norvegicus solute carrier family 25 (mitochondrial carrier; phosphate carrier), member 23 (Slc25a23), nuclear gene encoding mitochondrial protein, mRNA [NM_001106873]
A_44_P374708	NM_198750	-0.812081	9.25679	-4.00785	6.12749557896796e-05	0.000872775	1.10726	Cry1	Cry1	Rattus norvegicus cryptochrome 1 (photolyase-like) (Cry1), mRNA [NM_198750]
A_64_P045804	XR_005933	-0.810968	10.1215	-4.00235	6.27163431945648e-05	0.000889505	1.08549	NA	LOC365444	PREDICTED: Rattus norvegicus similar to CGI-09 protein (LOC365444), miscRNA [XR_005933]
A_64_P007663	NM_001014202	-0.807247	12.1406	-3.98399	6.77679618293035e-05	0.000957079	1.01301	NA	Derl1	Rattus norvegicus Der1-like domain family, member 1 (Derl1), mRNA [NM_001014202]
A_44_P139763	NM_019251	-0.806319	9.05245	-3.97941	6.90876640860473e-05	0.0009716	0.99497	Bet1	Bet1	Rattus norvegicus blocked early in transport 1 homolog (S. cerevisiae) (Bet1), mRNA [NM_019251]
A_42_P616287	NM_001134555	0.804368	9.2132	3.96978	7.19399665959697e-05	0.00100746	0.957134	NA	C1r	Rattus norvegicus complement component 1, r subcomponent (C1r), mRNA [NM_001134555]
A_64_P063871	NM_001105833	0.804093	8.26488	3.96842	7.23507571622892e-05	0.00100898	0.951809	NA	Phospho1	Rattus norvegicus phosphatase, orphan 1 (Phospho1), mRNA [NM_001105833]
A_64_P075569	NM_024365	0.803453	8.5028	3.96526	7.33145501682445e-05	0.00101816	0.939435	NA	Htr6	Rattus norvegicus 5-hydroxytryptamine (serotonin) receptor 6 (Htr6), mRNA [NM_024365]
A_64_P078880	NM_012873	0.802945	10.2915	3.96276	7.40888537169374e-05	0.00102464	0.929612	NA	Prm2	Rattus norvegicus protamine 2 (Prm2), mRNA [NM_012873]
A_64_P013531	NM_001007013	0.801729	8.07207	3.95676	7.59744417369231e-05	0.00104335	0.906117	NA	Gphb5	Rattus norvegicus glycoprotein hormone beta 5 (Gphb5), mRNA [NM_001007013]
A_64_P293317	ENSRNOT00000026111	-0.80167	9.53604	-3.95646	7.60681753958191e-05	0.00104335	0.904964	NA		Uncharacterized protein [Source:UniProtKB/TrEMBL;Acc:D3ZN76] [ENSRNOT00000026111]
A_42_P616287	NM_001134555	0.801413	8.78998	3.9552	7.64715550766608e-05	0.00104459	0.90002	NA	C1r	Rattus norvegicus complement component 1, r subcomponent (C1r), mRNA [NM_001134555]
A_64_P111714	NM_001108566	-0.799433	12.2514	-3.94543	7.96585622747668e-05	0.00108368	0.861856	NA	Ostc	Rattus norvegicus oligosaccharyltransferase complex subunit (Ostc), mRNA [NM_001108566]
A_42_P484738	NM_022266	-0.798728	10.9014	-3.94195	8.08234975158922e-05	0.00109506	0.848289	Ctgf	Ctgf	Rattus norvegicus connective tissue growth factor (Ctgf), mRNA [NM_022266]
A_42_P457692	NM_001008363	-0.79736	11.9059	-3.93519	8.31301224675042e-05	0.00112175	0.821995	NA	Zfand2a	Rattus norvegicus zinc finger, AN1-type domain 2A (Zfand2a), mRNA [NM_001008363]
A_64_P078880	NM_012873	0.796375	10.101	3.93033	8.48294373114855e-05	0.00114007	0.80309	NA	Prm2	Rattus norvegicus protamine 2 (Prm2), mRNA [NM_012873]
A_42_P457692	NM_001008363	-0.795371	11.2563	-3.92537	8.65949376408424e-05	0.00115651	0.783848	NA	Zfand2a	Rattus norvegicus zinc finger, AN1-type domain 2A (Zfand2a), mRNA [NM_001008363]
A_64_P023472	NM_001031642	0.795134	8.22025	3.92421	8.701562247585e-05	0.00115651	0.779321	NA	Serpinb1a	Rattus norvegicus serine (or cysteine) proteinase inhibitor, clade B, member 1a (Serpinb1a), mRNA [NM_001031642]
A_64_P111714	NM_001108566	-0.79509	12.1418	-3.92399	8.70938369721368e-05	0.00115651	0.778482	NA	Ostc	Rattus norvegicus oligosaccharyltransferase complex subunit (Ostc), mRNA [NM_001108566]
A_42_P453055	NM_031752	0.794122	12.5673	3.91921	8.8839696628479e-05	0.00117501	0.759945	Bcam	Bcam	Rattus norvegicus basal cell adhesion molecule (Bcam), mRNA [NM_031752]
A_64_P000539	NM_053930	-0.79297	10.6774	-3.91353	9.09573584968958e-05	0.00119826	0.737945	NA	Gp1bb	Rattus norvegicus glycoprotein Ib (platelet), beta polypeptide (Gp1bb), mRNA [NM_053930]
A_43_P15540	NM_019379	-0.791823	11.1378	-3.90786	9.31156224682494e-05	0.00122187	0.716048	Uso1	Uso1	Rattus norvegicus USO1 homolog, vesicle docking protein (yeast) (Uso1), mRNA [NM_019379]
A_42_P807866	NM_017062	0.790886	11.9449	3.90324	9.49131438411324e-05	0.00124057	0.698197	Ril	Ril	Rattus norvegicus reversion induced LIM gene (Ril), mRNA [NM_017062]
A_42_P457692	NM_001008363	-0.789821	11.5686	-3.89799	9.69954754523458e-05	0.00126284	0.677939	NA	Zfand2a	Rattus norvegicus zinc finger, AN1-type domain 2A (Zfand2a), mRNA [NM_001008363]
A_44_P1030897	NM_207589	-0.789062	14.3725	-3.89424	9.85080594204764e-05	0.0012737	0.663495	Selk	Selk	Rattus norvegicus selenoprotein K (Selk), mRNA [NM_207589]
A_42_P453055	NM_031752	0.789019	12.4437	3.89403	9.85940572879296e-05	0.0012737	0.662681	Bcam	Bcam	Rattus norvegicus basal cell adhesion molecule (Bcam), mRNA [NM_031752]
A_64_P030559	NM_053761	-0.788102	11.4424	-3.8895	0.00010045	0.00129266	0.645277	NA	Zyx	Rattus norvegicus zyxin (Zyx), mRNA [NM_053761]
A_43_P15540	NM_019379	-0.787218	11.1058	-3.88514	0.000102272	0.00130624	0.628505	Uso1	Uso1	Rattus norvegicus USO1 homolog, vesicle docking protein (yeast) (Uso1), mRNA [NM_019379]
A_44_P263117	NM_001107082	-0.78721	7.10132	-3.8851	0.000102289	0.00130624	0.62835	NA	Etv5	Rattus norvegicus ets variant 5 (Etv5), mRNA [NM_001107082]
A_42_P484738	NM_022266	-0.786642	10.8504	-3.8823	0.000103475	0.00131634	0.617592	Ctgf	Ctgf	Rattus norvegicus connective tissue growth factor (Ctgf), mRNA [NM_022266]
A_42_P484738	NM_022266	-0.786202	11.0339	-3.88013	0.000104403	0.00132309	0.609265	Ctgf	Ctgf	Rattus norvegicus connective tissue growth factor (Ctgf), mRNA [NM_022266]
A_42_P552441	NR_002704	-0.7856	15.0216	-3.87715	0.000105686	0.00133429	0.597863	NA	Gas5	Rattus norvegicus growth arrest specific 5 (Gas5), non-coding RNA [NR_002704]
A_44_P226658	NM_017046	0.785263	8.2854	3.87549	0.000106411	0.00133837	0.591487	Scnn1g	Scnn1g	Rattus norvegicus sodium channel, nonvoltage-gated 1, gamma (Scnn1g), mRNA [NM_017046]
A_42_P529550	NM_139185	-0.784036	10.7162	-3.86944	0.000109087	0.00136687	0.568319	Gng8	Gng8	Rattus norvegicus guanine nucleotide binding protein (G protein), gamma 8 (Gng8), mRNA [NM_139185]
A_42_P626942	NM_139253	-0.783506	11.4205	-3.86682	0.000110264	0.00137521	0.558313	NA	Mcfd2	Rattus norvegicus multiple coagulation factor deficiency 2 (Mcfd2), mRNA [NM_139253]
A_42_P484738	NM_022266	-0.783365	11.0784	-3.86613	0.000110578	0.00137521	0.555657	Ctgf	Ctgf	Rattus norvegicus connective tissue growth factor (Ctgf), mRNA [NM_022266]
A_64_P039978	NM_001109256	0.783063	8.03763	3.86463	0.000111257	0.00137851	0.549949	NA	Rep15	Rattus norvegicus RAB15 effector protein (Rep15), mRNA [NM_001109256]
A_64_P106503	NM_173120	-0.782341	11.2639	-3.86107	0.000112892	0.00139358	0.536348	NA	Sels	Rattus norvegicus selenoprotein S (Sels), mRNA [NM_173120]
A_42_P716352	NM_031154	0.780935	7.35589	3.85413	0.000116143	0.00142842	0.509876	Gstm7	Gstm7	Rattus norvegicus glutathione S-transferase, mu 7 (Gstm7), mRNA [NM_031154]
A_42_P484738	NM_022266	-0.779962	10.9803	-3.84933	0.000118443	0.00144611	0.491591	Ctgf	Ctgf	Rattus norvegicus connective tissue growth factor (Ctgf), mRNA [NM_022266]
A_44_P414996	NM_001005879	-0.779959	8.11362	-3.84932	0.000118448	0.00144611	0.491548	Gfpt1	Gfpt1	Rattus norvegicus glutamine fructose-6-phosphate transaminase 1 (Gfpt1), mRNA [NM_001005879]
A_44_P1030897	NM_207589	-0.778892	14.3396	-3.84405	0.000121023	0.00147215	0.471507	Selk	Selk	Rattus norvegicus selenoprotein K (Selk), mRNA [NM_207589]
A_64_P033924	NM_001107196	-0.777946	11.1709	-3.83938	0.000123346	0.00149495	0.453786	NA	Atf6	Rattus norvegicus activating transcription factor 6 (Atf6), mRNA [NM_001107196]
A_42_P816479	NM_022278	0.777711	8.64467	3.83822	0.000123929	0.00149658	0.449389	Glrx1	Glrx1	Rattus norvegicus glutaredoxin 1 (Glrx1), mRNA [NM_022278]
A_42_P739860	NM_133578	-0.777308	11.5561	-3.83623	0.000124937	0.00149932	0.441842	Dusp5	Dusp5	Rattus norvegicus dual specificity phosphatase 5 (Dusp5), mRNA [NM_133578]
A_42_P457692	NM_001008363	-0.777261	11.2887	-3.836	0.000125056	0.00149932	0.440953	NA	Zfand2a	Rattus norvegicus zinc finger, AN1-type domain 2A (Zfand2a), mRNA [NM_001008363]
A_42_P816479	NM_022278	0.776856	8.81025	3.834	0.000126077	0.00150173	0.433374	Glrx1	Glrx1	Rattus norvegicus glutaredoxin 1 (Glrx1), mRNA [NM_022278]
A_44_P447623	NM_031325	-0.776824	8.76532	-3.83384	0.000126158	0.00150173	0.432774	Ugdh	Ugdh	Rattus norvegicus UDP-glucose dehydrogenase (Ugdh), mRNA [NM_031325]
A_64_P063871	NM_001105833	0.776637	8.07953	3.83292	0.000126632	0.00150201	0.429283	NA	Phospho1	Rattus norvegicus phosphatase, orphan 1 (Phospho1), mRNA [NM_001105833]
A_42_P611638	NM_001034137	0.77626	10.1434	3.83106	0.000127592	0.00150688	0.422244	NA	Sp110	Rattus norvegicus SP110 nuclear body protein (Sp110), mRNA [NM_001034137]
A_43_P15654	NM_053684	0.776122	7.7045	3.83038	0.000127947	0.00150688	0.419658	Hcn2	Hcn2	Rattus norvegicus hyperpolarization activated cyclic nucleotide-gated potassium channel 2 (Hcn2), mRNA [NM_053684]
A_42_P529550	NM_139185	-0.77449	10.8235	-3.82232	0.0001322	0.00155148	0.389195	Gng8	Gng8	Rattus norvegicus guanine nucleotide binding protein (G protein), gamma 8 (Gng8), mRNA [NM_139185]
A_42_P455785	NM_080781	-0.774146	11.0752	-3.82062	0.000133114	0.00155282	0.382773	Copb1	Copb1	Rattus norvegicus coatomer protein complex, subunit beta 1 (Copb1), mRNA [NM_080781]
A_64_P023472	NM_001031642	0.773847	8.06147	3.81915	0.000133913	0.00155282	0.3772	NA	Serpinb1a	Rattus norvegicus serine (or cysteine) proteinase inhibitor, clade B, member 1a (Serpinb1a), mRNA [NM_001031642]
A_64_P012902	NM_001109433	-0.773678	14.0641	-3.81832	0.000134365	0.00155282	0.374057	NA	Sdf2l1	Rattus norvegicus stromal cell-derived factor 2-like 1 (Sdf2l1), mRNA [NM_001109433]
A_44_P1047467	XM_221343	-0.773634	7.19574	-3.8181	0.000134485	0.00155282	0.37323	Igf2bp2	Igf2bp2	PREDICTED: Rattus norvegicus insulin-like growth factor 2 mRNA binding protein 2, transcript variant 2 (Igf2bp2), mRNA [XM_221343]
A_42_P455785	NM_080781	-0.773575	11.2359	-3.81781	0.000134643	0.00155282	0.372134	Copb1	Copb1	Rattus norvegicus coatomer protein complex, subunit beta 1 (Copb1), mRNA [NM_080781]
A_64_P151126	XM_002726171	-0.77333	9.81717	-3.8166	0.000135304	0.00155507	0.367571	NA	Cep152	PREDICTED: Rattus norvegicus centrosomal protein 152 (Cep152), mRNA [XM_002726171]
A_44_P1031056	NM_001013077	-0.77282	8.48654	-3.81408	0.000136691	0.0015656	0.358078	Plekha3	Plekha3	Rattus norvegicus pleckstrin homology domain-containing, family A (phosphoinositide binding specific) member 3 (Plekha3), mRNA [NM_001013077]
A_42_P457692	NM_001008363	-0.772011	11.3424	-3.81009	0.000138917	0.00158566	0.343028	NA	Zfand2a	Rattus norvegicus zinc finger, AN1-type domain 2A (Zfand2a), mRNA [NM_001008363]
A_64_P293317	ENSRNOT00000026111	-0.771555	9.78174	-3.80784	0.000140187	0.00159469	0.334556	NA		Uncharacterized protein [Source:UniProtKB/TrEMBL;Acc:D3ZN76] [ENSRNOT00000026111]
A_42_P739860	NM_133578	-0.771009	11.5562	-3.80514	0.000141722	0.00160288	0.324416	Dusp5	Dusp5	Rattus norvegicus dual specificity phosphatase 5 (Dusp5), mRNA [NM_133578]
A_42_P739860	NM_133578	-0.770957	11.7076	-3.80489	0.00014187	0.00160288	0.323449	Dusp5	Dusp5	Rattus norvegicus dual specificity phosphatase 5 (Dusp5), mRNA [NM_133578]
A_42_P457692	NM_001008363	-0.767911	11.8769	-3.78986	0.000150735	0.0016973	0.267021	NA	Zfand2a	Rattus norvegicus zinc finger, AN1-type domain 2A (Zfand2a), mRNA [NM_001008363]
A_64_P013531	NM_001007013	0.766987	7.81199	3.78529	0.000153529	0.00171201	0.249931	NA	Gphb5	Rattus norvegicus glycoprotein hormone beta 5 (Gphb5), mRNA [NM_001007013]
A_42_P552441	NR_002704	-0.76697	14.8113	-3.78521	0.000153579	0.00171201	0.24963	NA	Gas5	Rattus norvegicus growth arrest specific 5 (Gas5), non-coding RNA [NR_002704]
A_42_P611638	NM_001034137	0.766946	10.2041	3.78509	0.000153653	0.00171201	0.249176	NA	Sp110	Rattus norvegicus SP110 nuclear body protein (Sp110), mRNA [NM_001034137]
A_64_P045506	A_64_P045506	0.766801	12.7894	3.78437	0.000154096	0.00171201	0.246497	NA
A_42_P626942	NM_139253	-0.763884	11.191	-3.76998	0.000163263	0.00180782	0.192739	NA	Mcfd2	Rattus norvegicus multiple coagulation factor deficiency 2 (Mcfd2), mRNA [NM_139253]
A_64_P045506	A_64_P045506	0.763669	12.643	3.76892	0.000163958	0.00180951	0.188786	NA
A_43_P15654	NM_053684	0.763413	7.53551	3.76765	0.000164789	0.00181268	0.18408	Hcn2	Hcn2	Rattus norvegicus hyperpolarization activated cyclic nucleotide-gated potassium channel 2 (Hcn2), mRNA [NM_053684]
A_64_P348813	NM_001127532	-0.762993	10.335	-3.76558	0.000166162	0.00181662	0.176365	NA	Txndc11	Rattus norvegicus thioredoxin domain containing 11 (Txndc11), mRNA [NM_001127532]
A_64_P032524	NM_053775	-0.76297	9.4704	-3.76547	0.000166238	0.00181662	0.175942	NA	Atp6v0a2	Rattus norvegicus ATPase, H+ transporting, lysosomal V0 subunit A2 (Atp6v0a2), mRNA [NM_053775]
A_44_P341801	NM_172039	-0.762196	11.8911	-3.76165	0.000168795	0.00183855	0.161741	Hdlbp	Hdlbp	Rattus norvegicus high density lipoprotein binding protein (Hdlbp), mRNA [NM_172039]
A_42_P529550	NM_139185	-0.760874	10.8676	-3.75512	0.000173256	0.00188098	0.13749	Gng8	Gng8	Rattus norvegicus guanine nucleotide binding protein (G protein), gamma 8 (Gng8), mRNA [NM_139185]
A_42_P807866	NM_017062	0.760121	12.089	3.75141	0.000175846	0.0019029	0.123693	Ril	Ril	Rattus norvegicus reversion induced LIM gene (Ril), mRNA [NM_017062]
A_44_P341801	NM_172039	-0.759516	12.0247	-3.74842	0.00017795	0.00191944	0.112635	Hdlbp	Hdlbp	Rattus norvegicus high density lipoprotein binding protein (Hdlbp), mRNA [NM_172039]
A_43_P13378	NM_139258	0.758871	7.60194	3.74524	0.000180222	0.00193768	0.100842	Bmf	Bmf	Rattus norvegicus Bcl2 modifying factor (Bmf), mRNA [NM_139258]
A_42_P552441	NR_002704	-0.757363	14.8658	-3.7378	0.000185639	0.0019895	0.0733196	NA	Gas5	Rattus norvegicus growth arrest specific 5 (Gas5), non-coding RNA [NR_002704]
A_42_P455785	NM_080781	-0.756692	11.3572	-3.73448	0.000188101	0.00200943	0.0610728	Copb1	Copb1	Rattus norvegicus coatomer protein complex, subunit beta 1 (Copb1), mRNA [NM_080781]
A_42_P739860	NM_133578	-0.755569	11.6075	-3.72894	0.000192284	0.0020429	0.0406367	Dusp5	Dusp5	Rattus norvegicus dual specificity phosphatase 5 (Dusp5), mRNA [NM_133578]
A_42_P626942	NM_139253	-0.754937	11.4132	-3.72582	0.000194678	0.0020429	0.0291453	NA	Mcfd2	Rattus norvegicus multiple coagulation factor deficiency 2 (Mcfd2), mRNA [NM_139253]
A_64_P090548	NM_001024275	0.754886	8.03605	3.72557	0.000194872	0.0020429	0.0282173	NA	Rassf4	Rattus norvegicus Ras association (RalGDS/AF-6) domain family member 4 (Rassf4), mRNA [NM_001024275]
A_42_P626942	NM_139253	-0.754599	11.5109	-3.72416	0.000195969	0.0020429	0.0230022	NA	Mcfd2	Rattus norvegicus multiple coagulation factor deficiency 2 (Mcfd2), mRNA [NM_139253]
A_42_P484738	NM_022266	-0.754573	10.922	-3.72403	0.000196071	0.0020429	0.0225176	Ctgf	Ctgf	Rattus norvegicus connective tissue growth factor (Ctgf), mRNA [NM_022266]
A_44_P1026706	ENSRNOT00000050789	-0.754545	9.97652	-3.72389	0.000196178	0.0020429	0.0220138	RGD1560433		Uncharacterized protein [Source:UniProtKB/TrEMBL;Acc:D4A4T6] [ENSRNOT00000050789]
A_64_P105338	A_64_P105338	0.754139	8.28078	3.72188	0.000197742	0.0020429	0.0146355	NA
A_43_P17026	NM_001108423	-0.754113	9.25554	-3.72176	0.000197842	0.0020429	0.0141652	NA	Riok3	Rattus norvegicus RIO kinase 3 (yeast) (Riok3), mRNA [NM_001108423]
A_42_P816479	NM_022278	0.753926	8.72239	3.72083	0.000198566	0.0020429	0.0107729	Glrx1	Glrx1	Rattus norvegicus glutaredoxin 1 (Glrx1), mRNA [NM_022278]
A_42_P612939	NM_001107155	0.753881	8.12829	3.72061	0.00019874	0.0020429	0.00996134	NA	Tmem119	Rattus norvegicus transmembrane protein 119 (Tmem119), mRNA [NM_001107155]
A_64_P065102	NM_001107066	0.753879	9.24726	3.7206	0.00019875	0.0020429	0.00991379	NA	Evpl	Rattus norvegicus envoplakin (Evpl), mRNA [NM_001107066]
A_42_P674050	NM_001107225	0.753857	11.7407	3.72049	0.000198835	0.0020429	0.00951607	NA	Sorcs2	Rattus norvegicus sortilin-related VPS10 domain containing receptor 2 (Sorcs2), mRNA [NM_001107225]
A_42_P552441	NR_002704	-0.753762	14.8654	-3.72003	0.000199203	0.0020429	0.00780006	NA	Gas5	Rattus norvegicus growth arrest specific 5 (Gas5), non-coding RNA [NR_002704]
A_42_P457692	NM_001008363	-0.753421	11.4708	-3.71834	0.000200537	0.00204933	0.00160064	NA	Zfand2a	Rattus norvegicus zinc finger, AN1-type domain 2A (Zfand2a), mRNA [NM_001008363]
A_42_P484738	NM_022266	-0.753287	10.9	-3.71768	0.00020106	0.00204933	-0.00081865	Ctgf	Ctgf	Rattus norvegicus connective tissue growth factor (Ctgf), mRNA [NM_022266]
A_64_P111619	ENSRNOT00000028561	-0.752658	9.69449	-3.71458	0.000203545	0.00206834	-0.0122286	NA	Mar-06
A_42_P455785	NM_080781	-0.751378	11.0293	-3.70826	0.00020869	0.00211417	-0.035406	Copb1	Copb1	Rattus norvegicus coatomer protein complex, subunit beta 1 (Copb1), mRNA [NM_080781]
A_44_P425619	BC166838	-0.750457	10.2064	-3.70371	0.000212467	0.00214027	-0.0520625	NA	Pgm3	Rattus norvegicus phosphoglucomutase 3, mRNA (cDNA clone MGC:188729 IMAGE:9027278), complete cds. [BC166838]
A_42_P816479	NM_022278	0.750437	8.67415	3.70361	0.00021255	0.00214027	-0.0524222	Glrx1	Glrx1	Rattus norvegicus glutaredoxin 1 (Glrx1), mRNA [NM_022278]
A_42_P457692	NM_001008363	-0.750232	11.4298	-3.70261	0.000213397	0.00214232	-0.0561153	NA	Zfand2a	Rattus norvegicus zinc finger, AN1-type domain 2A (Zfand2a), mRNA [NM_001008363]
A_42_P457692	NM_001008363	-0.750058	11.5847	-3.70174	0.000214122	0.00214315	-0.0592658	NA	Zfand2a	Rattus norvegicus zinc finger, AN1-type domain 2A (Zfand2a), mRNA [NM_001008363]
A_64_P151126	XM_002726171	-0.749701	9.78562	-3.69998	0.000215615	0.00215163	-0.0657158	NA	Cep152	PREDICTED: Rattus norvegicus centrosomal protein 152 (Cep152), mRNA [XM_002726171]
A_42_P552441	NR_002704	-0.749105	14.7181	-3.69704	0.000218129	0.00217022	-0.0764762	NA	Gas5	Rattus norvegicus growth arrest specific 5 (Gas5), non-coding RNA [NR_002704]
A_42_P529550	NM_139185	-0.748123	10.9285	-3.6922	0.000222327	0.00219933	-0.0941676	Gng8	Gng8	Rattus norvegicus guanine nucleotide binding protein (G protein), gamma 8 (Gng8), mRNA [NM_139185]
A_42_P739860	NM_133578	-0.748112	11.5533	-3.69214	0.000222375	0.00219933	-0.0943676	Dusp5	Dusp5	Rattus norvegicus dual specificity phosphatase 5 (Dusp5), mRNA [NM_133578]
A_64_P033924	NM_001107196	-0.747872	10.9338	-3.69095	0.000223414	0.00220308	-0.0986954	NA	Atf6	Rattus norvegicus activating transcription factor 6 (Atf6), mRNA [NM_001107196]
A_42_P552441	NR_002704	-0.747626	14.7523	-3.68974	0.000224483	0.00220708	-0.103123	NA	Gas5	Rattus norvegicus growth arrest specific 5 (Gas5), non-coding RNA [NR_002704]
A_42_P739860	NM_133578	-0.747148	11.5282	-3.68738	0.000226572	0.00221832	-0.111721	Dusp5	Dusp5	Rattus norvegicus dual specificity phosphatase 5 (Dusp5), mRNA [NM_133578]
A_64_P075396	A_64_P075396	-0.747061	9.01814	-3.68695	0.000226957	0.00221832	-0.113295	NA
A_42_P626942	NM_139253	-0.746613	11.1388	-3.68474	0.000228932	0.00223108	-0.121335	NA	Mcfd2	Rattus norvegicus multiple coagulation factor deficiency 2 (Mcfd2), mRNA [NM_139253]
A_44_P961164	NM_001105819	0.746377	8.15392	3.68358	0.000229982	0.00223478	-0.125581	NA	Rhbdl3	Rattus norvegicus rhomboid, veinlet-like 3 (Drosophila) (Rhbdl3), mRNA [NM_001105819]
A_64_P138513	NM_001012213	-0.745687	8.90044	-3.68017	0.000233077	0.00225497	-0.137983	NA	Sfxn1	Rattus norvegicus sideroflexin 1 (Sfxn1), mRNA [NM_001012213]
A_42_P457692	NM_001008363	-0.745612	11.7828	-3.6798	0.000233413	0.00225497	-0.13932	NA	Zfand2a	Rattus norvegicus zinc finger, AN1-type domain 2A (Zfand2a), mRNA [NM_001008363]
A_42_P484738	NM_022266	-0.744687	10.9025	-3.67524	0.000237629	0.00228907	-0.155927	Ctgf	Ctgf	Rattus norvegicus connective tissue growth factor (Ctgf), mRNA [NM_022266]
A_42_P529550	NM_139185	-0.744374	11.023	-3.67369	0.00023907	0.00229631	-0.161533	Gng8	Gng8	Rattus norvegicus guanine nucleotide binding protein (G protein), gamma 8 (Gng8), mRNA [NM_139185]
A_42_P626942	NM_139253	-0.744078	11.1795	-3.67223	0.000240443	0.00230287	-0.166846	NA	Mcfd2	Rattus norvegicus multiple coagulation factor deficiency 2 (Mcfd2), mRNA [NM_139253]
A_64_P138513	NM_001012213	-0.743511	8.92106	-3.66943	0.000243087	0.00232152	-0.17699	NA	Sfxn1	Rattus norvegicus sideroflexin 1 (Sfxn1), mRNA [NM_001012213]
A_64_P141420	NM_001031642	0.743192	7.85025	3.66786	0.00024459	0.0023292	-0.182706	NA	Serpinb1a	Rattus norvegicus serine (or cysteine) proteinase inhibitor, clade B, member 1a (Serpinb1a), mRNA [NM_001031642]
A_42_P455785	NM_080781	-0.742752	11.4712	-3.66569	0.000246676	0.00234236	-0.190579	Copb1	Copb1	Rattus norvegicus coatomer protein complex, subunit beta 1 (Copb1), mRNA [NM_080781]
A_42_P484738	NM_022266	-0.742589	10.8837	-3.66489	0.00024745	0.00234304	-0.193484	Ctgf	Ctgf	Rattus norvegicus connective tissue growth factor (Ctgf), mRNA [NM_022266]
A_42_P604399	NM_012941	-0.742422	10.0642	-3.66406	0.000248252	0.00234397	-0.196485	NA	Cyp51	Rattus norvegicus cytochrome P450, family 51 (Cyp51), mRNA [NM_012941]
A_42_P674050	NM_001107225	0.74221	12.0576	3.66301	0.000249268	0.00234692	-0.200272	NA	Sorcs2	Rattus norvegicus sortilin-related VPS10 domain containing receptor 2 (Sorcs2), mRNA [NM_001107225]
A_64_P066694	NM_001033898	-0.74189	9.2312	-3.66143	0.000250809	0.00235478	-0.205989	NA	Calu	Rattus norvegicus calumenin (Calu), transcript variant 2, mRNA [NM_001033898]
A_44_P1031056	NM_001013077	-0.741556	8.39151	-3.65978	0.000252427	0.00236331	-0.21195	Plekha3	Plekha3	Rattus norvegicus pleckstrin homology domain-containing, family A (phosphoinositide binding specific) member 3 (Plekha3), mRNA [NM_001013077]
A_42_P794748	NM_001108181	0.74121	8.70297	3.65808	0.000254116	0.00237246	-0.218134	NA	Acad11	Rattus norvegicus acyl-Coenzyme A dehydrogenase family, member 11 (Acad11), mRNA [NM_001108181]
A_44_P760732	XM_001071836	-0.740273	10.2145	-3.65345	0.000258735	0.00240884	-0.234833	LOC689741	LOC689741	PREDICTED: Rattus norvegicus similar to Der1-like domain family, member 1 (LOC689741), mRNA [XM_001071836]
A_64_P063353	XM_001079852	-0.738506	9.33555	-3.64473	0.000267673	0.00248511	-0.266309	NA	Fam83e	PREDICTED: Rattus norvegicus family with sequence similarity 83, member E (Fam83e), mRNA [XM_001079852]
A_42_P552441	NR_002704	-0.738161	14.8704	-3.64303	0.00026945	0.00249465	-0.272439	NA	Gas5	Rattus norvegicus growth arrest specific 5 (Gas5), non-coding RNA [NR_002704]
A_42_P552441	NR_002704	-0.737885	14.7191	-3.64167	0.00027088	0.00249505	-0.277347	NA	Gas5	Rattus norvegicus growth arrest specific 5 (Gas5), non-coding RNA [NR_002704]
A_42_P638620	NM_130741	-0.737864	7.39558	-3.64156	0.000270989	0.00249505	-0.277719	Lcn2	Lcn2	Rattus norvegicus lipocalin 2 (Lcn2), mRNA [NM_130741]
A_42_P552441	NR_002704	-0.737617	14.8227	-3.64035	0.000272271	0.00249995	-0.282094	NA	Gas5	Rattus norvegicus growth arrest specific 5 (Gas5), non-coding RNA [NR_002704]
A_42_P529550	NM_139185	-0.736882	10.9831	-3.63672	0.000276133	0.00252844	-0.295143	Gng8	Gng8	Rattus norvegicus guanine nucleotide binding protein (G protein), gamma 8 (Gng8), mRNA [NM_139185]
A_44_P998423	NM_001105758	-0.736713	10.1259	-3.63588	0.00027703	0.0025297	-0.298148	NA	Tmed7	Rattus norvegicus transmembrane emp24 protein transport domain containing 7 (Tmed7), mRNA [NM_001105758]
A_42_P816479	NM_022278	0.73604	8.7808	3.63256	0.000280623	0.00255551	-0.310084	Glrx1	Glrx1	Rattus norvegicus glutaredoxin 1 (Glrx1), mRNA [NM_022278]
A_42_P611638	NM_001034137	0.735082	10.1608	3.62783	0.000285809	0.00259565	-0.327048	NA	Sp110	Rattus norvegicus SP110 nuclear body protein (Sp110), mRNA [NM_001034137]
A_43_P10785	NM_001008770	0.734901	8.63022	3.62694	0.0002868	0.00259757	-0.330255	Cmbl	Cmbl	Rattus norvegicus carboxymethylenebutenolidase homolog (Pseudomonas) (Cmbl), mRNA [NM_001008770]
A_43_P14036	NM_206846	-0.734529	13.3003	-3.6251	0.000288846	0.00260821	-0.336839	Ifi27l2b	Ifi27l2b	Rattus norvegicus interferon, alpha-inducible protein 27 like 2B (Ifi27l2b), mRNA [NM_206846]
A_42_P816479	NM_022278	0.734314	8.84953	3.62404	0.000290034	0.00260821	-0.340639	Glrx1	Glrx1	Rattus norvegicus glutaredoxin 1 (Glrx1), mRNA [NM_022278]
A_42_P455785	NM_080781	-0.734262	11.1372	-3.62379	0.000290322	0.00260821	-0.34156	Copb1	Copb1	Rattus norvegicus coatomer protein complex, subunit beta 1 (Copb1), mRNA [NM_080781]
A_44_P360496	NM_199256	-0.733264	8.98976	-3.61886	0.000295904	0.00265121	-0.359195	Sec61a1	Sec61a1	Rattus norvegicus Sec61 alpha 1 subunit (S. cerevisiae) (Sec61a1), mRNA [NM_199256]
A_42_P470864	NM_001106111	0.732508	9.92803	3.61513	0.000300196	0.00267683	-0.372529	NA	Acot13	Rattus norvegicus acyl-CoA thioesterase 13 (Acot13), mRNA [NM_001106111]
A_64_P127604	NM_022953	0.732478	10.3481	3.61498	0.000300371	0.00267683	-0.373067	NA	Slit1	Rattus norvegicus slit homolog 1 (Drosophila) (Slit1), mRNA [NM_022953]
A_64_P110798	NM_001031656	0.732016	8.67355	3.6127	0.000303021	0.00269325	-0.3812	NA	Serinc2	Rattus norvegicus serine incorporator 2 (Serinc2), mRNA [NM_001031656]
A_42_P626942	NM_139253	-0.731249	11.4825	-3.60891	0.000307481	0.00272562	-0.394725	NA	Mcfd2	Rattus norvegicus multiple coagulation factor deficiency 2 (Mcfd2), mRNA [NM_139253]
A_44_P226658	NM_017046	0.731052	8.10538	3.60794	0.000308635	0.00272859	-0.398192	Scnn1g	Scnn1g	Rattus norvegicus sodium channel, nonvoltage-gated 1, gamma (Scnn1g), mRNA [NM_017046]
A_42_P529550	NM_139185	-0.730084	10.8051	-3.60317	0.000314364	0.00277189	-0.415217	Gng8	Gng8	Rattus norvegicus guanine nucleotide binding protein (G protein), gamma 8 (Gng8), mRNA [NM_139185]
A_42_P794748	NM_001108181	0.727653	8.89181	3.59117	0.000329196	0.00289167	-0.457877	NA	Acad11	Rattus norvegicus acyl-Coenzyme A dehydrogenase family, member 11 (Acad11), mRNA [NM_001108181]
A_42_P611638	NM_001034137	0.727575	10.1788	3.59078	0.000329684	0.00289167	-0.459246	NA	Sp110	Rattus norvegicus SP110 nuclear body protein (Sp110), mRNA [NM_001034137]
A_64_P014080	NM_022189	0.727304	7.84373	3.58945	0.000331379	0.00289891	-0.46399	NA	Htr3b	Rattus norvegicus 5-hydroxytryptamine (serotonin) receptor 3b (Htr3b), mRNA [NM_022189]
A_44_P947743	XM_218313	-0.727133	7.73429	-3.5886	0.000332453	0.0029007	-0.466985	Gpr126	Gpr126	PREDICTED: Rattus norvegicus G protein-coupled receptor 126 (Gpr126), mRNA [XM_218313]
A_44_P899141	XM_001062352	-0.726757	9.382	-3.58675	0.000334828	0.00291379	-0.47357	Ibtk	Ibtk	PREDICTED: Rattus norvegicus inhibitor of Bruton agammaglobulinemia tyrosine kinase (Ibtk), mRNA [XM_001062352]
A_64_P065102	NM_001107066	0.725869	9.20288	3.58237	0.000340496	0.00293637	-0.489096	NA	Evpl	Rattus norvegicus envoplakin (Evpl), mRNA [NM_001107066]
A_43_P14036	NM_206846	-0.725841	13.0818	-3.58223	0.000340679	0.00293637	-0.489593	Ifi27l2b	Ifi27l2b	Rattus norvegicus interferon, alpha-inducible protein 27 like 2B (Ifi27l2b), mRNA [NM_206846]
A_42_P794748	NM_001108181	0.72584	8.69617	3.58222	0.000340683	0.00293637	-0.489604	NA	Acad11	Rattus norvegicus acyl-Coenzyme A dehydrogenase family, member 11 (Acad11), mRNA [NM_001108181]
A_44_P1039128	NM_139089	0.725799	8.25039	3.58202	0.000340947	0.00293637	-0.49032	Cxcl10	Cxcl10	Rattus norvegicus chemokine (C-X-C motif) ligand 10 (Cxcl10), mRNA [NM_139089]
A_64_P081962	NM_001113783	-0.725573	10.1058	-3.5809	0.000342407	0.00294135	-0.494273	NA	Golt1b	Rattus norvegicus golgi transport 1 homolog B (S. cerevisiae) (Golt1b), mRNA [NM_001113783]
A_42_P626942	NM_139253	-0.725129	11.2799	-3.57871	0.000345291	0.00295849	-0.502029	NA	Mcfd2	Rattus norvegicus multiple coagulation factor deficiency 2 (Mcfd2), mRNA [NM_139253]
A_42_P816479	NM_022278	0.724867	8.68009	3.57742	0.000347	0.00296018	-0.506596	Glrx1	Glrx1	Rattus norvegicus glutaredoxin 1 (Glrx1), mRNA [NM_022278]
A_42_P626942	NM_139253	-0.724827	11.3969	-3.57722	0.000347264	0.00296018	-0.507299	NA	Mcfd2	Rattus norvegicus multiple coagulation factor deficiency 2 (Mcfd2), mRNA [NM_139253]
A_64_P110798	NM_001031656	0.724692	8.48051	3.57655	0.000348152	0.00296018	-0.509661	NA	Serinc2	Rattus norvegicus serine incorporator 2 (Serinc2), mRNA [NM_001031656]
A_64_P075569	NM_024365	0.724343	8.26406	3.57483	0.000350449	0.00297213	-0.515741	NA	Htr6	Rattus norvegicus 5-hydroxytryptamine (serotonin) receptor 6 (Htr6), mRNA [NM_024365]
A_42_P455785	NM_080781	-0.724101	11.4689	-3.57364	0.000352055	0.00297552	-0.519968	Copb1	Copb1	Rattus norvegicus coatomer protein complex, subunit beta 1 (Copb1), mRNA [NM_080781]
A_42_P739860	NM_133578	-0.723948	11.5464	-3.57288	0.000353073	0.00297552	-0.522639	Dusp5	Dusp5	Rattus norvegicus dual specificity phosphatase 5 (Dusp5), mRNA [NM_133578]
A_64_P012902	NM_001109433	-0.723879	13.9957	-3.57255	0.000353528	0.00297552	-0.523828	NA	Sdf2l1	Rattus norvegicus stromal cell-derived factor 2-like 1 (Sdf2l1), mRNA [NM_001109433]
A_42_P586154	NM_001013938	0.723692	9.79697	3.57162	0.00035478	0.00297855	-0.527099	NA	Vwa1	Rattus norvegicus von Willebrand factor A domain containing 1 (Vwa1), mRNA [NM_001013938]
A_64_P063353	XM_001079852	-0.722463	9.39675	-3.56555	0.000363088	0.00304063	-0.548496	NA	Fam83e	PREDICTED: Rattus norvegicus family with sequence similarity 83, member E (Fam83e), mRNA [XM_001079852]
A_42_P674050	NM_001107225	0.722138	11.8053	3.56395	0.000365317	0.00305163	-0.554155	NA	Sorcs2	Rattus norvegicus sortilin-related VPS10 domain containing receptor 2 (Sorcs2), mRNA [NM_001107225]
A_64_P151518	ENSRNOT00000031268	-0.721862	8.53349	-3.56259	0.000367212	0.00305979	-0.558937	NA	Cep152	PREDICTED: Rattus norvegicus centrosomal protein 152 (Cep152), mRNA [XM_002726171]
A_42_P611638	NM_001034137	0.721598	10.3628	3.56129	0.000369042	0.00306737	-0.563532	NA	Sp110	Rattus norvegicus SP110 nuclear body protein (Sp110), mRNA [NM_001034137]
A_64_P024419	NM_001191659	0.721366	10.4871	3.56014	0.000370657	0.00307313	-0.567568	NA	Parp14	Rattus norvegicus poly (ADP-ribose) polymerase family, member 14 (Parp14), mRNA [NM_001191659]
A_44_P500431	NM_053886	-0.720138	9.26057	-3.55408	0.000379305	0.00313703	-0.588881	Lman1	Lman1	Rattus norvegicus lectin, mannose-binding, 1 (Lman1), mRNA [NM_053886]
A_42_P739860	NM_133578	-0.719823	11.5458	-3.55253	0.000381549	0.00314778	-0.594331	Dusp5	Dusp5	Rattus norvegicus dual specificity phosphatase 5 (Dusp5), mRNA [NM_133578]
A_42_P674050	NM_001107225	0.718558	11.5375	3.54628	0.000390705	0.00321224	-0.61624	NA	Sorcs2	Rattus norvegicus sortilin-related VPS10 domain containing receptor 2 (Sorcs2), mRNA [NM_001107225]
A_42_P674050	NM_001107225	0.718451	11.5514	3.54576	0.000391488	0.00321224	-0.618091	NA	Sorcs2	Rattus norvegicus sortilin-related VPS10 domain containing receptor 2 (Sorcs2), mRNA [NM_001107225]
A_64_P001679	NM_001114603	-0.718347	9.87005	-3.54524	0.000392254	0.00321224	-0.619896	NA	Pcdhb10	Rattus norvegicus protocadherin beta 10 (Pcdhb10), mRNA [NM_001114603]
A_42_P780097	NM_001008280	-0.717679	13.7442	-3.54194	0.000397189	0.00324468	-0.631444	Lrrc59	Lrrc59	Rattus norvegicus leucine rich repeat containing 59 (Lrrc59), mRNA [NM_001008280]
A_64_P078303	NM_001106526	0.716434	10.3909	3.5358	0.000406538	0.00330743	-0.652933	NA	Angpt4	Rattus norvegicus angiopoietin 4 (Angpt4), mRNA [NM_001106526]
A_42_P626942	NM_139253	-0.716356	11.6043	-3.53542	0.000407131	0.00330743	-0.654278	NA	Mcfd2	Rattus norvegicus multiple coagulation factor deficiency 2 (Mcfd2), mRNA [NM_139253]
A_64_P029008	NM_198731	0.716262	9.2501	3.53495	0.000407847	0.00330743	-0.655901	NA	Chdh	Rattus norvegicus choline dehydrogenase (Chdh), nuclear gene encoding mitochondrial protein, mRNA [NM_198731]
A_64_P059645	NM_001033665	0.715929	8.68421	3.53331	0.000410394	0.00331777	-0.66165	NA	Bcan	Rattus norvegicus brevican (Bcan), transcript variant 1, mRNA [NM_001033665]
A_42_P529550	NM_139185	-0.715681	10.9843	-3.53209	0.000412296	0.00331777	-0.66592	Gng8	Gng8	Rattus norvegicus guanine nucleotide binding protein (G protein), gamma 8 (Gng8), mRNA [NM_139185]
A_44_P419337	NM_001013122	-0.715634	9.35484	-3.53185	0.000412661	0.00331777	-0.666737	Kdelr2	Kdelr2	Rattus norvegicus KDEL (Lys-Asp-Glu-Leu) endoplasmic reticulum protein retention receptor 2 (Kdelr2), mRNA [NM_001013122]
A_43_P12023	NM_019328	-0.715576	8.75895	-3.53157	0.000413103	0.00331777	-0.667726	NA	Nr4a2	Rattus norvegicus nuclear receptor subfamily 4, group A, member 2 (Nr4a2), mRNA [NM_019328]
A_42_P552441	NR_002704	-0.7154	14.9026	-3.5307	0.000414466	0.00332071	-0.670766	NA	Gas5	Rattus norvegicus growth arrest specific 5 (Gas5), non-coding RNA [NR_002704]
A_44_P189326	NM_017319	-0.714453	11.7065	-3.52603	0.000421846	0.00337173	-0.68706	Pdia3	Pdia3	Rattus norvegicus protein disulfide isomerase family A, member 3 (Pdia3), mRNA [NM_017319]
A_64_P112026	ENSRNOT00000009585	-0.714226	10.5225	-3.5249	0.000423636	0.00337794	-0.69097	NA		Uncharacterized protein [Source:UniProtKB/TrEMBL;Acc:D3ZRX0] [ENSRNOT00000009585]
A_64_P081962	NM_001113783	-0.714001	9.81547	-3.52379	0.000425415	0.00338403	-0.694838	NA	Golt1b	Rattus norvegicus golgi transport 1 homolog B (S. cerevisiae) (Golt1b), mRNA [NM_001113783]
A_42_P739860	NM_133578	-0.713828	11.5411	-3.52294	0.00042679	0.00338688	-0.697817	Dusp5	Dusp5	Rattus norvegicus dual specificity phosphatase 5 (Dusp5), mRNA [NM_133578]
A_44_P103082	NM_001191618	-0.713129	8.90851	-3.51949	0.000432375	0.00341531	-0.709818	NA	Tspyl2	Rattus norvegicus TSPY-like 2 (Tspyl2), mRNA [NM_001191618]
A_42_P674050	NM_001107225	0.713124	11.6992	3.51946	0.000432422	0.00341531	-0.709918	NA	Sorcs2	Rattus norvegicus sortilin-related VPS10 domain containing receptor 2 (Sorcs2), mRNA [NM_001107225]
A_42_P739860	NM_133578	-0.712441	11.6941	-3.51609	0.000437948	0.00345078	-0.721637	Dusp5	Dusp5	Rattus norvegicus dual specificity phosphatase 5 (Dusp5), mRNA [NM_133578]
A_64_P028162	ENSRNOT00000021197	-0.711649	7.87763	-3.51218	0.000444441	0.00349368	-0.735218	NA		PREDICTED: Rattus norvegicus ubiquitination factor E4B (Ube4b), mRNA [XM_233679]
A_44_P1004790	NM_001083122	0.711324	6.56876	3.51058	0.000447126	0.00350471	-0.740776	NA	Slc30a2	Rattus norvegicus solute carrier family 30 (zinc transporter), member 2 (Slc30a2), transcript variant 1, mRNA [NM_001083122]
A_44_P191593	NM_053946	-0.711106	8.78865	-3.50951	0.000448938	0.00350471	-0.744508	Magt1	Magt1	Rattus norvegicus magnesium transporter 1 (Magt1), mRNA [NM_053946]
A_42_P455785	NM_080781	-0.711099	11.0388	-3.50947	0.000448998	0.00350471	-0.744632	Copb1	Copb1	Rattus norvegicus coatomer protein complex, subunit beta 1 (Copb1), mRNA [NM_080781]
A_44_P578654	NM_001024326	0.709738	6.79758	3.50275	0.000460475	0.00357793	-0.767916	Rab19	Rab19	Rattus norvegicus RAB19, member RAS oncogene family (Rab19), mRNA [NM_001024326]
A_42_P455785	NM_080781	-0.709732	10.9706	-3.50272	0.000460525	0.00357793	-0.768017	Copb1	Copb1	Rattus norvegicus coatomer protein complex, subunit beta 1 (Copb1), mRNA [NM_080781]
A_42_P816479	NM_022278	0.709135	8.5425	3.49978	0.000465643	0.00360928	-0.778212	Glrx1	Glrx1	Rattus norvegicus glutaredoxin 1 (Glrx1), mRNA [NM_022278]
A_64_P025441	NM_017312	0.707599	13.5444	3.4922	0.00047906	0.00370466	-0.804408	NA	Bok	Rattus norvegicus BCL2-related ovarian killer (Bok), mRNA [NM_017312]
A_44_P525059	NM_001010946	-0.707265	7.47195	-3.49055	0.00048203	0.00371899	-0.810107	Ficd	Ficd	Rattus norvegicus FIC domain containing (Ficd), mRNA [NM_001010946]
A_42_P674050	NM_001107225	0.707034	11.9296	3.48941	0.000484092	0.00372628	-0.814044	NA	Sorcs2	Rattus norvegicus sortilin-related VPS10 domain containing receptor 2 (Sorcs2), mRNA [NM_001107225]
A_42_P529550	NM_139185	-0.706725	10.7163	-3.48788	0.000486857	0.00373893	-0.819296	Gng8	Gng8	Rattus norvegicus guanine nucleotide binding protein (G protein), gamma 8 (Gng8), mRNA [NM_139185]
A_42_P816479	NM_022278	0.706275	8.82533	3.48566	0.000490923	0.00376148	-0.826962	Glrx1	Glrx1	Rattus norvegicus glutaredoxin 1 (Glrx1), mRNA [NM_022278]
A_64_P029008	NM_198731	0.706081	9.23094	3.48471	0.000492674	0.00376439	-0.830245	NA	Chdh	Rattus norvegicus choline dehydrogenase (Chdh), nuclear gene encoding mitochondrial protein, mRNA [NM_198731]
A_44_P525059	NM_001010946	-0.705984	7.49797	-3.48423	0.000493561	0.00376439	-0.831904	Ficd	Ficd	Rattus norvegicus FIC domain containing (Ficd), mRNA [NM_001010946]
A_42_P674050	NM_001107225	0.704972	11.5505	3.47923	0.000502853	0.00382651	-0.849095	NA	Sorcs2	Rattus norvegicus sortilin-related VPS10 domain containing receptor 2 (Sorcs2), mRNA [NM_001107225]
A_42_P732101	NM_022624	-0.703425	9.47576	-3.4716	0.000517376	0.00392001	-0.875334	NA	Slc22a23	Rattus norvegicus solute carrier family 22, member 23 (Slc22a23), mRNA [NM_022624]
A_64_P106503	NM_173120	-0.703366	11.5122	-3.47131	0.00051793	0.00392001	-0.876321	NA	Sels	Rattus norvegicus selenoprotein S (Sels), mRNA [NM_173120]
A_42_P612939	NM_001107155	0.703289	7.99962	3.47093	0.000518669	0.00392001	-0.877634	NA	Tmem119	Rattus norvegicus transmembrane protein 119 (Tmem119), mRNA [NM_001107155]
A_64_P078303	NM_001106526	0.703011	10.3981	3.46955	0.000521326	0.00393118	-0.882343	NA	Angpt4	Rattus norvegicus angiopoietin 4 (Angpt4), mRNA [NM_001106526]
A_42_P674050	NM_001107225	0.702735	11.6764	3.46819	0.000523974	0.0039384	-0.887011	NA	Sorcs2	Rattus norvegicus sortilin-related VPS10 domain containing receptor 2 (Sorcs2), mRNA [NM_001107225]
A_42_P732101	NM_022624	-0.702665	9.79271	-3.46785	0.000524647	0.0039384	-0.888193	NA	Slc22a23	Rattus norvegicus solute carrier family 22, member 23 (Slc22a23), mRNA [NM_022624]
A_42_P586154	NM_001013938	0.701671	9.79168	3.46294	0.000534302	0.00400186	-0.904992	NA	Vwa1	Rattus norvegicus von Willebrand factor A domain containing 1 (Vwa1), mRNA [NM_001013938]
A_64_P025441	NM_017312	0.700917	13.6266	3.45922	0.000541746	0.0040407	-0.917738	NA	Bok	Rattus norvegicus BCL2-related ovarian killer (Bok), mRNA [NM_017312]
A_64_P068743	TC601829	0.7009	8.84487	3.45914	0.000541912	0.0040407	-0.91802	NA
A_42_P586154	NM_001013938	0.699644	10.3172	3.45294	0.000554517	0.00412546	-0.939196	NA	Vwa1	Rattus norvegicus von Willebrand factor A domain containing 1 (Vwa1), mRNA [NM_001013938]
A_64_P348813	NM_001127532	-0.698398	10.6073	-3.44679	0.000567294	0.00420606	-0.960171	NA	Txndc11	Rattus norvegicus thioredoxin domain containing 11 (Txndc11), mRNA [NM_001127532]
A_44_P477650	NM_020101	0.698342	6.87669	3.44651	0.000567875	0.00420606	-0.961114	Adap2	Adap2	Rattus norvegicus ArfGAP with dual PH domains 2 (Adap2), mRNA [NM_020101]
A_44_P457099	NM_001109411	-0.698019	9.1141	-3.44492	0.000571237	0.00422158	-0.966547	NA	Ppapdc1b	Rattus norvegicus phosphatidic acid phosphatase type 2 domain containing 1B (Ppapdc1b), mRNA [NM_001109411]
A_64_P083059	XM_229903	0.697658	10.4793	3.44314	0.00057501	0.00424006	-0.972607	NA		Rattus norvegicus similar to hypothetical protein MGC10646 (LOC302279), mRNA [XM_229903]
A_42_P732101	NM_022624	-0.697454	9.32559	-3.44213	0.000577153	0.00424647	-0.976031	NA	Slc22a23	Rattus norvegicus solute carrier family 22, member 23 (Slc22a23), mRNA [NM_022624]
A_42_P586154	NM_001013938	0.69704	9.8057	3.44008	0.000581533	0.00426927	-0.982991	NA	Vwa1	Rattus norvegicus von Willebrand factor A domain containing 1 (Vwa1), mRNA [NM_001013938]
A_43_P12827	NM_053507	0.696375	9.96585	3.43681	0.000588618	0.00431179	-0.994135	Nme3	Nme3	Rattus norvegicus non-metastatic cells 3, protein expressed in (Nme3), mRNA [NM_053507]
A_64_P068743	TC601829	0.696251	8.85091	3.43619	0.000589952	0.00431208	-0.996219	NA
A_64_P111786	NM_001047913	0.695385	10.3511	3.43192	0.000599325	0.004371	-1.01072	NA	Sqrdl	Rattus norvegicus sulfide quinone reductase-like (yeast) (Sqrdl), nuclear gene encoding mitochondrial protein, mRNA [NM_001047913]
A_64_P117413	NM_001107436	-0.694813	7.90094	-3.42909	0.0006056	0.00440713	-1.02031	NA	RGD1304884	Rattus norvegicus similar to RIKEN cDNA 6430548M08 (RGD1304884), mRNA [NM_001107436]
A_44_P360496	NM_199256	-0.693066	8.93697	-3.42048	0.000625118	0.00453926	-1.04949	Sec61a1	Sec61a1	Rattus norvegicus Sec61 alpha 1 subunit (S. cerevisiae) (Sec61a1), mRNA [NM_199256]
A_42_P780097	NM_001008280	-0.692706	13.8566	-3.4187	0.000629219	0.0045591	-1.0555	Lrrc59	Lrrc59	Rattus norvegicus leucine rich repeat containing 59 (Lrrc59), mRNA [NM_001008280]
A_42_P586154	NM_001013938	0.692093	9.88242	3.41567	0.000636246	0.00460002	-1.06572	NA	Vwa1	Rattus norvegicus von Willebrand factor A domain containing 1 (Vwa1), mRNA [NM_001013938]
A_64_P003764	NM_012812	-0.691715	9.39993	-3.41381	0.000640623	0.00462164	-1.07202	NA	Cox6a2	Rattus norvegicus cytochrome c oxidase, subunit VIa, polypeptide 2 (Cox6a2), nuclear gene encoding mitochondrial protein, transcript variant 1, mRNA [NM_012812]
A_64_P090548	NM_001024275	0.691286	8.01164	3.41169	0.000645617	0.00464749	-1.07916	NA	Rassf4	Rattus norvegicus Ras association (RalGDS/AF-6) domain family member 4 (Rassf4), mRNA [NM_001024275]
A_42_P455785	NM_080781	-0.691168	11.2231	-3.41111	0.000646995	0.00464749	-1.08112	Copb1	Copb1	Rattus norvegicus coatomer protein complex, subunit beta 1 (Copb1), mRNA [NM_080781]
A_64_P002551	FQ219888	-0.690637	9.06681	-3.40849	0.000653244	0.00466456	-1.08996	NA		Rattus norvegicus TL0ADA44YP20 mRNA sequence. [FQ219888]
A_43_P12315	NM_022800	0.690632	8.29736	3.40846	0.000653307	0.00466456	-1.09005	P2ry12	P2ry12	Rattus norvegicus purinergic receptor P2Y, G-protein coupled, 12 (P2ry12), mRNA [NM_022800]
A_42_P674050	NM_001107225	0.69061	11.7731	3.40835	0.00065357	0.00466456	-1.09042	NA	Sorcs2	Rattus norvegicus sortilin-related VPS10 domain containing receptor 2 (Sorcs2), mRNA [NM_001107225]
A_64_P082341	NM_053715	0.690294	11.0017	3.40679	0.000657309	0.00467784	-1.09566	NA	Slc5a3	Rattus norvegicus solute carrier family 5 (sodium/myo-inositol cotransporter), member 3 (Slc5a3), mRNA [NM_053715]
A_64_P138585	NM_001108816	-0.690216	7.6137	-3.40641	0.000658238	0.00467784	-1.09696	NA	Piga	Rattus norvegicus phosphatidylinositol glycan anchor biosynthesis, class A (Piga), mRNA [NM_001108816]
A_42_P586154	NM_001013938	0.690029	9.88535	3.40548	0.000660467	0.00468369	-1.10007	NA	Vwa1	Rattus norvegicus von Willebrand factor A domain containing 1 (Vwa1), mRNA [NM_001013938]
A_42_P604399	NM_012941	-0.689896	9.98452	-3.40483	0.000662056	0.00468499	-1.10228	NA	Cyp51	Rattus norvegicus cytochrome P450, family 51 (Cyp51), mRNA [NM_012941]
A_64_P032524	NM_053775	-0.689436	9.26214	-3.40256	0.000667581	0.00471408	-1.10992	NA	Atp6v0a2	Rattus norvegicus ATPase, H+ transporting, lysosomal V0 subunit A2 (Atp6v0a2), mRNA [NM_053775]
A_42_P732101	NM_022624	-0.689127	9.4624	-3.40103	0.000671323	0.00473048	-1.11505	NA	Slc22a23	Rattus norvegicus solute carrier family 22, member 23 (Slc22a23), mRNA [NM_022624]
A_64_P038249	A_64_P038249	0.687206	8.50841	3.39155	0.000694982	0.00488687	-1.14688	NA
A_42_P780097	NM_001008280	-0.686773	13.6274	-3.38941	0.000700423	0.00491476	-1.15405	Lrrc59	Lrrc59	Rattus norvegicus leucine rich repeat containing 59 (Lrrc59), mRNA [NM_001008280]
A_44_P457099	NM_001109411	-0.686589	9.01296	-3.38851	0.000702737	0.00492064	-1.15708	NA	Ppapdc1b	Rattus norvegicus phosphatidic acid phosphatase type 2 domain containing 1B (Ppapdc1b), mRNA [NM_001109411]
A_44_P1047467	XM_221343	-0.684811	7.19691	-3.37973	0.000725564	0.00506177	-1.18644	Igf2bp2	Igf2bp2	PREDICTED: Rattus norvegicus insulin-like growth factor 2 mRNA binding protein 2, transcript variant 2 (Igf2bp2), mRNA [XM_221343]
A_44_P425619	BC166838	-0.684783	9.85914	-3.37959	0.00072593	0.00506177	-1.1869	NA	Pgm3	Rattus norvegicus phosphoglucomutase 3, mRNA (cDNA clone MGC:188729 IMAGE:9027278), complete cds. [BC166838]
A_42_P816479	NM_022278	0.683468	8.63072	3.3731	0.000743264	0.00517181	-1.20857	Glrx1	Glrx1	Rattus norvegicus glutaredoxin 1 (Glrx1), mRNA [NM_022278]
A_44_P139730	NM_130829	0.683313	9.41677	3.37234	0.000745323	0.00517534	-1.21111	Palm	Palm	Rattus norvegicus paralemmin (Palm), mRNA [NM_130829]
A_64_P089866	TC600249	0.68308	9.00311	3.37119	0.000748444	0.0051862	-1.21495	NA		Q7TQ74_RAT (Q7TQ74) Ac1573, partial (11%) [TC600249]
A_43_P16965	ENSRNOT00000008391	0.682737	9.38691	3.3695	0.000753052	0.00520299	-1.22059	RGD1310877	RGD1310877	Uncharacterized protein [Source:UniProtKB/TrEMBL;Acc:D3ZQ21] [ENSRNOT00000008391]
A_64_P046373	NM_001105857	-0.682668	12.8484	-3.36916	0.000753989	0.00520299	-1.22173	NA	Pycr1	Rattus norvegicus pyrroline-5-carboxylate reductase 1 (Pycr1), mRNA [NM_001105857]
A_42_P732101	NM_022624	-0.682249	9.23718	-3.36709	0.000759668	0.00523135	-1.22861	NA	Slc22a23	Rattus norvegicus solute carrier family 22, member 23 (Slc22a23), mRNA [NM_022624]
A_42_P751562	NM_001037355	0.68163	10.2564	3.36403	0.000768125	0.00527868	-1.23878	Mettl7a	Mettl7a	Rattus norvegicus methyltransferase like 7A (Mettl7a), mRNA [NM_001037355]
A_64_P082341	NM_053715	0.680893	11.0248	3.3604	0.000778305	0.00533764	-1.25086	NA	Slc5a3	Rattus norvegicus solute carrier family 5 (sodium/myo-inositol cotransporter), member 3 (Slc5a3), mRNA [NM_053715]
A_64_P039036	FQ210882	-0.680561	14.82	-3.35876	0.000782942	0.00534936	-1.25631	NA		Rattus norvegicus TL0ABA20YK18 mRNA sequence. [FQ210882]
A_64_P013942	NM_206846	-0.680541	12.0337	-3.35866	0.000783224	0.00534936	-1.25664	NA	Ifi27l2b	Rattus norvegicus interferon, alpha-inducible protein 27 like 2B (Ifi27l2b), mRNA [NM_206846]
A_64_P078269	A_64_P078269	0.679965	10.9149	3.35582	0.00079131	0.00538632	-1.26607	NA
A_64_P001042	ENSRNOT00000014231	0.679926	8.11257	3.35562	0.000791868	0.00538632	-1.26671	NA	Kcnq4	Potassium voltage-gated channel subfamily KQT member 4 [Source:UniProtKB/Swiss-Prot;Acc:Q9JK96] [ENSRNOT00000014231]
A_44_P226658	NM_017046	0.679756	8.24301	3.35479	0.000794263	0.00539161	-1.26948	Scnn1g	Scnn1g	Rattus norvegicus sodium channel, nonvoltage-gated 1, gamma (Scnn1g), mRNA [NM_017046]
A_64_P010887	NM_001007667	-0.67926	12.2788	-3.35234	0.00080132	0.00542574	-1.2776	NA	Sat1	Rattus norvegicus spermidine/spermine N1-acetyl transferase 1 (Sat1), mRNA [NM_001007667]
A_64_P033929	NM_001107196	-0.679141	7.54568	-3.35175	0.000803024	0.00542574	-1.27955	NA	Atf6	Rattus norvegicus activating transcription factor 6 (Atf6), mRNA [NM_001107196]
A_64_P111619	ENSRNOT00000028561	-0.679061	9.77938	-3.35135	0.000804175	0.00542574	-1.28086	NA	Mar-06
A_43_P16965	ENSRNOT00000008391	0.678861	9.21937	3.35037	0.00080705	0.00542726	-1.28414	RGD1310877	RGD1310877	Uncharacterized protein [Source:UniProtKB/TrEMBL;Acc:D3ZQ21] [ENSRNOT00000008391]
A_64_P126330	NM_001127538	0.678818	7.68145	3.35016	0.000807657	0.00542726	-1.28483	NA	Spire2	Rattus norvegicus spire homolog 2 (Drosophila) (Spire2), mRNA [NM_001127538]
A_43_P12827	NM_053507	0.677518	9.63627	3.34374	0.00082658	0.00554324	-1.30607	Nme3	Nme3	Rattus norvegicus non-metastatic cells 3, protein expressed in (Nme3), mRNA [NM_053507]
A_44_P384090	NM_022531	0.677236	7.71562	3.34235	0.000830723	0.00555984	-1.31066	Des	Des	Rattus norvegicus desmin (Des), mRNA [NM_022531]
A_42_P586154	NM_001013938	0.676904	9.79952	3.34071	0.000835654	0.00558163	-1.31608	NA	Vwa1	Rattus norvegicus von Willebrand factor A domain containing 1 (Vwa1), mRNA [NM_001013938]
A_43_P13088	NM_080886	-0.676113	13.7843	-3.33681	0.000847467	0.00564922	-1.32895	Sc4mol	Sc4mol	Rattus norvegicus sterol-C4-methyl oxidase-like (Sc4mol), mRNA [NM_080886]
A_44_P538334	NM_172224	0.675917	11.8307	3.33584	0.000850427	0.00565763	-1.33215	Impa2	Impa2	Rattus norvegicus inositol (myo)-1(or 4)-monophosphatase 2 (Impa2), mRNA [NM_172224]
A_64_P037303	NM_001127530	-0.675582	9.64614	-3.33418	0.000855499	0.00568003	-1.3376	NA	LOC302022	Rattus norvegicus similar to nidogen 2 protein (LOC302022), mRNA [NM_001127530]
A_42_P780097	NM_001008280	-0.675264	13.6177	-3.33262	0.000860339	0.00570081	-1.34277	Lrrc59	Lrrc59	Rattus norvegicus leucine rich repeat containing 59 (Lrrc59), mRNA [NM_001008280]
A_64_P001679	NM_001114603	-0.674374	9.8242	-3.32822	0.000874021	0.00577999	-1.35724	NA	Pcdhb10	Rattus norvegicus protocadherin beta 10 (Pcdhb10), mRNA [NM_001114603]
A_44_P139730	NM_130829	0.674171	9.21102	3.32722	0.000877167	0.00578883	-1.36053	Palm	Palm	Rattus norvegicus paralemmin (Palm), mRNA [NM_130829]
A_42_P751562	NM_001037355	0.674064	10.2077	3.32669	0.000878832	0.00578883	-1.36227	Mettl7a	Mettl7a	Rattus norvegicus methyltransferase like 7A (Mettl7a), mRNA [NM_001037355]
A_64_P063463	NM_173116	-0.67372	9.65441	-3.325	0.000884197	0.00581268	-1.36785	NA	Sgpl1	Rattus norvegicus sphingosine-1-phosphate lyase 1 (Sgpl1), mRNA [NM_173116]
A_42_P780097	NM_001008280	-0.671884	13.7365	-3.31593	0.000913376	0.00599268	-1.3976	Lrrc59	Lrrc59	Rattus norvegicus leucine rich repeat containing 59 (Lrrc59), mRNA [NM_001008280]
A_42_P664259	NM_024396	0.671493	12.5434	3.314	0.0009197	0.00602232	-1.40392	Abca2	Abca2	Rattus norvegicus ATP-binding cassette, subfamily A (ABC1), member 2 (Abca2), mRNA [NM_024396]
A_43_P17964	NM_001007662	-0.670662	8.77318	-3.3099	0.00093329	0.00609856	-1.41736	Arcn1	Arcn1	Rattus norvegicus archain 1 (Arcn1), mRNA [NM_001007662]
A_64_P089201	NM_001007695	0.670558	9.06855	3.30939	0.000935003	0.00609856	-1.41903	NA	Tcp11	Rattus norvegicus t-complex protein 11 (Tcp11), mRNA [NM_001007695]
A_43_P13088	NM_080886	-0.670166	13.8555	-3.30745	0.000941486	0.00611847	-1.42536	Sc4mol	Sc4mol	Rattus norvegicus sterol-C4-methyl oxidase-like (Sc4mol), mRNA [NM_080886]
A_42_P470864	NM_001106111	0.670151	9.89939	3.30738	0.000941727	0.00611847	-1.4256	NA	Acot13	Rattus norvegicus acyl-CoA thioesterase 13 (Acot13), mRNA [NM_001106111]
A_42_P664259	NM_024396	0.669843	12.8538	3.30586	0.000946852	0.0061398	-1.43057	Abca2	Abca2	Rattus norvegicus ATP-binding cassette, subfamily A (ABC1), member 2 (Abca2), mRNA [NM_024396]
A_64_P152261	NM_001127526	0.669729	10.9686	3.3053	0.000948749	0.00614015	-1.4324	NA	RGD1311605	Rattus norvegicus similar to apoptosis related protein APR-3; p18 protein (RGD1311605), mRNA [NM_001127526]
A_42_P732101	NM_022624	-0.668649	9.26669	-3.29997	0.000966963	0.0062459	-1.44981	NA	Slc22a23	Rattus norvegicus solute carrier family 22, member 23 (Slc22a23), mRNA [NM_022624]
A_44_P226658	NM_017046	0.668292	8.27616	3.2982	0.000973053	0.00627309	-1.45556	Scnn1g	Scnn1g	Rattus norvegicus sodium channel, nonvoltage-gated 1, gamma (Scnn1g), mRNA [NM_017046]
A_43_P12811	NM_053464	-0.668134	12.4083	-3.29743	0.00097575	0.00627833	-1.4581	Srm	Srm	Rattus norvegicus spermidine synthase (Srm), mRNA [NM_053464]
A_44_P332041	NM_022385	-0.667909	10.3752	-3.29632	0.000979609	0.00629102	-1.46171	Arl1	Arl1	Rattus norvegicus ADP-ribosylation factor-like 1 (Arl1), mRNA [NM_022385]
A_43_P16529	NM_001008321	0.667621	11.207	3.29489	0.00098459	0.00631085	-1.46635	Gadd45b	Gadd45b	Rattus norvegicus growth arrest and DNA-damage-inducible, beta (Gadd45b), mRNA [NM_001008321]
A_42_P664259	NM_024396	0.666792	12.5924	3.29081	0.000999011	0.00635617	-1.47966	Abca2	Abca2	Rattus norvegicus ATP-binding cassette, subfamily A (ABC1), member 2 (Abca2), mRNA [NM_024396]
A_44_P419337	NM_001013122	-0.666752	9.15938	-3.29061	0.00099972	0.00635617	-1.48031	Kdelr2	Kdelr2	Rattus norvegicus KDEL (Lys-Asp-Glu-Leu) endoplasmic reticulum protein retention receptor 2 (Kdelr2), mRNA [NM_001013122]
A_42_P780097	NM_001008280	-0.666748	13.8182	-3.29059	0.000999785	0.00635617	-1.48037	Lrrc59	Lrrc59	Rattus norvegicus leucine rich repeat containing 59 (Lrrc59), mRNA [NM_001008280]
A_44_P332041	NM_022385	-0.666628	10.1817	-3.28999	0.0010019	0.00635617	-1.4823	Arl1	Arl1	Rattus norvegicus ADP-ribosylation factor-like 1 (Arl1), mRNA [NM_022385]
A_42_P751562	NM_001037355	0.666605	10.4606	3.28988	0.00100231	0.00635617	-1.48268	Mettl7a	Mettl7a	Rattus norvegicus methyltransferase like 7A (Mettl7a), mRNA [NM_001037355]
A_64_P144278	NM_001106525	0.666467	7.85618	3.2892	0.00100473	0.00635617	-1.48489	NA	Snph	Rattus norvegicus syntaphilin (Snph), mRNA [NM_001106525]
A_42_P529550	NM_139185	-0.666451	10.8483	-3.28912	0.00100501	0.00635617	-1.48514	Gng8	Gng8	Rattus norvegicus guanine nucleotide binding protein (G protein), gamma 8 (Gng8), mRNA [NM_139185]
A_42_P794748	NM_001108181	0.665592	8.66804	3.28488	0.00102025	0.00644035	-1.49892	NA	Acad11	Rattus norvegicus acyl-Coenzyme A dehydrogenase family, member 11 (Acad11), mRNA [NM_001108181]
A_64_P013942	NM_206846	-0.66508	11.9333	-3.28235	0.00102945	0.0064861	-1.50712	NA	Ifi27l2b	Rattus norvegicus interferon, alpha-inducible protein 27 like 2B (Ifi27l2b), mRNA [NM_206846]
A_44_P1020608	NM_001107729	0.663671	9.41255	3.2754	0.00105512	0.00663534	-1.52966	NA	Ifi44	Rattus norvegicus interferon-induced protein 44 (Ifi44), mRNA [NM_001107729]
A_42_P664259	NM_024396	0.663425	12.4949	3.27419	0.00105967	0.00665137	-1.53359	Abca2	Abca2	Rattus norvegicus ATP-binding cassette, subfamily A (ABC1), member 2 (Abca2), mRNA [NM_024396]
A_42_P664259	NM_024396	0.663247	12.4131	3.27331	0.00106296	0.00665187	-1.53643	Abca2	Abca2	Rattus norvegicus ATP-binding cassette, subfamily A (ABC1), member 2 (Abca2), mRNA [NM_024396]
A_64_P013147	NM_053385	0.663205	9.98884	3.2731	0.00106374	0.00665187	-1.5371	NA	Prelp	Rattus norvegicus proline/arginine-rich end leucine-rich repeat protein (Prelp), mRNA [NM_053385]
A_42_P780097	NM_001008280	-0.662872	13.5792	-3.27146	0.00106995	0.00667168	-1.54242	Lrrc59	Lrrc59	Rattus norvegicus leucine rich repeat containing 59 (Lrrc59), mRNA [NM_001008280]
A_42_P780097	NM_001008280	-0.66282	13.7697	-3.2712	0.00107091	0.00667168	-1.54324	Lrrc59	Lrrc59	Rattus norvegicus leucine rich repeat containing 59 (Lrrc59), mRNA [NM_001008280]
A_42_P678904	NM_001108266	0.661032	12.5906	3.26238	0.00110482	0.00687008	-1.57174	NA	RGD1563547	Rattus norvegicus RGD1563547 (RGD1563547), mRNA [NM_001108266]
A_44_P226658	NM_017046	0.660895	8.36629	3.2617	0.00110746	0.0068737	-1.57393	Scnn1g	Scnn1g	Rattus norvegicus sodium channel, nonvoltage-gated 1, gamma (Scnn1g), mRNA [NM_017046]
A_43_P18764	NM_001106760	0.660718	9.9548	3.26083	0.00111088	0.0068821	-1.57675	NA	Nudt14	Rattus norvegicus nudix (nucleoside diphosphate linked moiety X)-type motif 14 (Nudt14), mRNA [NM_001106760]
A_44_P1020608	NM_001107729	0.660583	9.70542	3.26016	0.00111349	0.00688295	-1.57889	NA	Ifi44	Rattus norvegicus interferon-induced protein 44 (Ifi44), mRNA [NM_001107729]
A_43_P16529	NM_001008321	0.660467	11.1448	3.25959	0.00111574	0.00688295	-1.58074	Gadd45b	Gadd45b	Rattus norvegicus growth arrest and DNA-damage-inducible, beta (Gadd45b), mRNA [NM_001008321]
A_44_P357870	NM_031559	0.660316	8.97653	3.25884	0.00111867	0.00688295	-1.58313	Cpt1a	Cpt1a	Rattus norvegicus carnitine palmitoyltransferase 1a, liver (Cpt1a), nuclear gene encoding mitochondrial protein, mRNA [NM_031559]
A_42_P573118	NM_001008351	0.660215	9.18485	3.25834	0.00112065	0.00688295	-1.58475	RGD1309594	RGD1309594	Rattus norvegicus similar to RIKEN cDNA 1810043G02; DNA segment, Chr 10, Johns Hopkins University 13, expressed (RGD1309594), mRNA [NM_001008351]
A_42_P732101	NM_022624	-0.660077	9.29994	-3.25766	0.00112334	0.00688295	-1.58694	NA	Slc22a23	Rattus norvegicus solute carrier family 22, member 23 (Slc22a23), mRNA [NM_022624]
A_42_P751562	NM_001037355	0.660073	10.431	3.25764	0.00112341	0.00688295	-1.587	Mettl7a	Mettl7a	Rattus norvegicus methyltransferase like 7A (Mettl7a), mRNA [NM_001037355]
A_44_P1039128	NM_139089	0.659622	8.06305	3.25542	0.00113225	0.0069244	-1.59416	Cxcl10	Cxcl10	Rattus norvegicus chemokine (C-X-C motif) ligand 10 (Cxcl10), mRNA [NM_139089]
A_64_P014159	CN543219	-0.659178	9.56416	-3.25322	0.00114103	0.00696129	-1.60123	NA		UI-R-DZ1-cne-j-11-0-UI.s1 UI-R-DZ1 Rattus norvegicus cDNA clone UI-R-DZ1-cne-j-11-0-UI 3', mRNA sequence [CN543219]
A_42_P751562	NM_001037355	0.659063	10.142	3.25266	0.00114332	0.00696129	-1.60305	Mettl7a	Mettl7a	Rattus norvegicus methyltransferase like 7A (Mettl7a), mRNA [NM_001037355]
A_42_P732101	NM_022624	-0.658861	9.28775	-3.25166	0.00114733	0.00696129	-1.60625	NA	Slc22a23	Rattus norvegicus solute carrier family 22, member 23 (Slc22a23), mRNA [NM_022624]
A_44_P384223	NM_024151	-0.658843	11.7872	-3.25157	0.00114768	0.00696129	-1.60653	Arf4	Arf4	Rattus norvegicus ADP-ribosylation factor 4 (Arf4), mRNA [NM_024151]
A_42_P586154	NM_001013938	0.658791	9.97337	3.25131	0.00114873	0.00696129	-1.60737	NA	Vwa1	Rattus norvegicus von Willebrand factor A domain containing 1 (Vwa1), mRNA [NM_001013938]
A_44_P357870	NM_031559	0.65806	9.46933	3.24771	0.00116338	0.00703729	-1.61895	Cpt1a	Cpt1a	Rattus norvegicus carnitine palmitoyltransferase 1a, liver (Cpt1a), nuclear gene encoding mitochondrial protein, mRNA [NM_031559]
A_44_P220555	ENSRNOT00000018995	-0.657929	8.94748	-3.24706	0.00116603	0.00704055	-1.62103	NA	Rbm15b	RCG25263Uncharacterized protein [Source:UniProtKB/TrEMBL;Acc:D3ZHD6] [ENSRNOT00000018995]
A_42_P780097	NM_001008280	-0.657727	13.9449	-3.24607	0.00117011	0.00705242	-1.62422	Lrrc59	Lrrc59	Rattus norvegicus leucine rich repeat containing 59 (Lrrc59), mRNA [NM_001008280]
A_42_P470864	NM_001106111	0.657607	9.8038	3.24547	0.00117256	0.00705441	-1.62613	NA	Acot13	Rattus norvegicus acyl-CoA thioesterase 13 (Acot13), mRNA [NM_001106111]
A_44_P871622	NM_001100739	-0.656995	11.1117	-3.24245	0.00118505	0.00711671	-1.63581	NA	Syvn1	Rattus norvegicus synovial apoptosis inhibitor 1, synoviolin (Syvn1), mRNA [NM_001100739]
A_42_P664259	NM_024396	0.65675	12.7901	3.24124	0.0011901	0.00713417	-1.63969	Abca2	Abca2	Rattus norvegicus ATP-binding cassette, subfamily A (ABC1), member 2 (Abca2), mRNA [NM_024396]
A_64_P098255	NM_001077640	0.656314	10.4188	3.23909	0.00119912	0.00717534	-1.64659	NA	Gadd45g	Rattus norvegicus growth arrest and DNA-damage-inducible, gamma (Gadd45g), mRNA [NM_001077640]
A_44_P189326	NM_017319	-0.655774	11.2944	-3.23643	0.00121036	0.0072296	-1.6551	Pdia3	Pdia3	Rattus norvegicus protein disulfide isomerase family A, member 3 (Pdia3), mRNA [NM_017319]
A_64_P043406	NM_001024902	0.654021	7.25366	3.22778	0.00124756	0.00741952	-1.68275	NA	Lrrc56	Rattus norvegicus leucine rich repeat containing 56 (Lrrc56), mRNA [NM_001024902]
A_42_P479096	NM_001008293	-0.653993	8.05408	-3.22763	0.00124818	0.00741952	-1.6832	Tfb2m	Tfb2m	Rattus norvegicus transcription factor B2, mitochondrial (Tfb2m), nuclear gene encoding mitochondrial protein, mRNA [NM_001008293]
A_42_P732101	NM_022624	-0.653963	9.25434	-3.22749	0.00124883	0.00741952	-1.68368	NA	Slc22a23	Rattus norvegicus solute carrier family 22, member 23 (Slc22a23), mRNA [NM_022624]
A_42_P470864	NM_001106111	0.652413	10.0227	3.21984	0.00128262	0.00760671	-1.70804	NA	Acot13	Rattus norvegicus acyl-CoA thioesterase 13 (Acot13), mRNA [NM_001106111]
A_44_P514899	NM_001163164	-0.651784	9.16635	-3.21673	0.00129659	0.0076759	-1.71793	NA	Mettl9	Rattus norvegicus methyltransferase like 9 (Mettl9), mRNA [NM_001163164]
A_42_P664259	NM_024396	0.65067	12.4738	3.21124	0.00132164	0.00781035	-1.73539	Abca2	Abca2	Rattus norvegicus ATP-binding cassette, subfamily A (ABC1), member 2 (Abca2), mRNA [NM_024396]
A_44_P493606	NM_173337	0.650144	11.2323	3.20864	0.00133364	0.00785403	-1.74363	Camk2n1	Camk2n1	Rattus norvegicus calcium/calmodulin-dependent protein kinase II inhibitor 1 (Camk2n1), mRNA [NM_173337]
A_64_P032232	ENSRNOT00000037120	-0.650139	7.8738	-3.20862	0.00133375	0.00785403	-1.7437	NA		Uncharacterized protein [Source:UniProtKB/TrEMBL;Acc:D4ACN9] [ENSRNOT00000037120]
A_64_P006958	A_64_P006958	0.649904	7.68286	3.20746	0.00133913	0.00786499	-1.74738	NA
A_42_P664259	NM_024396	0.64979	12.4871	3.20689	0.00134177	0.00786499	-1.74918	Abca2	Abca2	Rattus norvegicus ATP-binding cassette, subfamily A (ABC1), member 2 (Abca2), mRNA [NM_024396]
A_44_P947743	XM_218313	-0.64973	7.78644	-3.2066	0.00134315	0.00786499	-1.75011	Gpr126	Gpr126	PREDICTED: Rattus norvegicus G protein-coupled receptor 126 (Gpr126), mRNA [XM_218313]
A_44_P1055681	NM_133404	-0.649586	14.1378	-3.20589	0.00134647	0.00786499	-1.75236	Lonp1	Lonp1	Rattus norvegicus lon peptidase 1, mitochondrial (Lonp1), nuclear gene encoding mitochondrial protein, mRNA [NM_133404]
A_64_P098255	NM_001077640	0.649448	10.5909	3.20521	0.00134965	0.00786499	-1.75452	NA	Gadd45g	Rattus norvegicus growth arrest and DNA-damage-inducible, gamma (Gadd45g), mRNA [NM_001077640]
A_64_P013147	NM_053385	0.649443	9.97855	3.20518	0.00134977	0.00786499	-1.75459	NA	Prelp	Rattus norvegicus proline/arginine-rich end leucine-rich repeat protein (Prelp), mRNA [NM_053385]
A_42_P687819	NM_001109241	0.649338	8.14293	3.20466	0.0013522	0.00786541	-1.75624	NA	Atoh8	Rattus norvegicus atonal homolog 8 (Drosophila) (Atoh8), mRNA [NM_001109241]
A_44_P357870	NM_031559	0.649056	9.12648	3.20327	0.00135877	0.00788986	-1.76066	Cpt1a	Cpt1a	Rattus norvegicus carnitine palmitoyltransferase 1a, liver (Cpt1a), nuclear gene encoding mitochondrial protein, mRNA [NM_031559]
A_44_P578654	NM_001024326	0.648474	6.90469	3.2004	0.00137239	0.00795506	-1.76975	Rab19	Rab19	Rattus norvegicus RAB19, member RAS oncogene family (Rab19), mRNA [NM_001024326]
A_44_P512874	NM_017074	-0.648285	6.86605	-3.19946	0.00137683	0.00795592	-1.7727	Cth	Cth	Rattus norvegicus cystathionase (cystathionine gamma-lyase) (Cth), mRNA [NM_017074]
A_42_P586154	NM_001013938	0.648225	9.78339	3.19917	0.00137824	0.00795592	-1.77363	NA	Vwa1	Rattus norvegicus von Willebrand factor A domain containing 1 (Vwa1), mRNA [NM_001013938]
A_42_P470864	NM_001106111	0.648163	10.1005	3.19887	0.00137969	0.00795592	-1.77459	NA	Acot13	Rattus norvegicus acyl-CoA thioesterase 13 (Acot13), mRNA [NM_001106111]
A_42_P794748	NM_001108181	0.647539	8.45434	3.19579	0.0013945	0.00801511	-1.78432	NA	Acad11	Rattus norvegicus acyl-Coenzyme A dehydrogenase family, member 11 (Acad11), mRNA [NM_001108181]
A_42_P774468	NM_001007703	-0.647454	10.3899	-3.19536	0.00139654	0.00801511	-1.78566	Gltpd1	Gltpd1	Rattus norvegicus glycolipid transfer protein domain containing 1 (Gltpd1), mRNA [NM_001007703]
A_64_P099032	NM_001107698	0.647428	10.2575	3.19523	0.00139717	0.00801511	-1.78607	NA	Hist2h3c2	Rattus norvegicus histone cluster 2, H3c2 (Hist2h3c2), mRNA [NM_001107698]
A_42_P794748	NM_001108181	0.647139	8.57594	3.19381	0.00140409	0.00803782	-1.79057	NA	Acad11	Rattus norvegicus acyl-Coenzyme A dehydrogenase family, member 11 (Acad11), mRNA [NM_001108181]
A_64_P005066	NM_001134801	0.647061	6.82537	3.19343	0.00140595	0.00803782	-1.79178	NA	RGD1309808	Rattus norvegicus similar to apolipoprotein L2; apolipoprotein L-II (RGD1309808), mRNA [NM_001134801]
A_42_P751562	NM_001037355	0.646028	10.4187	3.18833	0.00143099	0.00816577	-1.80786	Mettl7a	Mettl7a	Rattus norvegicus methyltransferase like 7A (Mettl7a), mRNA [NM_001037355]
A_42_P758052	NM_001031645	0.645936	12.2825	3.18787	0.00143324	0.00816577	-1.8093	Acp6	Acp6	Rattus norvegicus acid phosphatase 6, lysophosphatidic (Acp6), mRNA [NM_001031645]
A_42_P780097	NM_001008280	-0.645747	13.9527	-3.18694	0.00143786	0.0081732	-1.81223	Lrrc59	Lrrc59	Rattus norvegicus leucine rich repeat containing 59 (Lrrc59), mRNA [NM_001008280]
A_44_P263117	NM_001107082	-0.645601	7.18775	-3.18622	0.00144145	0.0081732	-1.8145	NA	Etv5	Rattus norvegicus ets variant 5 (Etv5), mRNA [NM_001107082]
A_44_P500431	NM_053886	-0.645583	9.03688	-3.18613	0.0014419	0.0081732	-1.81479	Lman1	Lman1	Rattus norvegicus lectin, mannose-binding, 1 (Lman1), mRNA [NM_053886]
A_64_P135843	NM_053403	0.645102	7.30187	3.18376	0.00145376	0.00822493	-1.82225	NA	Grb7	Rattus norvegicus growth factor receptor bound protein 7 (Grb7), mRNA [NM_053403]
A_64_P017577	NM_001106982	0.645014	7.11225	3.18332	0.00145596	0.00822493	-1.82363	NA	Ccdc64b	Rattus norvegicus coiled-coil domain containing 64B (Ccdc64b), mRNA [NM_001106982]
A_44_P148407	NM_001004442	-0.644841	14.8585	-3.18247	0.00146026	0.00823529	-1.82632	Pdia6	Pdia6	Rattus norvegicus protein disulfide isomerase family A, member 6 (Pdia6), mRNA [NM_001004442]
A_64_P048864	ENSRNOT00000061421	-0.644349	7.09049	-3.18004	0.00147255	0.00828313	-1.83395	NA	Zar1l	PREDICTED: Rattus norvegicus similar to Zygote arrest 1 (Oocyte-specific maternal effect factor) (LOC689594), mRNA [XM_001071298]
A_42_P620762	NM_024403	-0.644274	14.3892	-3.17967	0.00147443	0.00828313	-1.83511	Atf4	Atf4	Rattus norvegicus activating transcription factor 4 (tax-responsive enhancer element B67) (Atf4), mRNA [NM_024403]
A_44_P1029397	NM_198134	0.644203	12.4295	3.17932	0.0014762	0.00828313	-1.83621	Bst2	Bst2	Rattus norvegicus bone marrow stromal cell antigen 2 (Bst2), mRNA [NM_198134]
A_44_P204704	NM_013128	-0.643784	11.3858	-3.17725	0.00148678	0.00832847	-1.84271	Cpe	Cpe	Rattus norvegicus carboxypeptidase E (Cpe), mRNA [NM_013128]
A_64_P010887	NM_001007667	-0.643143	12.4723	-3.17409	0.00150308	0.00839831	-1.85265	NA	Sat1	Rattus norvegicus spermidine/spermine N1-acetyl transferase 1 (Sat1), mRNA [NM_001007667]
A_44_P991616	NM_001009669	-0.643096	11.8046	-3.17386	0.00150429	0.00839831	-1.85338	Uba5	Uba5	Rattus norvegicus ubiquitin-like modifier activating enzyme 5 (Uba5), mRNA [NM_001009669]
A_64_P121262	NM_001009704	0.642829	9.52302	3.17254	0.00151111	0.0084223	-1.8575	NA	Sipa1l2	Rattus norvegicus signal-induced proliferation-associated 1 like 2 (Sipa1l2), mRNA [NM_001009704]
A_64_P060938	NR_026689	0.642373	7.02535	3.17029	0.00152289	0.0084678	-1.86457	NA	LOC686120	Rattus norvegicus hypothetical protein LOC686120 (LOC686120), non-coding RNA [NR_026689]
A_64_P126818	NM_001107750	0.642316	9.57832	3.17001	0.00152436	0.0084678	-1.86545	NA	Tspan18	Rattus norvegicus tetraspanin 18 (Tspan18), mRNA [NM_001107750]
A_44_P520509	NM_001033868	-0.641934	12.6095	-3.16812	0.00153428	0.00850873	-1.87135	Surf4	Surf4	Rattus norvegicus surfeit 4 (Surf4), mRNA [NM_001033868]
A_64_P082749	NM_080401	0.641595	11.0684	3.16645	0.00154314	0.00852977	-1.87659	NA	Wnt11	Rattus norvegicus wingless-type MMTV integration site family, member 11 (Wnt11), mRNA [NM_080401]
A_44_P414299	NM_130401	0.641592	8.5153	3.16644	0.00154319	0.00852977	-1.87663	Pdzk1ip1	Pdzk1ip1	Rattus norvegicus PDZK1 interacting protein 1 (Pdzk1ip1), mRNA [NM_130401]
A_64_P042352	A_64_P042352	0.641233	7.23933	3.16466	0.00155264	0.00856777	-1.88218	NA
A_44_P216395	NM_024127	-0.640619	12.5561	-3.16163	0.00156888	0.0086431	-1.89166	Gadd45a	Gadd45a	Rattus norvegicus growth arrest and DNA-damage-inducible, alpha (Gadd45a), mRNA [NM_024127]
A_44_P301608	NM_019354	0.640384	11.9105	3.16047	0.00157512	0.00866317	-1.89527	Ucp2	Ucp2	Rattus norvegicus uncoupling protein 2 (mitochondrial, proton carrier) (Ucp2), nuclear gene encoding mitochondrial protein, mRNA [NM_019354]
A_64_P138585	NM_001108816	-0.639326	7.71011	-3.15525	0.00160359	0.00880521	-1.91157	NA	Piga	Rattus norvegicus phosphatidylinositol glycan anchor biosynthesis, class A (Piga), mRNA [NM_001108816]
A_44_P301608	NM_019354	0.63904	11.532	3.15384	0.00161137	0.00883336	-1.91598	Ucp2	Ucp2	Rattus norvegicus uncoupling protein 2 (mitochondrial, proton carrier) (Ucp2), nuclear gene encoding mitochondrial protein, mRNA [NM_019354]
A_44_P515107	NM_019271	-0.638848	10.8003	-3.15289	0.00161662	0.00884215	-1.91894	Hspa13	Hspa13	Rattus norvegicus heat shock protein 13 (Hspa13), mRNA [NM_019271]
A_42_P732101	NM_022624	-0.638787	9.41613	-3.15259	0.00161828	0.00884215	-1.91987	NA	Slc22a23	Rattus norvegicus solute carrier family 22, member 23 (Slc22a23), mRNA [NM_022624]
A_43_P18764	NM_001106760	0.638338	10.1617	3.15037	0.00163062	0.008895	-1.92678	NA	Nudt14	Rattus norvegicus nudix (nucleoside diphosphate linked moiety X)-type motif 14 (Nudt14), mRNA [NM_001106760]
A_64_P039978	NM_001109256	0.637612	7.87816	3.14679	0.00165073	0.00899003	-1.93794	NA	Rep15	Rattus norvegicus RAB15 effector protein (Rep15), mRNA [NM_001109256]
A_44_P1042473	NM_139096	0.637408	13.531	3.14578	0.00165642	0.00900628	-1.94106	Lgals3bp	Lgals3bp	Rattus norvegicus lectin, galactoside-binding, soluble, 3 binding protein (Lgals3bp), mRNA [NM_139096]
A_64_P129755	NM_001105758	-0.636931	9.25149	-3.14343	0.00166979	0.00906419	-1.94838	NA	Tmed7	Rattus norvegicus transmembrane emp24 protein transport domain containing 7 (Tmed7), mRNA [NM_001105758]
A_44_P301608	NM_019354	0.63627	11.5274	3.14017	0.00168852	0.00915093	-1.95852	Ucp2	Ucp2	Rattus norvegicus uncoupling protein 2 (mitochondrial, proton carrier) (Ucp2), nuclear gene encoding mitochondrial protein, mRNA [NM_019354]
A_64_P064909	NM_012497	0.636134	8.83175	3.1395	0.00169239	0.00915703	-1.9606	NA	Aldoc	Rattus norvegicus aldolase C, fructose-bisphosphate (Aldoc), mRNA [NM_012497]
A_64_P003764	NM_012812	-0.635827	9.25733	-3.13798	0.00170116	0.00918957	-1.9653	NA	Cox6a2	Rattus norvegicus cytochrome c oxidase, subunit VIa, polypeptide 2 (Cox6a2), nuclear gene encoding mitochondrial protein, transcript variant 1, mRNA [NM_012812]
A_64_P031249	NM_001134757	-0.635491	9.10538	-3.13633	0.00171079	0.00922661	-1.97043	NA	Gnpnat1	Rattus norvegicus glucosamine-phosphate N-acetyltransferase 1 (Gnpnat1), transcript variant 1, mRNA [NM_001134757]
A_44_P148407	NM_001004442	-0.635171	14.3053	-3.13475	0.00172003	0.00924108	-1.97534	Pdia6	Pdia6	Rattus norvegicus protein disulfide isomerase family A, member 6 (Pdia6), mRNA [NM_001004442]
A_42_P470864	NM_001106111	0.635071	10.0375	3.13425	0.00172294	0.00924108	-1.97687	NA	Acot13	Rattus norvegicus acyl-CoA thioesterase 13 (Acot13), mRNA [NM_001106111]
A_64_P069400	NM_001012041	0.635041	8.2159	3.1341	0.0017238	0.00924108	-1.97732	NA	Irf9	Rattus norvegicus interferon regulatory factor 9 (Irf9), mRNA [NM_001012041]
A_44_P458878	NM_213561	0.635015	11.5388	3.13397	0.00172456	0.00924108	-1.97772	Tcf19	Tcf19	Rattus norvegicus transcription factor 19 (Tcf19), mRNA [NM_213561]
A_64_P066073	XM_001070178	0.63471	13.9418	3.13247	0.00173341	0.00927361	-1.98238	NA	Rap1gap	PREDICTED: Rattus norvegicus Rap1 GTPase-activating protein (Rap1gap), mRNA [XM_001070178]
A_44_P242969	NM_017274	-0.634477	8.40256	-3.13132	0.00174023	0.00928922	-1.98595	Gpam	Gpam	Rattus norvegicus glycerol-3-phosphate acyltransferase, mitochondrial (Gpam), nuclear gene encoding mitochondrial protein, mRNA [NM_017274]
A_64_P069266	NM_001025136	-0.63438	11.4677	-3.13084	0.00174307	0.00928922	-1.98743	NA	Hexim1	Rattus norvegicus hexamethylene bis-acetamide inducible 1 (Hexim1), mRNA [NM_001025136]
A_44_P226658	NM_017046	0.634324	8.32354	3.13057	0.00174469	0.00928922	-1.98827	Scnn1g	Scnn1g	Rattus norvegicus sodium channel, nonvoltage-gated 1, gamma (Scnn1g), mRNA [NM_017046]
A_42_P620762	NM_024403	-0.634156	14.732	-3.12973	0.00174965	0.00930075	-1.99085	Atf4	Atf4	Rattus norvegicus activating transcription factor 4 (tax-responsive enhancer element B67) (Atf4), mRNA [NM_024403]
A_42_P470864	NM_001106111	0.633785	9.92876	3.1279	0.00176057	0.00933215	-1.99651	NA	Acot13	Rattus norvegicus acyl-CoA thioesterase 13 (Acot13), mRNA [NM_001106111]
A_64_P076337	XR_005677	0.633765	8.18826	3.12781	0.00176115	0.00933215	-1.99681	NA	LOC500013	PREDICTED: Rattus norvegicus similar to sterile alpha motif domain containing 9-like (LOC500013), miscRNA [XR_005677]
A_64_P066073	XM_001070178	0.633669	14.1987	3.12733	0.00176401	0.00933246	-1.99828	NA	Rap1gap	PREDICTED: Rattus norvegicus Rap1 GTPase-activating protein (Rap1gap), mRNA [XM_001070178]
A_44_P357870	NM_031559	0.633403	8.96781	3.12602	0.0017719	0.00934786	-2.00234	Cpt1a	Cpt1a	Rattus norvegicus carnitine palmitoyltransferase 1a, liver (Cpt1a), nuclear gene encoding mitochondrial protein, mRNA [NM_031559]
A_42_P794748	NM_001108181	0.633382	8.49485	3.12591	0.00177253	0.00934786	-2.00266	NA	Acad11	Rattus norvegicus acyl-Coenzyme A dehydrogenase family, member 11 (Acad11), mRNA [NM_001108181]
A_64_P005538	NM_001106296	0.632797	7.74285	3.12303	0.00179	0.00942509	-2.01158	NA	Fam57b	Rattus norvegicus family with sequence similarity 57, member B (Fam57b), mRNA [NM_001106296]
A_42_P470864	NM_001106111	0.632672	10.1685	3.12241	0.00179375	0.0094299	-2.01348	NA	Acot13	Rattus norvegicus acyl-CoA thioesterase 13 (Acot13), mRNA [NM_001106111]
A_64_P047478	NM_012817	0.631917	7.90006	3.11868	0.0018166	0.00953501	-2.02498	NA	Igfbp5	Rattus norvegicus insulin-like growth factor binding protein 5 (Igfbp5), mRNA [NM_012817]
A_42_P620762	NM_024403	-0.631678	14.5566	-3.1175	0.00182389	0.00955822	-2.02862	Atf4	Atf4	Rattus norvegicus activating transcription factor 4 (tax-responsive enhancer element B67) (Atf4), mRNA [NM_024403]
A_64_P099032	NM_001107698	0.629271	10.2512	3.10563	0.00189875	0.0099293	-2.06515	NA	Hist2h3c2	Rattus norvegicus histone cluster 2, H3c2 (Hist2h3c2), mRNA [NM_001107698]
A_44_P414996	NM_001005879	-0.629211	7.98515	-3.10533	0.00190066	0.0099293	-2.06606	Gfpt1	Gfpt1	Rattus norvegicus glutamine fructose-6-phosphate transaminase 1 (Gfpt1), mRNA [NM_001005879]
A_42_P612939	NM_001107155	0.628773	8.09951	3.10317	0.0019146	0.00998648	-2.0727	NA	Tmem119	Rattus norvegicus transmembrane protein 119 (Tmem119), mRNA [NM_001107155]
A_44_P214218	NM_001134749	-0.628661	9.24694	-3.10262	0.00191817	0.00998946	-2.07439	NA	Stt3a	Rattus norvegicus STT3, subunit of the oligosaccharyltransferase complex, homolog A (S. cerevisiae) (Stt3a), mRNA [NM_001134749]
A_44_P809374	NM_207615	-0.628228	8.54333	-3.10048	0.00193209	0.0100463	-2.08095	Clcf1	Clcf1	Rattus norvegicus cardiotrophin-like cytokine factor 1 (Clcf1), mRNA [NM_207615]
A_42_P470864	NM_001106111	0.627827	9.8223	3.0985	0.00194503	0.0100978	-2.08701	NA	Acot13	Rattus norvegicus acyl-CoA thioesterase 13 (Acot13), mRNA [NM_001106111]
A_64_P038249	A_64_P038249	0.627696	8.64062	3.09785	0.00194929	0.0101042	-2.089	NA
A_42_P623733	NM_001024361	0.627511	9.78643	3.09694	0.0019553	0.0101196	-2.09179	NA	LOC501110	Rattus norvegicus similar to Glutathione S-transferase A1 (GTH1) (HA subunit 1) (GST-epsilon) (GSTA1-1) (GST class-alpha) (LOC501110), mRNA [NM_001024361]
A_64_P012300	ENSRNOT00000047207	0.627283	11.6712	3.09582	0.00196272	0.0101398	-2.09523	NA	RGD1560088	Uncharacterized protein [Source:UniProtKB/TrEMBL;Acc:D3ZQH7] [ENSRNOT00000047207]
A_64_P062705	FQ231763	0.627204	11.025	3.09543	0.0019653	0.0101398	-2.09642	NA		Rattus norvegicus TL0AEA68YE13 mRNA sequence. [FQ231763]
A_64_P129563	NM_001034934	-0.626999	8.01187	-3.09441	0.00197203	0.0101479	-2.09953	NA	Arid5a	Rattus norvegicus AT rich interactive domain 5A (Mrf1 like) (Arid5a), mRNA [NM_001034934]
A_44_P178519	NM_001047101	0.626971	9.14292	3.09427	0.00197295	0.0101479	-2.09995	Adamts7	Adamts7	Rattus norvegicus ADAM metallopeptidase with thrombospondin type 1 motif, 7 (Adamts7), mRNA [NM_001047101]
A_64_P088382	NM_199115	0.625668	11.0281	3.08785	0.00201613	0.010346	-2.11959	NA	Angptl4	Rattus norvegicus angiopoietin-like 4 (Angptl4), mRNA [NM_199115]
A_64_P069266	NM_001025136	-0.625555	11.3788	-3.08729	0.00201993	0.010346	-2.1213	NA	Hexim1	Rattus norvegicus hexamethylene bis-acetamide inducible 1 (Hexim1), mRNA [NM_001025136]
A_42_P620762	NM_024403	-0.62553	14.6394	-3.08716	0.00202077	0.010346	-2.12168	Atf4	Atf4	Rattus norvegicus activating transcription factor 4 (tax-responsive enhancer element B67) (Atf4), mRNA [NM_024403]
A_64_P082197	NM_175754	0.625337	13.0157	3.08621	0.00202726	0.0103524	-2.12459	NA	Agrn	Rattus norvegicus agrin (Agrn), mRNA [NM_175754]
A_64_P010960	FM127585	-0.625308	7.32428	-3.08607	0.00202824	0.0103524	-2.12502	NA		FM127585 etnokid Rattus norvegicus cDNA clone etnokidP0014H12 5', mRNA sequence [FM127585]
A_42_P801593	NM_001134744	-0.625094	9.45894	-3.08501	0.00203545	0.0103733	-2.12824	NA	Agpat5	Rattus norvegicus 1-acylglycerol-3-phosphate O-acyltransferase 5 (lysophosphatidic acid acyltransferase, epsilon) (Agpat5), mRNA [NM_001134744]
A_64_P124200	NM_053930	-0.624799	9.41032	-3.08356	0.00204542	0.0104054	-2.13267	NA	Gp1bb	Rattus norvegicus glycoprotein Ib (platelet), beta polypeptide (Gp1bb), mRNA [NM_053930]
A_42_P470864	NM_001106111	0.624723	10.0125	3.08318	0.00204799	0.0104054	-2.13382	NA	Acot13	Rattus norvegicus acyl-CoA thioesterase 13 (Acot13), mRNA [NM_001106111]
A_64_P092744	NM_080401	0.623914	11.4337	3.07919	0.00207567	0.0105179	-2.14599	NA	Wnt11	Rattus norvegicus wingless-type MMTV integration site family, member 11 (Wnt11), mRNA [NM_080401]
A_44_P529562	NM_022853	-0.623891	8.43256	-3.07907	0.00207645	0.0105179	-2.14633	Slc30a1	Slc30a1	Rattus norvegicus solute carrier family 30 (zinc transporter), member 1 (Slc30a1), mRNA [NM_022853]
A_42_P620762	NM_024403	-0.623468	14.4897	-3.07699	0.00209104	0.0105758	-2.15268	Atf4	Atf4	Rattus norvegicus activating transcription factor 4 (tax-responsive enhancer element B67) (Atf4), mRNA [NM_024403]
A_64_P068622	NM_001013056	0.622684	13.1892	3.07312	0.00211836	0.0106977	-2.16445	NA	Hist1h2ail	Rattus norvegicus histone cluster 1, H2ai-like (Hist1h2ail), mRNA [NM_001013056]
A_44_P899239	XM_001069386	0.622163	9.32875	3.07055	0.00213667	0.0107738	-2.17225	Samd9l	Samd9l	PREDICTED: Rattus norvegicus sterile alpha motif domain containing 9-like (Samd9l), mRNA [XM_001069386]
A_42_P586154	NM_001013938	0.621569	9.82538	3.06762	0.00215774	0.0108637	-2.18114	NA	Vwa1	Rattus norvegicus von Willebrand factor A domain containing 1 (Vwa1), mRNA [NM_001013938]
A_44_P515107	NM_019271	-0.621331	10.9696	-3.06644	0.00216625	0.0108901	-2.18471	Hspa13	Hspa13	Rattus norvegicus heat shock protein 13 (Hspa13), mRNA [NM_019271]
A_64_P046373	NM_001105857	-0.621025	13.0379	-3.06493	0.00217721	0.0109172	-2.18929	NA	Pycr1	Rattus norvegicus pyrroline-5-carboxylate reductase 1 (Pycr1), mRNA [NM_001105857]
A_42_P623733	NM_001024361	0.620916	10.0739	3.06439	0.00218114	0.0109172	-2.19092	NA	LOC501110	Rattus norvegicus similar to Glutathione S-transferase A1 (GTH1) (HA subunit 1) (GST-epsilon) (GSTA1-1) (GST class-alpha) (LOC501110), mRNA [NM_001024361]
A_44_P412170	NM_172062	-0.620906	8.53901	-3.06435	0.00218147	0.0109172	-2.19106	P4ha1	P4ha1	Rattus norvegicus prolyl 4-hydroxylase, alpha polypeptide I (P4ha1), mRNA [NM_172062]
A_44_P301608	NM_019354	0.620176	11.8221	3.06074	0.00220791	0.0110329	-2.20197	Ucp2	Ucp2	Rattus norvegicus uncoupling protein 2 (mitochondrial, proton carrier) (Ucp2), nuclear gene encoding mitochondrial protein, mRNA [NM_019354]
A_64_P016878	ENSRNOT00000020433	-0.620012	9.26765	-3.05993	0.0022139	0.0110463	-2.20443	NA		SEC24 related gene family, member D (S. cerevisiae) (Predicted), isoform CRA_bUncharacterized protein [Source:UniProtKB/TrEMBL;Acc:D3ZTC8] [ENSRNOT00000020433]
A_42_P751562	NM_001037355	0.619882	10.206	3.05929	0.00221862	0.0110533	-2.20636	Mettl7a	Mettl7a	Rattus norvegicus methyltransferase like 7A (Mettl7a), mRNA [NM_001037355]
A_44_P357870	NM_031559	0.619239	8.96565	3.05612	0.00224224	0.0111543	-2.21595	Cpt1a	Cpt1a	Rattus norvegicus carnitine palmitoyltransferase 1a, liver (Cpt1a), nuclear gene encoding mitochondrial protein, mRNA [NM_031559]
A_64_P034774	NM_017212	0.618953	6.92488	3.05471	0.00225281	0.0111902	-2.22021	NA	Mapt	Rattus norvegicus microtubule-associated protein tau (Mapt), mRNA [NM_017212]
A_42_P620762	NM_024403	-0.618636	14.3465	-3.05314	0.0022646	0.011232	-2.22494	Atf4	Atf4	Rattus norvegicus activating transcription factor 4 (tax-responsive enhancer element B67) (Atf4), mRNA [NM_024403]
A_64_P122790	NM_001106524	0.618458	11.0884	3.05226	0.00227124	0.0112482	-2.22759	NA	Acss1	Rattus norvegicus acyl-CoA synthetase short-chain family member 1 (Acss1), nuclear gene encoding mitochondrial protein, mRNA [NM_001106524]
A_64_P089201	NM_001007695	0.617769	8.88766	3.04886	0.0022971	0.0113534	-2.23784	NA	Tcp11	Rattus norvegicus t-complex protein 11 (Tcp11), mRNA [NM_001007695]
A_44_P140148	NM_001106325	0.617645	7.10077	3.04825	0.0023018	0.0113534	-2.23969	NA	Cd248	Rattus norvegicus CD248 molecule, endosialin (Cd248), mRNA [NM_001106325]
A_64_P068622	NM_001013056	0.617621	13.2323	3.04813	0.00230271	0.0113534	-2.24005	NA	Hist1h2ail	Rattus norvegicus histone cluster 1, H2ai-like (Hist1h2ail), mRNA [NM_001013056]
A_42_P623733	NM_001024361	0.61732	10.3061	3.04664	0.00231411	0.0113928	-2.24453	NA	LOC501110	Rattus norvegicus similar to Glutathione S-transferase A1 (GTH1) (HA subunit 1) (GST-epsilon) (GSTA1-1) (GST class-alpha) (LOC501110), mRNA [NM_001024361]
A_42_P769597	NM_001106230	-0.61698	9.5289	-3.04497	0.00232706	0.0114396	-2.24958	NA	Qpctl	Rattus norvegicus glutaminyl-peptide cyclotransferase-like (Qpctl), mRNA [NM_001106230]
A_64_P121643	NM_031808	-0.616652	6.94013	-3.04335	0.00233963	0.01148	-2.25446	NA	Capn6	Rattus norvegicus calpain 6 (Capn6), mRNA [NM_031808]
A_64_P091243	XM_001077260	0.616586	7.08713	3.04302	0.00234216	0.01148	-2.25543	NA	LOC691221	PREDICTED: Rattus norvegicus similar to CG1998-PA (LOC691221), mRNA [XM_001077260]
A_44_P1042473	NM_139096	0.615968	13.5524	3.03997	0.00236599	0.0115683	-2.2646	Lgals3bp	Lgals3bp	Rattus norvegicus lectin, galactoside-binding, soluble, 3 binding protein (Lgals3bp), mRNA [NM_139096]
A_43_P12811	NM_053464	-0.615939	12.5608	-3.03983	0.00236711	0.0115683	-2.26502	Srm	Srm	Rattus norvegicus spermidine synthase (Srm), mRNA [NM_053464]
A_42_P758052	NM_001031645	0.61546	12.1003	3.03747	0.00238577	0.0116424	-2.27213	Acp6	Acp6	Rattus norvegicus acid phosphatase 6, lysophosphatidic (Acp6), mRNA [NM_001031645]
A_44_P192543	NM_001013105	-0.614921	11.1739	-3.03481	0.00240689	0.0117283	-2.28011	Fkbp11	Fkbp11	Rattus norvegicus FK506 binding protein 11 (Fkbp11), mRNA [NM_001013105]
A_42_P620762	NM_024403	-0.614267	14.3487	-3.03158	0.00243278	0.0118372	-2.28979	Atf4	Atf4	Rattus norvegicus activating transcription factor 4 (tax-responsive enhancer element B67) (Atf4), mRNA [NM_024403]
A_64_P235760	BC169022	0.613046	7.98699	3.02555	0.00248181	0.0120581	-2.30784	NA	Trpc2	Rattus norvegicus transient receptor potential cation channel, subfamily C, member 2, mRNA (cDNA clone MGC:189397 IMAGE:9091675), complete cds. [BC169022]
A_64_P114019	NM_001008891	-0.61268	12.6129	-3.02375	0.00249664	0.0120988	-2.31323	NA	Ssr1	Rattus norvegicus signal sequence receptor, alpha (Ssr1), mRNA [NM_001008891]
A_44_P226658	NM_017046	0.612661	8.15321	3.02365	0.00249743	0.0120988	-2.31352	Scnn1g	Scnn1g	Rattus norvegicus sodium channel, nonvoltage-gated 1, gamma (Scnn1g), mRNA [NM_017046]
A_64_P124200	NM_053930	-0.612561	9.24142	-3.02316	0.00250151	0.0120991	-2.31499	NA	Gp1bb	Rattus norvegicus glycoprotein Ib (platelet), beta polypeptide (Gp1bb), mRNA [NM_053930]
A_64_P025903	NM_001143817	-0.612481	9.92143	-3.02276	0.00250477	0.0120991	-2.31617	NA	Slc26a6	Rattus norvegicus solute carrier family 26, member 6 (Slc26a6), mRNA [NM_001143817]
A_44_P357870	NM_031559	0.612385	9.29606	3.02229	0.00250871	0.0121006	-2.31759	Cpt1a	Cpt1a	Rattus norvegicus carnitine palmitoyltransferase 1a, liver (Cpt1a), nuclear gene encoding mitochondrial protein, mRNA [NM_031559]
A_44_P541171	ENSRNOT00000002907	0.61131	8.568	3.01698	0.00255303	0.012289	-2.33343	NA	Aasdh	Uncharacterized protein [Source:UniProtKB/TrEMBL;Acc:D4A5F5] [ENSRNOT00000002907]
A_42_P623733	NM_001024361	0.611259	10.047	3.01673	0.00255513	0.012289	-2.33417	NA	LOC501110	Rattus norvegicus similar to Glutathione S-transferase A1 (GTH1) (HA subunit 1) (GST-epsilon) (GSTA1-1) (GST class-alpha) (LOC501110), mRNA [NM_001024361]
A_64_P087758	NM_001007014	0.610997	8.00919	3.01544	0.00256605	0.0123097	-2.33803	NA	Rbm4b	Rattus norvegicus RNA binding motif protein 4B (Rbm4b), mRNA [NM_001007014]
A_44_P384223	NM_024151	-0.610979	12.0897	-3.01535	0.00256682	0.0123097	-2.3383	Arf4	Arf4	Rattus norvegicus ADP-ribosylation factor 4 (Arf4), mRNA [NM_024151]
A_44_P396450	ENSRNOT00000018433	-0.610221	8.54705	-3.01161	0.00259866	0.0124445	-2.34944	Slc25a36		Uncharacterized protein [Source:UniProtKB/TrEMBL;Acc:D4ACN9] [ENSRNOT00000018433]
A_42_P620762	NM_024403	-0.609994	14.4862	-3.01049	0.00260829	0.0124726	-2.35278	Atf4	Atf4	Rattus norvegicus activating transcription factor 4 (tax-responsive enhancer element B67) (Atf4), mRNA [NM_024403]
A_44_P301608	NM_019354	0.609722	11.5476	3.00915	0.00261981	0.0125098	-2.35677	Ucp2	Ucp2	Rattus norvegicus uncoupling protein 2 (mitochondrial, proton carrier) (Ucp2), nuclear gene encoding mitochondrial protein, mRNA [NM_019354]
A_43_P11520	NM_012703	0.609605	10.3758	3.00857	0.0026248	0.0125157	-2.35849	Thrsp	Thrsp	Rattus norvegicus thyroid hormone responsive (Thrsp), mRNA [NM_012703]
A_44_P997843	NM_057144	0.609154	7.17175	3.00634	0.0026441	0.0125897	-2.36511	Csrp3	Csrp3	Rattus norvegicus cysteine and glycine-rich protein 3 (Csrp3), mRNA [NM_057144]
A_44_P529562	NM_022853	-0.608902	8.45389	-3.0051	0.00265492	0.012623	-2.3688	Slc30a1	Slc30a1	Rattus norvegicus solute carrier family 30 (zinc transporter), member 1 (Slc30a1), mRNA [NM_022853]
A_42_P479096	NM_001008293	-0.608815	8.01181	-3.00467	0.00265868	0.012623	-2.37008	Tfb2m	Tfb2m	Rattus norvegicus transcription factor B2, mitochondrial (Tfb2m), nuclear gene encoding mitochondrial protein, mRNA [NM_001008293]
A_42_P620762	NM_024403	-0.608411	14.5502	-3.00268	0.00267615	0.0126656	-2.376	Atf4	Atf4	Rattus norvegicus activating transcription factor 4 (tax-responsive enhancer element B67) (Atf4), mRNA [NM_024403]
A_44_P346572	NM_001008891	-0.608234	9.45057	-3.0018	0.00268386	0.0126656	-2.37859	Ssr1	Ssr1	Rattus norvegicus signal sequence receptor, alpha (Ssr1), mRNA [NM_001008891]
A_42_P551104	NM_022543	0.608219	8.74865	3.00173	0.00268451	0.0126656	-2.37881	NA	Ccdc80	Rattus norvegicus coiled-coil domain containing 80 (Ccdc80), mRNA [NM_022543]
A_44_P1057176	NM_199395	0.608147	11.3744	3.00137	0.00268765	0.0126656	-2.37987	Geft	Geft	Rattus norvegicus RhoA/RAC/CDC42 exchange factor (Geft), mRNA [NM_199395]
A_64_P124522	XM_002724542	0.608074	10.5294	3.00101	0.00269084	0.0126656	-2.38094	NA	LOC688163	PREDICTED: Rattus norvegicus hypothetical protein LOC688163, transcript variant 2 (LOC688163), mRNA [XM_002724542]
A_44_P1057176	NM_199395	0.607995	11.3742	3.00063	0.00269426	0.0126656	-2.38209	Geft	Geft	Rattus norvegicus RhoA/RAC/CDC42 exchange factor (Geft), mRNA [NM_199395]
A_44_P226658	NM_017046	0.607964	8.18483	3.00047	0.00269561	0.0126656	-2.38254	Scnn1g	Scnn1g	Rattus norvegicus sodium channel, nonvoltage-gated 1, gamma (Scnn1g), mRNA [NM_017046]
A_42_P751562	NM_001037355	0.607908	10.5345	3.0002	0.00269805	0.0126656	-2.38336	Mettl7a	Mettl7a	Rattus norvegicus methyltransferase like 7A (Mettl7a), mRNA [NM_001037355]
A_44_P971500	TC590756	-0.607726	10.9829	-2.9993	0.00270604	0.0126853	-2.38603	NA		Q6NW38_HUMAN (Q6NW38) IVNS1ABP protein, partial (5%) [TC590756]
A_44_P357870	NM_031559	0.607241	8.9627	2.9969	0.00272736	0.0127673	-2.39312	Cpt1a	Cpt1a	Rattus norvegicus carnitine palmitoyltransferase 1a, liver (Cpt1a), nuclear gene encoding mitochondrial protein, mRNA [NM_031559]
A_42_P774468	NM_001007703	-0.606861	10.5686	-2.99503	0.00274422	0.0128265	-2.39868	Gltpd1	Gltpd1	Rattus norvegicus glycolipid transfer protein domain containing 1 (Gltpd1), mRNA [NM_001007703]
A_64_P078769	NM_001037338	0.606782	13.0657	2.99464	0.00274771	0.0128265	-2.39983	NA	Ndufb4	Rattus norvegicus NADH dehydrogenase (ubiquinone) 1 beta subcomplex 4 (Ndufb4), nuclear gene encoding mitochondrial protein, mRNA [NM_001037338]
A_64_P155756	NM_019353	-0.606221	9.95167	-2.99187	0.00277277	0.0129254	-2.40803	NA	Tpo	Rattus norvegicus thyroid peroxidase (Tpo), mRNA [NM_019353]
A_42_P620762	NM_024403	-0.606053	14.3338	-2.99104	0.00278029	0.0129398	-2.41048	Atf4	Atf4	Rattus norvegicus activating transcription factor 4 (tax-responsive enhancer element B67) (Atf4), mRNA [NM_024403]
A_42_P479096	NM_001008293	-0.605933	7.88772	-2.99045	0.00278567	0.0129398	-2.41222	Tfb2m	Tfb2m	Rattus norvegicus transcription factor B2, mitochondrial (Tfb2m), nuclear gene encoding mitochondrial protein, mRNA [NM_001008293]
A_64_P141364	ENSRNOT00000056930	-0.605892	7.27859	-2.99025	0.00278752	0.0129398	-2.41282	NA	Ibtk	Uncharacterized protein [Source:UniProtKB/TrEMBL;Acc:D3ZAK7] [ENSRNOT00000056930]
A_64_P059390	NM_017340	-0.605167	9.5728	-2.98667	0.00282038	0.0130742	-2.4234	NA	Acox1	Rattus norvegicus acyl-Coenzyme A oxidase 1, palmitoyl (Acox1), mRNA [NM_017340]
A_64_P013709	NM_001163164	-0.604986	11.9999	-2.98577	0.00282861	0.0130941	-2.42603	NA	Mettl9	Rattus norvegicus methyltransferase like 9 (Mettl9), mRNA [NM_001163164]
A_64_P037105	NM_021763	-0.604273	8.15091	-2.98225	0.00286136	0.0132273	-2.43642	NA	Arfip1	Rattus norvegicus ADP-ribosylation factor interacting protein 1 (Arfip1), mRNA [NM_021763]
A_64_P093599	NM_133411	-0.604106	8.64647	-2.98143	0.00286907	0.0132446	-2.43885	NA	Abcc4	Rattus norvegicus ATP-binding cassette, subfamily C (CFTR/MRP), member 4 (Abcc4), mRNA [NM_133411]
A_64_P092744	NM_080401	0.603208	10.9268	2.977	0.00291087	0.0134058	-2.4519	NA	Wnt11	Rattus norvegicus wingless-type MMTV integration site family, member 11 (Wnt11), mRNA [NM_080401]
A_42_P479096	NM_001008293	-0.603183	8.08471	-2.97687	0.00291204	0.0134058	-2.45227	Tfb2m	Tfb2m	Rattus norvegicus transcription factor B2, mitochondrial (Tfb2m), nuclear gene encoding mitochondrial protein, mRNA [NM_001008293]
A_42_P756706	NM_001108423	-0.602764	10.7549	-2.97481	0.00293174	0.0134779	-2.45835	NA	Riok3	Rattus norvegicus RIO kinase 3 (yeast) (Riok3), mRNA [NM_001108423]
A_64_P076750	ENSRNOT00000061421	-0.602481	7.01811	-2.97341	0.00294512	0.0135208	-2.46246	NA	Zar1l	PREDICTED: Rattus norvegicus similar to Zygote arrest 1 (Oocyte-specific maternal effect factor) (LOC689594), mRNA [XM_001071298]
A_64_P063463	NM_173116	-0.602329	9.69174	-2.97266	0.00295228	0.013535	-2.46465	NA	Sgpl1	Rattus norvegicus sphingosine-1-phosphate lyase 1 (Sgpl1), mRNA [NM_173116]
A_64_P015227	NM_001107779	-0.601764	10.0545	-2.96987	0.00297921	0.0136397	-2.47284	NA	Trmt6	Rattus norvegicus tRNA methyltransferase 6 homolog (S. cerevisiae) (Trmt6), mRNA [NM_001107779]
A_44_P187080	NM_001110823	-0.601412	13.6959	-2.96814	0.00299612	0.0136859	-2.47795	NA	Atp2a2	Rattus norvegicus ATPase, Ca++ transporting, cardiac muscle, slow twitch 2 (Atp2a2), transcript variant 3, mRNA [NM_001110823]
A_44_P192543	NM_001013105	-0.601383	11.016	-2.96799	0.00299751	0.0136859	-2.47836	Fkbp11	Fkbp11	Rattus norvegicus FK506 binding protein 11 (Fkbp11), mRNA [NM_001013105]
A_44_P533786	NM_053749	0.601131	8.82601	2.96675	0.0030097	0.0137227	-2.48202	Aurkb	Aurkb	Rattus norvegicus aurora kinase B (Aurkb), mRNA [NM_053749]
A_64_P047478	NM_012817	0.600969	8.15744	2.96595	0.0030175	0.0137395	-2.48436	NA	Igfbp5	Rattus norvegicus insulin-like growth factor binding protein 5 (Igfbp5), mRNA [NM_012817]
A_44_P512874	NM_017074	-0.600658	6.7189	-2.96442	0.00303259	0.0137894	-2.48885	Cth	Cth	Rattus norvegicus cystathionase (cystathionine gamma-lyase) (Cth), mRNA [NM_017074]
A_64_P074963	ENSRNOT00000005644	-0.600496	9.93028	-2.96361	0.0030405	0.0138065	-2.4912	NA		Uncharacterized protein [Source:UniProtKB/TrEMBL;Acc:D3ZCG9] [ENSRNOT00000005644]
A_64_P016878	ENSRNOT00000020433	-0.600007	9.38273	-2.9612	0.00306443	0.0138963	-2.49827	NA		SEC24 related gene family, member D (S. cerevisiae) (Predicted), isoform CRA_bUncharacterized protein [Source:UniProtKB/TrEMBL;Acc:D3ZTC8] [ENSRNOT00000020433]
A_42_P774468	NM_001007703	-0.59952	10.5087	-2.9588	0.00308843	0.0139861	-2.50531	Gltpd1	Gltpd1	Rattus norvegicus glycolipid transfer protein domain containing 1 (Gltpd1), mRNA [NM_001007703]
A_64_P101251	NM_017312	0.599224	11.235	2.95734	0.00310308	0.0140174	-2.50957	NA	Bok	Rattus norvegicus BCL2-related ovarian killer (Bok), mRNA [NM_017312]
A_44_P493606	NM_173337	0.59921	11.5517	2.95727	0.00310377	0.0140174	-2.50977	Camk2n1	Camk2n1	Rattus norvegicus calcium/calmodulin-dependent protein kinase II inhibitor 1 (Camk2n1), mRNA [NM_173337]
A_64_P045260	NM_001108879	0.598875	7.51524	2.95562	0.00312045	0.0140629	-2.5146	NA	Mrpl36	Rattus norvegicus mitochondrial ribosomal protein L36 (Mrpl36), nuclear gene encoding mitochondrial protein, mRNA [NM_001108879]
A_42_P838822	NM_001037198	0.598751	10.1477	2.955	0.00312667	0.0140629	-2.5164	NA	RGD1304644	Rattus norvegicus similar to RIKEN cDNA 2310046K01 (RGD1304644), mRNA [NM_001037198]
A_42_P623733	NM_001024361	0.598727	9.99184	2.95488	0.00312788	0.0140629	-2.51675	NA	LOC501110	Rattus norvegicus similar to Glutathione S-transferase A1 (GTH1) (HA subunit 1) (GST-epsilon) (GSTA1-1) (GST class-alpha) (LOC501110), mRNA [NM_001024361]
A_44_P216395	NM_024127	-0.59867	12.0652	-2.9546	0.00313073	0.0140629	-2.51757	Gadd45a	Gadd45a	Rattus norvegicus growth arrest and DNA-damage-inducible, alpha (Gadd45a), mRNA [NM_024127]
A_43_P17964	NM_001007662	-0.598437	8.40589	-2.95345	0.00314242	0.0140965	-2.52093	Arcn1	Arcn1	Rattus norvegicus archain 1 (Arcn1), mRNA [NM_001007662]
A_42_P774468	NM_001007703	-0.597979	10.4209	-2.95119	0.00316548	0.0141808	-2.52751	Gltpd1	Gltpd1	Rattus norvegicus glycolipid transfer protein domain containing 1 (Gltpd1), mRNA [NM_001007703]
A_64_P143840	NM_001100472	-0.597861	8.28967	-2.95061	0.00317147	0.0141886	-2.52922	NA	Ccnc	Rattus norvegicus cyclin C (Ccnc), mRNA [NM_001100472]
A_44_P914137	NM_001108113	-0.597682	10.4653	-2.94973	0.00318055	0.0142102	-2.5318	NA	Csrnp2	Rattus norvegicus cysteine-serine-rich nuclear protein 2 (Csrnp2), mRNA [NM_001108113]
A_44_P748601	TC585082	-0.597385	8.42028	-2.94826	0.00319566	0.0142585	-2.53606	NA		Q9UL04_HUMAN (Q9UL04) Membrane protein CH1, partial (9%) [TC585082]
A_44_P214218	NM_001134749	-0.597171	9.28178	-2.94721	0.0032066	0.0142882	-2.53915	NA	Stt3a	Rattus norvegicus STT3, subunit of the oligosaccharyltransferase complex, homolog A (S. cerevisiae) (Stt3a), mRNA [NM_001134749]
A_44_P191593	NM_053946	-0.596213	9.25389	-2.94248	0.00325598	0.0144889	-2.55291	Magt1	Magt1	Rattus norvegicus magnesium transporter 1 (Magt1), mRNA [NM_053946]
A_42_P774468	NM_001007703	-0.596036	10.4408	-2.9416	0.00326517	0.0145104	-2.55545	Gltpd1	Gltpd1	Rattus norvegicus glycolipid transfer protein domain containing 1 (Gltpd1), mRNA [NM_001007703]
A_64_P122790	NM_001106524	0.595473	11.5047	2.93882	0.0032946	0.0146217	-2.56353	NA	Acss1	Rattus norvegicus acyl-CoA synthetase short-chain family member 1 (Acss1), nuclear gene encoding mitochondrial protein, mRNA [NM_001106524]
A_42_P751562	NM_001037355	0.594907	10.1513	2.93603	0.00332443	0.0147219	-2.57165	Mettl7a	Mettl7a	Rattus norvegicus methyltransferase like 7A (Mettl7a), mRNA [NM_001037355]
A_64_P089866	TC600249	0.594877	8.74636	2.93588	0.00332602	0.0147219	-2.57208	NA		Q7TQ74_RAT (Q7TQ74) Ac1573, partial (11%) [TC600249]
A_44_P140684	NM_001107100	0.594592	8.02422	2.93448	0.0033411	0.0147691	-2.57615	NA	Col8a1	Rattus norvegicus collagen, type VIII, alpha 1 (Col8a1), mRNA [NM_001107100]
A_64_P078769	NM_001037338	0.594103	13.5766	2.93206	0.0033672	0.0148647	-2.58316	NA	Ndufb4	Rattus norvegicus NADH dehydrogenase (ubiquinone) 1 beta subcomplex 4 (Ndufb4), nuclear gene encoding mitochondrial protein, mRNA [NM_001037338]
A_64_P143227	ENSRNOT00000044617	0.593984	11.9441	2.93148	0.00337356	0.0148731	-2.58485	NA	Ndufb4l1	Uncharacterized protein [Source:UniProtKB/TrEMBL;Acc:D3ZV29] [ENSRNOT00000044617]
A_44_P458878	NM_213561	0.593893	11.2898	2.93103	0.00337843	0.0148749	-2.58615	Tcf19	Tcf19	Rattus norvegicus transcription factor 19 (Tcf19), mRNA [NM_213561]
A_44_P301608	NM_019354	0.593682	11.5401	2.92998	0.00338979	0.0149052	-2.58917	Ucp2	Ucp2	Rattus norvegicus uncoupling protein 2 (mitochondrial, proton carrier) (Ucp2), nuclear gene encoding mitochondrial protein, mRNA [NM_019354]
A_44_P388973	NM_012571	-0.592772	10.1621	-2.92549	0.00343909	0.0150839	-2.60217	Got1	Got1	Rattus norvegicus glutamic-oxaloacetic transaminase 1, soluble (aspartate aminotransferase 1) (Got1), mRNA [NM_012571]
A_44_P541171	ENSRNOT00000002907	0.592765	8.80945	2.92546	0.00343948	0.0150839	-2.60227	NA	Aasdh	Uncharacterized protein [Source:UniProtKB/TrEMBL;Acc:D4A5F5] [ENSRNOT00000002907]
A_42_P687819	NM_001109241	0.592476	8.11296	2.92403	0.00345529	0.0151334	-2.6064	NA	Atoh8	Rattus norvegicus atonal homolog 8 (Drosophila) (Atoh8), mRNA [NM_001109241]
A_64_P129563	NM_001034934	-0.592216	8.0058	-2.92275	0.00346955	0.0151759	-2.6101	NA	Arid5a	Rattus norvegicus AT rich interactive domain 5A (Mrf1 like) (Arid5a), mRNA [NM_001034934]
A_44_P176003	NM_001013182	-0.592104	8.961	-2.9222	0.00347573	0.0151781	-2.6117	Hn1l	Hn1l	Rattus norvegicus hematological and neurological expressed 1-like (Hn1l), mRNA [NM_001013182]
A_64_P163160	NM_001134729	0.592041	7.57483	2.92189	0.00347916	0.0151781	-2.61259	NA	LOC686506	Rattus norvegicus hypothetical protein LOC686506 (LOC686506), mRNA [NM_001134729]
A_44_P388973	NM_012571	-0.591076	9.9893	-2.91712	0.00353276	0.0153917	-2.62634	Got1	Got1	Rattus norvegicus glutamic-oxaloacetic transaminase 1, soluble (aspartate aminotransferase 1) (Got1), mRNA [NM_012571]
A_44_P187080	NM_001110823	-0.590505	13.8188	-2.9143	0.00356483	0.0154724	-2.63447	NA	Atp2a2	Rattus norvegicus ATPase, Ca++ transporting, cardiac muscle, slow twitch 2 (Atp2a2), transcript variant 3, mRNA [NM_001110823]
A_43_P19361	NM_212524	-0.590486	7.9031	-2.91421	0.00356589	0.0154724	-2.63474	Abhd5	Abhd5	Rattus norvegicus abhydrolase domain containing 5 (Abhd5), mRNA [NM_212524]
A_44_P714446	NM_001195503	0.590467	13.7409	2.91412	0.00356697	0.0154724	-2.63501	LOC689574	LOC689574	Rattus norvegicus hypothetical protein LOC689574 (LOC689574), nuclear gene encoding mitochondrial protein, transcript variant 1, mRNA [NM_001195503]
A_44_P231867	NM_001012346	0.590416	10.7515	2.91386	0.00356984	0.0154724	-2.63574	Npepo	Npepo	Rattus norvegicus aminopeptidase O (Npepo), mRNA [NM_001012346]
A_64_P072748	NM_001012052	0.59018	6.855	2.9127	0.00358315	0.0155099	-2.63908	NA	Cage1	Rattus norvegicus cancer antigen 1 (Cage1), mRNA [NM_001012052]
A_64_P050199	NM_001106578	-0.589974	8.08009	-2.91168	0.00359486	0.0155404	-2.64202	NA	Sema3c	Rattus norvegicus sema domain, immunoglobulin domain (Ig), short basic domain, secreted, (semaphorin) 3C (Sema3c), mRNA [NM_001106578]
A_44_P976680	ENSRNOT00000065677	0.58948	9.02987	2.90925	0.003623	0.0156418	-2.64903	LOC689399	LOC689399	Centromere protein W [Source:UniProtKB/Swiss-Prot;Acc:A1L1L1] [ENSRNOT00000065677]
A_42_P774468	NM_001007703	-0.589305	10.5391	-2.90839	0.003633	0.0156646	-2.65151	Gltpd1	Gltpd1	Rattus norvegicus glycolipid transfer protein domain containing 1 (Gltpd1), mRNA [NM_001007703]
A_64_P050199	NM_001106578	-0.589039	8.27608	-2.90707	0.00364832	0.0157104	-2.65529	NA	Sema3c	Rattus norvegicus sema domain, immunoglobulin domain (Ig), short basic domain, secreted, (semaphorin) 3C (Sema3c), mRNA [NM_001106578]
A_42_P623733	NM_001024361	0.588439	10.0617	2.90411	0.00368298	0.0158392	-2.66379	NA	LOC501110	Rattus norvegicus similar to Glutathione S-transferase A1 (GTH1) (HA subunit 1) (GST-epsilon) (GSTA1-1) (GST class-alpha) (LOC501110), mRNA [NM_001024361]
A_44_P914137	NM_001108113	-0.587985	10.4968	-2.90187	0.00370942	0.0159324	-2.67022	NA	Csrnp2	Rattus norvegicus cysteine-serine-rich nuclear protein 2 (Csrnp2), mRNA [NM_001108113]
A_42_P623733	NM_001024361	0.587831	10.0355	2.90111	0.00371842	0.0159504	-2.6724	NA	LOC501110	Rattus norvegicus similar to Glutathione S-transferase A1 (GTH1) (HA subunit 1) (GST-epsilon) (GSTA1-1) (GST class-alpha) (LOC501110), mRNA [NM_001024361]
A_64_P050631	NM_001107293	-0.587577	8.66961	-2.89985	0.00373338	0.015994	-2.676	NA	Eaf1	Rattus norvegicus ELL associated factor 1 (Eaf1), mRNA [NM_001107293]
A_42_P695042	NM_023981	0.58689	8.9343	2.89647	0.00377391	0.0161469	-2.68571	Csf1	Csf1	Rattus norvegicus colony stimulating factor 1 (macrophage) (Csf1), mRNA [NM_023981]
A_42_P788480	NM_019194	0.586066	9.33163	2.8924	0.00382313	0.0163365	-2.69735	NA	Tef	Rattus norvegicus thyrotrophic embryonic factor (Tef), mRNA [NM_019194]
A_44_P335446	NM_001012089	0.585465	7.12044	2.88943	0.00385936	0.0164702	-2.70582	Dusp2	Dusp2	Rattus norvegicus dual specificity phosphatase 2 (Dusp2), mRNA [NM_001012089]
A_43_P21564	NM_181084	-0.585286	8.48461	-2.88855	0.00387025	0.0164956	-2.70835	Tp53inp1	Tp53inp1	Rattus norvegicus tumor protein p53 inducible nuclear protein 1 (Tp53inp1), mRNA [NM_181084]
A_44_P301608	NM_019354	0.584685	12.0641	2.88558	0.00390688	0.0166304	-2.71681	Ucp2	Ucp2	Rattus norvegicus uncoupling protein 2 (mitochondrial, proton carrier) (Ucp2), nuclear gene encoding mitochondrial protein, mRNA [NM_019354]
A_64_P114019	NM_001008891	-0.58452	12.9927	-2.88477	0.00391702	0.0166523	-2.71914	NA	Ssr1	Rattus norvegicus signal sequence receptor, alpha (Ssr1), mRNA [NM_001008891]
A_44_P466033	NM_001047853	-0.584021	6.74167	-2.88231	0.00394776	0.0167587	-2.72616	Arrdc4	Arrdc4	Rattus norvegicus arrestin domain containing 4 (Arrdc4), mRNA [NM_001047853]
A_64_P082197	NM_175754	0.583951	12.8131	2.88196	0.00395209	0.0167587	-2.72714	NA	Agrn	Rattus norvegicus agrin (Agrn), mRNA [NM_175754]
A_64_P020938	NM_133546	-0.58386	12.3182	-2.88151	0.00395773	0.0167612	-2.72842	NA	Ppp1r15a	Rattus norvegicus protein phosphatase 1, regulatory (inhibitor) subunit 15A (Ppp1r15a), mRNA [NM_133546]
A_43_P11940	NM_019123	0.583709	8.84765	2.88077	0.00396708	0.0167795	-2.73054	St6galnac3	St6galnac3	Rattus norvegicus ST6 (alpha-N-acetyl-neuraminyl-2,3-beta-galactosyl-1,3)-N-acetylgalactosaminide alpha-2,6-sialyltransferase 3 (St6galnac3), mRNA [NM_019123]
A_64_P001042	ENSRNOT00000014231	0.582954	8.03736	2.87704	0.00401427	0.0169426	-2.74115	NA	Kcnq4	Potassium voltage-gated channel subfamily KQT member 4 [Source:UniProtKB/Swiss-Prot;Acc:Q9JK96] [ENSRNOT00000014231]
A_44_P301608	NM_019354	0.582849	11.4694	2.87652	0.00402083	0.0169426	-2.74262	Ucp2	Ucp2	Rattus norvegicus uncoupling protein 2 (mitochondrial, proton carrier) (Ucp2), nuclear gene encoding mitochondrial protein, mRNA [NM_019354]
A_44_P301608	NM_019354	0.582848	11.7907	2.87652	0.00402088	0.0169426	-2.74263	Ucp2	Ucp2	Rattus norvegicus uncoupling protein 2 (mitochondrial, proton carrier) (Ucp2), nuclear gene encoding mitochondrial protein, mRNA [NM_019354]
A_42_P479096	NM_001008293	-0.582632	8.0249	-2.87545	0.00403453	0.0169736	-2.74567	Tfb2m	Tfb2m	Rattus norvegicus transcription factor B2, mitochondrial (Tfb2m), nuclear gene encoding mitochondrial protein, mRNA [NM_001008293]
A_43_P16949	NM_001107039	0.58257	7.63038	2.87514	0.00403843	0.0169736	-2.74654	NA	Sgca	Rattus norvegicus sarcoglycan, alpha (dystrophin-associated glycoprotein) (Sgca), mRNA [NM_001107039]
A_44_P143886	NM_022392	-0.582137	9.57388	-2.87301	0.00406586	0.0170513	-2.75261	Insig1	Insig1	Rattus norvegicus insulin induced gene 1 (Insig1), mRNA [NM_022392]
A_42_P695042	NM_023981	0.582117	8.81773	2.87291	0.00406714	0.0170513	-2.75289	Csf1	Csf1	Rattus norvegicus colony stimulating factor 1 (macrophage) (Csf1), mRNA [NM_023981]
A_64_P086969	NM_012716	-0.581778	8.61752	-2.87123	0.00408873	0.0171203	-2.75765	NA	Slc16a1	Rattus norvegicus solute carrier family 16, member 1 (monocarboxylic acid transporter 1) (Slc16a1), mRNA [NM_012716]
A_64_P060302	TC601702	-0.581524	8.32945	-2.86998	0.00410495	0.0171617	-2.7612	NA		Q7TQF0_MOUSE (Q7TQF0) Nid2 protein, partial (17%) [TC601702]
A_64_P057340	NM_133411	-0.581462	9.52815	-2.86968	0.00410892	0.0171617	-2.76206	NA	Abcc4	Rattus norvegicus ATP-binding cassette, subfamily C (CFTR/MRP), member 4 (Abcc4), mRNA [NM_133411]
A_64_P144278	NM_001106525	0.581036	7.60983	2.86758	0.0041363	0.0172544	-2.76802	NA	Snph	Rattus norvegicus syntaphilin (Snph), mRNA [NM_001106525]
A_44_P178519	NM_001047101	0.580844	9.32889	2.86663	0.00414872	0.017265	-2.77071	Adamts7	Adamts7	Rattus norvegicus ADAM metallopeptidase with thrombospondin type 1 motif, 7 (Adamts7), mRNA [NM_001047101]
A_64_P089150	NM_001127633	-0.580837	7.3078	-2.86659	0.0041492	0.017265	-2.77082	NA	Txlna	Rattus norvegicus taxilin alpha (Txlna), mRNA [NM_001127633]
A_64_P149225	NM_001100833	0.580213	14.8187	2.86351	0.00418974	0.0174027	-2.77954	NA	Mtch1	Rattus norvegicus mitochondrial carrier homolog 1 (C. elegans) (Mtch1), nuclear gene encoding mitochondrial protein, mRNA [NM_001100833]
A_64_P054636	A_64_P054636	-0.580167	10.0674	-2.86329	0.00419273	0.0174027	-2.78018	NA
A_44_P187080	NM_001110823	-0.578991	13.5908	-2.85748	0.00427015	0.0176864	-2.79658	NA	Atp2a2	Rattus norvegicus ATPase, Ca++ transporting, cardiac muscle, slow twitch 2 (Atp2a2), transcript variant 3, mRNA [NM_001110823]
A_44_P871622	NM_001100739	-0.578968	11.3628	-2.85737	0.00427169	0.0176864	-2.79691	NA	Syvn1	Rattus norvegicus synovial apoptosis inhibitor 1, synoviolin (Syvn1), mRNA [NM_001100739]
A_64_P007518	NM_001134519	-0.578511	7.39697	-2.85511	0.00430216	0.0177904	-2.80328	NA	Ttc39a	Rattus norvegicus tetratricopeptide repeat domain 39A (Ttc39a), mRNA [NM_001134519]
A_42_P623733	NM_001024361	0.578427	9.82566	2.8547	0.00430781	0.0177918	-2.80446	NA	LOC501110	Rattus norvegicus similar to Glutathione S-transferase A1 (GTH1) (HA subunit 1) (GST-epsilon) (GSTA1-1) (GST class-alpha) (LOC501110), mRNA [NM_001024361]
A_64_P007518	NM_001134519	-0.578222	7.55609	-2.85369	0.00432149	0.0178172	-2.8073	NA	Ttc39a	Rattus norvegicus tetratricopeptide repeat domain 39A (Ttc39a), mRNA [NM_001134519]
A_42_P623733	NM_001024361	0.578175	9.9094	2.85346	0.00432466	0.0178172	-2.80795	NA	LOC501110	Rattus norvegicus similar to Glutathione S-transferase A1 (GTH1) (HA subunit 1) (GST-epsilon) (GSTA1-1) (GST class-alpha) (LOC501110), mRNA [NM_001024361]
A_64_P145376	NM_001106341	0.577865	10.0418	2.85193	0.00434553	0.0178811	-2.81227	NA	Mcee	Rattus norvegicus methylmalonyl CoA epimerase (Mcee), mRNA [NM_001106341]
A_44_P576228	BC129076	-0.577371	8.01693	-2.84949	0.004379	0.0179966	-2.81914	NA	Orc2l	Rattus norvegicus cDNA clone IMAGE:8363483. [BC129076]
A_42_P495579	NM_001107564	0.577135	10.8486	2.84832	0.00439508	0.0180404	-2.82243	NA	Ano1	Rattus norvegicus anoctamin 1, calcium activated chloride channel (Ano1), mRNA [NM_001107564]
A_64_P159762	NM_001107264	0.576838	8.04207	2.84686	0.00441532	0.0181012	-2.82655	NA	Nfatc4	Rattus norvegicus nuclear factor of activated T-cells, cytoplasmic, calcineurin-dependent 4 (Nfatc4), mRNA [NM_001107264]
A_64_P009823	NM_001101021	0.576107	6.58059	2.84325	0.00446563	0.0182849	-2.8367	NA	Slc39a4l	Rattus norvegicus solute carrier family 39 (zinc transporter), member 4-like (Slc39a4l), mRNA [NM_001101021]
A_42_P479096	NM_001008293	-0.575923	7.91611	-2.84234	0.00447839	0.0183147	-2.83925	Tfb2m	Tfb2m	Rattus norvegicus transcription factor B2, mitochondrial (Tfb2m), nuclear gene encoding mitochondrial protein, mRNA [NM_001008293]
A_44_P538334	NM_172224	0.575759	11.1867	2.84153	0.00448974	0.0183386	-2.84152	Impa2	Impa2	Rattus norvegicus inositol (myo)-1(or 4)-monophosphatase 2 (Impa2), mRNA [NM_172224]
A_43_P15356	NM_131904	-0.575595	8.18221	-2.84072	0.00450116	0.0183628	-2.8438	Mgea5	Mgea5	Rattus norvegicus meningioma expressed antigen 5 (hyaluronidase) (Mgea5), mRNA [NM_131904]
A_42_P774468	NM_001007703	-0.575406	10.5956	-2.83979	0.00451434	0.018394	-2.84641	Gltpd1	Gltpd1	Rattus norvegicus glycolipid transfer protein domain containing 1 (Gltpd1), mRNA [NM_001007703]
A_64_P089150	NM_001127633	-0.575028	7.37006	-2.83792	0.00454079	0.0184589	-2.85165	NA	Txlna	Rattus norvegicus taxilin alpha (Txlna), mRNA [NM_001127633]
A_42_P758052	NM_001031645	0.574912	12.2064	2.83735	0.00454899	0.0184589	-2.85326	Acp6	Acp6	Rattus norvegicus acid phosphatase 6, lysophosphatidic (Acp6), mRNA [NM_001031645]
A_44_P240867	NM_001106571	0.574889	9.30742	2.83723	0.00455062	0.0184589	-2.85358	NA	Lhx2	Rattus norvegicus LIM homeobox 2 (Lhx2), mRNA [NM_001106571]
A_44_P745710	NM_001106572	0.574821	7.64119	2.8369	0.00455539	0.0184589	-2.85452	Olfml2a	Olfml2a	Rattus norvegicus olfactomedin-like 2A (Olfml2a), mRNA [NM_001106572]
A_42_P774468	NM_001007703	-0.574784	10.4682	-2.83672	0.00455796	0.0184589	-2.85503	Gltpd1	Gltpd1	Rattus norvegicus glycolipid transfer protein domain containing 1 (Gltpd1), mRNA [NM_001007703]
A_64_P039537	NM_001163164	-0.574657	12.6426	-2.83609	0.00456691	0.0184727	-2.85678	NA	Mettl9	Rattus norvegicus methyltransferase like 9 (Mettl9), mRNA [NM_001163164]
A_64_P115573	NM_001106875	0.57448	7.27621	2.83522	0.00457944	0.0185009	-2.85924	NA	Acer1	Rattus norvegicus alkaline ceramidase 1 (Acer1), mRNA [NM_001106875]
A_64_P037105	NM_021763	-0.573673	7.81543	-2.83124	0.00463683	0.0187082	-2.87039	NA	Arfip1	Rattus norvegicus ADP-ribosylation factor interacting protein 1 (Arfip1), mRNA [NM_021763]
A_64_P152214	NM_053613	0.573602	8.00248	2.83088	0.00464197	0.0187082	-2.87138	NA	Rtn4r	Rattus norvegicus reticulon 4 receptor (Rtn4r), mRNA [NM_053613]
A_44_P393580	NM_017249	-0.573438	9.39856	-2.83008	0.0046537	0.0187324	-2.87364	Esyt1	Esyt1	Rattus norvegicus extended synaptotagmin-like protein 1 (Esyt1), mRNA [NM_017249]
A_64_P128454	NM_001100708	-0.573361	8.47306	-2.8297	0.00465921	0.0187324	-2.8747	NA	Nrf1	Rattus norvegicus nuclear respiratory factor 1 (Nrf1), mRNA [NM_001100708]
A_64_P032342	XM_001078767	0.572997	6.93936	2.8279	0.00468543	0.0188151	-2.87972	NA	LOC687483	PREDICTED: Rattus norvegicus hypothetical protein LOC687483 (LOC687483), mRNA [XM_001078767]
A_64_P134053	NM_053968	0.572644	12.0362	2.82616	0.00471103	0.0188951	-2.88459	NA	Mt3	Rattus norvegicus metallothionein 3 (Mt3), mRNA [NM_053968]
A_44_P513193	NM_012793	0.572397	11.3895	2.82494	0.00472898	0.0189443	-2.888	Gamt	Gamt	Rattus norvegicus guanidinoacetate N-methyltransferase (Gamt), mRNA [NM_012793]
A_44_P240867	NM_001106571	0.572124	9.26572	2.82359	0.00474893	0.0190014	-2.89177	NA	Lhx2	Rattus norvegicus LIM homeobox 2 (Lhx2), mRNA [NM_001106571]
A_64_P059939	NM_001134540	-0.571775	12.9003	-2.82187	0.00477444	0.0190806	-2.89656	NA	Copa	Rattus norvegicus coatomer protein complex subunit alpha (Copa), mRNA [NM_001134540]
A_44_P187080	NM_001110823	-0.571692	13.7949	-2.82146	0.00478061	0.0190824	-2.89771	NA	Atp2a2	Rattus norvegicus ATPase, Ca++ transporting, cardiac muscle, slow twitch 2 (Atp2a2), transcript variant 3, mRNA [NM_001110823]
A_42_P774468	NM_001007703	-0.571438	10.4798	-2.8202	0.00479931	0.0191341	-2.90121	Gltpd1	Gltpd1	Rattus norvegicus glycolipid transfer protein domain containing 1 (Gltpd1), mRNA [NM_001007703]
A_42_P774468	NM_001007703	-0.570907	10.6663	-2.81759	0.00483862	0.0192635	-2.9085	Gltpd1	Gltpd1	Rattus norvegicus glycolipid transfer protein domain containing 1 (Gltpd1), mRNA [NM_001007703]
A_64_P056689	ENSRNOT00000013790	0.570844	14.9863	2.81727	0.00484332	0.0192635	-2.90937	NA		Histone H2A type 1-C [Source:UniProtKB/Swiss-Prot;Acc:P0C169] [ENSRNOT00000013790]
A_44_P109455	NM_177426	0.570153	9.15847	2.81386	0.00489503	0.0194459	-2.91887	Gstm2	Gstm2	Rattus norvegicus glutathione S-transferase mu 2 (Gstm2), mRNA [NM_177426]
A_42_P788480	NM_019194	0.569687	9.2837	2.81156	0.00493012	0.019562	-2.92526	NA	Tef	Rattus norvegicus thyrotrophic embryonic factor (Tef), mRNA [NM_019194]
A_44_P301608	NM_019354	0.569142	11.4913	2.80888	0.00497149	0.0197027	-2.93273	Ucp2	Ucp2	Rattus norvegicus uncoupling protein 2 (mitochondrial, proton carrier) (Ucp2), nuclear gene encoding mitochondrial protein, mRNA [NM_019354]
A_44_P187080	NM_001110823	-0.568764	13.5446	-2.80701	0.00500041	0.0197938	-2.93792	NA	Atp2a2	Rattus norvegicus ATPase, Ca++ transporting, cardiac muscle, slow twitch 2 (Atp2a2), transcript variant 3, mRNA [NM_001110823]
A_42_P623733	NM_001024361	0.567908	9.84335	2.80278	0.00506639	0.0200091	-2.94963	NA	LOC501110	Rattus norvegicus similar to Glutathione S-transferase A1 (GTH1) (HA subunit 1) (GST-epsilon) (GSTA1-1) (GST class-alpha) (LOC501110), mRNA [NM_001024361]
A_44_P357870	NM_031559	0.567902	8.93832	2.80275	0.00506682	0.0200091	-2.94971	Cpt1a	Cpt1a	Rattus norvegicus carnitine palmitoyltransferase 1a, liver (Cpt1a), nuclear gene encoding mitochondrial protein, mRNA [NM_031559]
A_42_P788480	NM_019194	0.567812	9.19074	2.80231	0.00507385	0.0200132	-2.95095	NA	Tef	Rattus norvegicus thyrotrophic embryonic factor (Tef), mRNA [NM_019194]
A_43_P12232	NM_022512	0.567083	13.0251	2.79871	0.00513066	0.0202033	-2.9609	Acads	Acads	Rattus norvegicus acyl-Coenzyme A dehydrogenase, C-2 to C-3 short chain (Acads), nuclear gene encoding mitochondrial protein, mRNA [NM_022512]
A_42_P787775	NM_001127566	0.567038	9.68952	2.79849	0.00513418	0.0202033	-2.96151	NA	RGD1566112	Rattus norvegicus similar to pleckstrin homology domain protein (5V327) (RGD1566112), mRNA [NM_001127566]
A_44_P294675	NM_053687	-0.566678	7.62536	-2.79671	0.00516253	0.0202909	-2.96643	Slfn3	Slfn3	Rattus norvegicus schlafen 3 (Slfn3), mRNA [NM_053687]
A_64_P079483	A_64_P079483	0.566473	13.9699	2.7957	0.00517872	0.020315	-2.96923	NA
A_64_P009823	NM_001101021	0.566446	6.54482	2.79557	0.00518083	0.020315	-2.96959	NA	Slc39a4l	Rattus norvegicus solute carrier family 39 (zinc transporter), member 4-like (Slc39a4l), mRNA [NM_001101021]
A_42_P551104	NM_022543	0.56605	8.59909	2.79361	0.00521229	0.0204143	-2.975	NA	Ccdc80	Rattus norvegicus coiled-coil domain containing 80 (Ccdc80), mRNA [NM_022543]
A_44_P393580	NM_017249	-0.565382	9.51699	-2.79032	0.00526561	0.0205709	-2.98409	Esyt1	Esyt1	Rattus norvegicus extended synaptotagmin-like protein 1 (Esyt1), mRNA [NM_017249]
A_43_P11940	NM_019123	0.565356	8.97241	2.79019	0.0052677	0.0205709	-2.98444	St6galnac3	St6galnac3	Rattus norvegicus ST6 (alpha-N-acetyl-neuraminyl-2,3-beta-galactosyl-1,3)-N-acetylgalactosaminide alpha-2,6-sialyltransferase 3 (St6galnac3), mRNA [NM_019123]
A_42_P788480	NM_019194	0.565318	9.29471	2.79	0.00527079	0.0205709	-2.98497	NA	Tef	Rattus norvegicus thyrotrophic embryonic factor (Tef), mRNA [NM_019194]
A_64_P108776	XR_007266	0.564724	7.06792	2.78707	0.00531872	0.0207337	-2.99305	NA	LOC311026	PREDICTED: Rattus norvegicus similar to mKIAA1461 protein (LOC311026), miscRNA [XR_007266]
A_64_P057134	XR_085647	-0.564525	6.66632	-2.78609	0.00533485	0.0207722	-2.99575	NA	RGD1565014	PREDICTED: Rattus norvegicus similar to Low-density lipoprotein receptor-related protein 4 precursor (LDLR dan) (RGD1565014), miscRNA [XR_085647]
A_44_P143886	NM_022392	-0.56433	10.06	-2.78513	0.00535069	0.0208096	-2.9984	Insig1	Insig1	Rattus norvegicus insulin induced gene 1 (Insig1), mRNA [NM_022392]
A_44_P480433	NM_001033064	0.56404	9.41936	2.78369	0.00537437	0.0208774	-3.00234	Kazald1	Kazald1	Rattus norvegicus Kazal-type serine peptidase inhibitor domain 1 (Kazald1), mRNA [NM_001033064]
A_64_P036991	NM_031766	0.563349	7.56915	2.78029	0.00543112	0.0210732	-3.01172	NA	Cpz	Rattus norvegicus carboxypeptidase Z (Cpz), mRNA [NM_031766]
A_42_P788480	NM_019194	0.562959	9.52243	2.77836	0.00546341	0.021169	-3.01701	NA	Tef	Rattus norvegicus thyrotrophic embryonic factor (Tef), mRNA [NM_019194]
A_44_P226461	NM_053798	-0.562898	7.79821	-2.77806	0.00546849	0.021169	-3.01784	Sacm1l	Sacm1l	Rattus norvegicus SAC1 suppressor of actin mutations 1-like (yeast) (Sacm1l), mRNA [NM_053798]
A_43_P21564	NM_181084	-0.562435	8.56822	-2.77577	0.0055071	0.0212937	-3.02411	Tp53inp1	Tp53inp1	Rattus norvegicus tumor protein p53 inducible nuclear protein 1 (Tp53inp1), mRNA [NM_181084]
A_64_P045927	ENSRNOT00000026030	0.562282	10.9236	2.77502	0.00551987	0.0213183	-3.02618	NA		Uncharacterized protein [Source:UniProtKB/TrEMBL;Acc:D4AE00] [ENSRNOT00000026030]
A_64_P093269	NM_017235	-0.561797	9.05104	-2.77262	0.00556062	0.0214486	-3.03274	NA	Hsd17b7	Rattus norvegicus hydroxysteroid (17-beta) dehydrogenase 7 (Hsd17b7), mRNA [NM_017235]
A_64_P086118	NM_153739	0.561728	9.26379	2.77228	0.00556646	0.0214486	-3.03368	NA	Duox1	Rattus norvegicus dual oxidase 1 (Duox1), mRNA [NM_153739]
A_64_P067708	NM_001025014	-0.561361	10.0573	-2.77047	0.00559752	0.0215242	-3.03864	NA	Tmem50b	Rattus norvegicus transmembrane protein 50B (Tmem50b), mRNA [NM_001025014]
A_44_P135224	NM_022187	-0.561343	7.37644	-2.77038	0.00559901	0.0215242	-3.03888	NA	Plk3	Rattus norvegicus polo-like kinase 3 (Drosophila) (Plk3), mRNA [NM_022187]
A_64_P107329	NM_001013207	-0.561237	10.7502	-2.76986	0.00560799	0.0215339	-3.04031	NA	Rbm39	Rattus norvegicus RNA binding motif protein 39 (Rbm39), mRNA [NM_001013207]
A_64_P054765	NM_001025741	0.560921	8.79235	2.7683	0.00563494	0.0216125	-3.04459	NA	Eml1	Rattus norvegicus echinoderm microtubule associated protein like 1 (Eml1), mRNA [NM_001025741]
A_44_P187080	NM_001110823	-0.560758	13.7267	-2.7675	0.00564886	0.021641	-3.04679	NA	Atp2a2	Rattus norvegicus ATPase, Ca++ transporting, cardiac muscle, slow twitch 2 (Atp2a2), transcript variant 3, mRNA [NM_001110823]
A_44_P351181	NM_133558	0.560218	7.58935	2.76483	0.00569527	0.0217937	-3.05408	Nat8b	Nat8b	Rattus norvegicus N-acetyltransferase 8B (Nat8b), mRNA [NM_133558]
A_42_P835462	NM_024349	0.559861	11.5329	2.76307	0.00572609	0.0218865	-3.0589	NA	Ak1	Rattus norvegicus adenylate kinase 1 (Ak1), mRNA [NM_024349]
A_64_P065789	ENSRNOT00000012587	-0.559299	11.5034	-2.7603	0.0057749	0.0220464	-3.06646	NA	Ccdc109b	PREDICTED: Rattus norvegicus coiled-coil domain containing 109B (Ccdc109b), mRNA [XM_001076863]
A_44_P121390	NM_001024747	-0.559129	10.7487	-2.75946	0.00578977	0.0220464	-3.06875	Phf10	Phf10	Rattus norvegicus PHD finger protein 10 (Phf10), mRNA [NM_001024747]
A_44_P370213	NM_012749	-0.559101	13.6109	-2.75932	0.00579222	0.0220464	-3.06913	Ncl	Ncl	Rattus norvegicus nucleolin (Ncl), mRNA [NM_012749]
A_44_P187080	NM_001110823	-0.559076	13.9002	-2.7592	0.00579438	0.0220464	-3.06946	NA	Atp2a2	Rattus norvegicus ATPase, Ca++ transporting, cardiac muscle, slow twitch 2 (Atp2a2), transcript variant 3, mRNA [NM_001110823]
A_44_P1045652	ENSRNOT00000066150	0.558869	10.2508	2.75817	0.00581258	0.0220904	-3.07226	Gnb1l		Uncharacterized protein [Source:UniProtKB/TrEMBL;Acc:D3ZSP4] [ENSRNOT00000066150]
A_42_P769597	NM_001106230	-0.558557	9.48456	-2.75663	0.00584001	0.0221694	-3.07645	NA	Qpctl	Rattus norvegicus glutaminyl-peptide cyclotransferase-like (Qpctl), mRNA [NM_001106230]
A_42_P619926	NM_001106578	-0.558419	7.96824	-2.75595	0.00585219	0.0221904	-3.07831	NA	Sema3c	Rattus norvegicus sema domain, immunoglobulin domain (Ig), short basic domain, secreted, (semaphorin) 3C (Sema3c), mRNA [NM_001106578]
A_64_P065822	NM_030992	0.558121	9.06208	2.75448	0.00587853	0.0222649	-3.08231	NA	Pld1	Rattus norvegicus phospholipase D1 (Pld1), mRNA [NM_030992]
A_42_P769597	NM_001106230	-0.557916	9.46354	-2.75347	0.00589672	0.0223085	-3.08507	NA	Qpctl	Rattus norvegicus glutaminyl-peptide cyclotransferase-like (Qpctl), mRNA [NM_001106230]
A_44_P357870	NM_031559	0.557809	9.2499	2.75294	0.00590621	0.0223191	-3.0865	Cpt1a	Cpt1a	Rattus norvegicus carnitine palmitoyltransferase 1a, liver (Cpt1a), nuclear gene encoding mitochondrial protein, mRNA [NM_031559]
A_42_P479096	NM_001008293	-0.557572	7.99446	-2.75177	0.00592737	0.0223736	-3.08969	Tfb2m	Tfb2m	Rattus norvegicus transcription factor B2, mitochondrial (Tfb2m), nuclear gene encoding mitochondrial protein, mRNA [NM_001008293]
A_64_P098435	NM_001007011	0.556839	6.90795	2.74815	0.00599319	0.0225965	-3.09952	NA	Zpbp2	Rattus norvegicus zona pellucida binding protein 2 (Zpbp2), mRNA [NM_001007011]
A_64_P020938	NM_133546	-0.556622	12.5162	-2.74708	0.00601279	0.0225979	-3.10243	NA	Ppp1r15a	Rattus norvegicus protein phosphatase 1, regulatory (inhibitor) subunit 15A (Ppp1r15a), mRNA [NM_133546]
A_42_P551104	NM_022543	0.556496	8.64163	2.74646	0.00602421	0.0225979	-3.10412	NA	Ccdc80	Rattus norvegicus coiled-coil domain containing 80 (Ccdc80), mRNA [NM_022543]
A_64_P134053	NM_053968	0.556451	12.0982	2.74624	0.00602829	0.0225979	-3.10473	NA	Mt3	Rattus norvegicus metallothionein 3 (Mt3), mRNA [NM_053968]
A_64_P072748	NM_001012052	0.556439	6.69955	2.74618	0.00602936	0.0225979	-3.10488	NA	Cage1	Rattus norvegicus cancer antigen 1 (Cage1), mRNA [NM_001012052]
A_43_P11520	NM_012703	0.556385	10.0239	2.74591	0.00603425	0.0225979	-3.10561	Thrsp	Thrsp	Rattus norvegicus thyroid hormone responsive (Thrsp), mRNA [NM_012703]
A_42_P791677	NM_017123	-0.556357	8.13423	-2.74578	0.00603678	0.0225979	-3.10598	Areg	Areg	Rattus norvegicus amphiregulin (Areg), mRNA [NM_017123]
A_44_P258336	NM_001013865	-0.556262	8.2125	-2.74531	0.00604541	0.0225979	-3.10725	Tmem39a	Tmem39a	Rattus norvegicus transmembrane protein 39a (Tmem39a), mRNA [NM_001013865]
A_42_P788480	NM_019194	0.556236	9.55565	2.74518	0.00604779	0.0225979	-3.1076	NA	Tef	Rattus norvegicus thyrotrophic embryonic factor (Tef), mRNA [NM_019194]
A_43_P12232	NM_022512	0.55559	13.1506	2.74199	0.00610678	0.0227927	-3.11625	Acads	Acads	Rattus norvegicus acyl-Coenzyme A dehydrogenase, C-2 to C-3 short chain (Acads), nuclear gene encoding mitochondrial protein, mRNA [NM_022512]
A_44_P109862	NM_001047085	-0.555	7.55978	-2.73908	0.00616114	0.0229699	-3.12414	Ivns1abp	Ivns1abp	Rattus norvegicus influenza virus NS1A binding protein (Ivns1abp), mRNA [NM_001047085]
A_44_P1054991	NM_001191910	0.554806	7.93995	2.73812	0.00617909	0.0230111	-3.12673	NA	Gli1	Rattus norvegicus GLI family zinc finger 1 (Gli1), mRNA [NM_001191910]
A_64_P161724	NM_001014150	-0.554474	11.5992	-2.73649	0.00620994	0.0231001	-3.13116	NA	Yipf5	Rattus norvegicus Yip1 domain family, member 5 (Yipf5), mRNA [NM_001014150]
A_42_P788480	NM_019194	0.554365	9.37662	2.73595	0.0062201	0.0231122	-3.13261	NA	Tef	Rattus norvegicus thyrotrophic embryonic factor (Tef), mRNA [NM_019194]
A_42_P695042	NM_023981	0.554154	8.77832	2.7349	0.00623986	0.0231597	-3.13544	Csf1	Csf1	Rattus norvegicus colony stimulating factor 1 (macrophage) (Csf1), mRNA [NM_023981]
A_44_P520159	NM_017255	0.553972	9.54088	2.734	0.00625694	0.0231973	-3.13787	P2ry2	P2ry2	Rattus norvegicus purinergic receptor P2Y, G-protein coupled, 2 (P2ry2), mRNA [NM_017255]
A_64_P077751	NM_001012157	-0.553557	7.20674	-2.73196	0.00629595	0.023316	-3.1434	NA	Cog3	Rattus norvegicus component of oligomeric golgi complex 3 (Cog3), mRNA [NM_001012157]
A_64_P096763	NM_001109241	0.553335	7.52155	2.73086	0.00631693	0.0233471	-3.14636	NA	Atoh8	Rattus norvegicus atonal homolog 8 (Drosophila) (Atoh8), mRNA [NM_001109241]
A_64_P143226	A_64_P143226	0.55332	13.4214	2.73079	0.00631835	0.0233471	-3.14656	NA
A_64_P098871	NM_001106019	0.551932	12.49	2.72394	0.0064509	0.0238105	-3.16503	NA	LOC685909	Rattus norvegicus similar to H2A histone family, member V isoform 1 (LOC685909), mRNA [NM_001106019]
A_64_P110434	TC590815	0.55167	9.06049	2.72264	0.0064762	0.0238774	-3.16851	NA		STML1_MOUSE (Q8CI66) Stomatin-like protein 1 (SLP-1), partial (6%) [TC590815]
A_44_P851620	NM_001107690	0.550823	10.0364	2.71846	0.00655859	0.0241363	-3.17975	NA	Fam189b	Rattus norvegicus family with sequence similarity 189, member B (Fam189b), mRNA [NM_001107690]
A_43_P10200	NM_001106404	-0.550799	7.74644	-2.71835	0.00656091	0.0241363	-3.18007	NA	Slc30a5	Rattus norvegicus solute carrier family 30 (zinc transporter), member 5 (Slc30a5), mRNA [NM_001106404]
A_44_P414299	NM_130401	0.550446	8.31537	2.7166	0.00659554	0.024237	-3.18475	Pdzk1ip1	Pdzk1ip1	Rattus norvegicus PDZK1 interacting protein 1 (Pdzk1ip1), mRNA [NM_130401]
A_64_P050650	XM_344594	0.550285	10.3012	2.71581	0.00661145	0.0242687	-3.18689	NA	Sox4	PREDICTED: Rattus norvegicus SRY (sex determining region Y)-box 4 (Sox4), mRNA [XM_344594]
A_44_P264240	ENSRNOT00000023530	0.550096	9.18016	2.71487	0.0066301	0.0243104	-3.18939	NA	Igfbp5	Insulin-like growth factor-binding protein 5 [Source:UniProtKB/Swiss-Prot;Acc:P24594] [ENSRNOT00000023530]
A_43_P11146	NM_001105986	0.549975	11.8951	2.71428	0.00664199	0.0243272	-3.19099	NA	Lyplal1	Rattus norvegicus lysophospholipase-like 1 (Lyplal1), mRNA [NM_001105986]
A_44_P1014659	NM_001114180	0.549874	8.20173	2.71378	0.00665202	0.0243372	-3.19233	NA	Plek2	Rattus norvegicus pleckstrin 2 (Plek2), mRNA [NM_001114180]
A_42_P551104	NM_022543	0.549696	8.41922	2.7129	0.00666965	0.0243749	-3.19468	NA	Ccdc80	Rattus norvegicus coiled-coil domain containing 80 (Ccdc80), mRNA [NM_022543]
A_64_P152214	NM_053613	0.549139	8.15699	2.71015	0.00672525	0.0245512	-3.20206	NA	Rtn4r	Rattus norvegicus reticulon 4 receptor (Rtn4r), mRNA [NM_053613]
A_44_P608167	NM_001159625	0.548648	8.13964	2.70773	0.00677454	0.0247018	-3.20855	NA	Tmem116	Rattus norvegicus transmembrane protein 116 (Tmem116), mRNA [NM_001159625]
A_44_P956951	FQ217242	-0.54858	8.97907	-2.7074	0.00678133	0.0247018	-3.20944	Harbi1l	Atg13	Rattus norvegicus TL0ACA31YH23 mRNA sequence. [FQ217242]
A_64_P128454	NM_001100708	-0.548071	8.56531	-2.70488	0.00683288	0.0248624	-3.21616	NA	Nrf1	Rattus norvegicus nuclear respiratory factor 1 (Nrf1), mRNA [NM_001100708]
A_64_P135202	NM_001014127	0.547273	10.6	2.70095	0.00691426	0.0251311	-3.22668	NA	Snrnp35	Rattus norvegicus small nuclear ribonucleoprotein 35 (U11/U12) (Snrnp35), mRNA [NM_001014127]
A_64_P004670	NM_001109498	-0.547087	10.9157	-2.70003	0.00693336	0.0251731	-3.22913	NA	Cdk2ap2	Rattus norvegicus CDK2-associated protein 2 (Cdk2ap2), mRNA [NM_001109498]
A_64_P098435	NM_001007011	0.546969	7.10679	2.69944	0.0069456	0.0251901	-3.2307	NA	Zpbp2	Rattus norvegicus zona pellucida binding protein 2 (Zpbp2), mRNA [NM_001007011]
A_64_P140781	NM_001107087	0.546646	7.29076	2.69785	0.00697887	0.0252832	-3.23494	NA	Ostalpha	Rattus norvegicus organic solute transporter alpha (Ostalpha), mRNA [NM_001107087]
A_44_P470149	BC168682	-0.546472	9.26869	-2.69699	0.00699692	0.0253211	-3.23723	NA	Ap1s1	Rattus norvegicus adaptor-related protein complex 1, sigma 1 subunit, mRNA (cDNA clone MGC:188494 IMAGE:5623505), complete cds. [BC168682]
A_44_P1045652	ENSRNOT00000066150	0.546227	10.4629	2.69578	0.00702238	0.0253857	-3.24046	Gnb1l		Uncharacterized protein [Source:UniProtKB/TrEMBL;Acc:D3ZSP4] [ENSRNOT00000066150]
A_44_P899239	XM_001069386	0.545972	9.48467	2.69452	0.00704892	0.025454	-3.24381	Samd9l	Samd9l	PREDICTED: Rattus norvegicus sterile alpha motif domain containing 9-like (Samd9l), mRNA [XM_001069386]
A_44_P121390	NM_001024747	-0.545447	10.8442	-2.69193	0.00710393	0.0256249	-3.25071	Phf10	Phf10	Rattus norvegicus PHD finger protein 10 (Phf10), mRNA [NM_001024747]
A_44_P480433	NM_001033064	0.545303	9.41005	2.69122	0.00711909	0.0256518	-3.2526	Kazald1	Kazald1	Rattus norvegicus Kazal-type serine peptidase inhibitor domain 1 (Kazald1), mRNA [NM_001033064]
A_44_P492474	NM_001107997	0.545174	7.08705	2.69058	0.00713272	0.0256732	-3.2543	NA	Mmel1	Rattus norvegicus membrane metallo-endopeptidase-like 1 (Mmel1), mRNA [NM_001107997]
A_44_P527154	NM_001024282	0.544896	14.0857	2.68921	0.00716206	0.025751	-3.25794	RGD1564767	Hist1h2af	Rattus norvegicus histone cluster 1, H2af (Hist1h2af), mRNA [NM_001024282]
A_42_P788480	NM_019194	0.544063	9.20131	2.6851	0.00725078	0.0260419	-3.26886	NA	Tef	Rattus norvegicus thyrotrophic embryonic factor (Tef), mRNA [NM_019194]
A_42_P788480	NM_019194	0.543162	9.36755	2.68066	0.00734778	0.0263619	-3.28065	NA	Tef	Rattus norvegicus thyrotrophic embryonic factor (Tef), mRNA [NM_019194]
A_64_P109598	NM_057138	-0.542765	7.71815	-2.67869	0.00739099	0.0264883	-3.28585	NA	Cflar	Rattus norvegicus CASP8 and FADD-like apoptosis regulator (Cflar), transcript variant 2, mRNA [NM_057138]
A_64_P157559	NM_001109239	0.542367	8.37284	2.67673	0.00743442	0.0266008	-3.29105	NA	RGD1560028	Rattus norvegicus similar to RIKEN cDNA C130060K24 gene (RGD1560028), mRNA [NM_001109239]
A_42_P769597	NM_001106230	-0.542331	9.5872	-2.67656	0.00743833	0.0266008	-3.29151	NA	Qpctl	Rattus norvegicus glutaminyl-peptide cyclotransferase-like (Qpctl), mRNA [NM_001106230]
A_42_P496739	NM_001025026	0.542193	10.4535	2.67587	0.00745347	0.0266264	-3.29332	Stap2	Stap2	Rattus norvegicus signal transducing adaptor family member 2 (Stap2), mRNA [NM_001025026]
A_44_P296924	NM_181478	-0.54202	8.34726	-2.67502	0.00747256	0.026666	-3.29558	Rdh10	Rdh10	Rattus norvegicus retinol dehydrogenase 10 (all-trans) (Rdh10), mRNA [NM_181478]
A_44_P204894	NM_001013070	0.541722	11.5379	2.67355	0.00750534	0.0267384	-3.29946	Tspan4	Tspan4	Rattus norvegicus tetraspanin 4 (Tspan4), mRNA [NM_001013070]
A_44_P187080	NM_001110823	-0.54169	13.5808	-2.67339	0.00750889	0.0267384	-3.29988	NA	Atp2a2	Rattus norvegicus ATPase, Ca++ transporting, cardiac muscle, slow twitch 2 (Atp2a2), transcript variant 3, mRNA [NM_001110823]
A_43_P15600	NM_133590	0.54157	11.0184	2.6728	0.00752212	0.0267417	-3.30144	Rab7l1	Rab7l1	Rattus norvegicus RAB7, member RAS oncogene family-like 1 (Rab7l1), mRNA [NM_133590]
A_42_P769597	NM_001106230	-0.541444	9.49478	-2.67218	0.00753608	0.0267417	-3.30309	NA	Qpctl	Rattus norvegicus glutaminyl-peptide cyclotransferase-like (Qpctl), mRNA [NM_001106230]
A_44_P187080	NM_001110823	-0.541416	13.5626	-2.67204	0.00753925	0.0267417	-3.30346	NA	Atp2a2	Rattus norvegicus ATPase, Ca++ transporting, cardiac muscle, slow twitch 2 (Atp2a2), transcript variant 3, mRNA [NM_001110823]
A_44_P1010631	NM_001034936	0.541392	9.5311	2.67192	0.00754191	0.0267417	-3.30377	Mare	Mare	Rattus norvegicus alpha globin regulatory element containing gene (Mare), mRNA [NM_001034936]
A_44_P576228	BC129076	-0.541273	8.03548	-2.67133	0.00755503	0.0267597	-3.30531	NA	Orc2l	Rattus norvegicus cDNA clone IMAGE:8363483. [BC129076]
A_64_P157559	NM_001109239	0.541102	8.39701	2.67049	0.00757412	0.0267989	-3.30755	NA	RGD1560028	Rattus norvegicus similar to RIKEN cDNA C130060K24 gene (RGD1560028), mRNA [NM_001109239]
A_64_P128478	NM_198741	0.540702	9.71609	2.66851	0.00761874	0.0268762	-3.31276	NA	RT1-DMa	Rattus norvegicus RT1 class II, locus DMa (RT1-DMa), mRNA [NM_198741]
A_44_P221077	NM_001017479	-0.540691	10.8544	-2.66846	0.00762003	0.0268762	-3.31291	Tmem100	Tmem100	Rattus norvegicus transmembrane protein 100 (Tmem100), mRNA [NM_001017479]
A_42_P835462	NM_024349	0.540689	11.3582	2.66845	0.00762018	0.0268762	-3.31292	NA	Ak1	Rattus norvegicus adenylate kinase 1 (Ak1), mRNA [NM_024349]
A_43_P10894	NM_001025635	-0.540446	9.73249	-2.66725	0.0076475	0.0269441	-3.3161	Nars	Nars	Rattus norvegicus asparaginyl-tRNA synthetase (Nars), transcript variant 1, mRNA [NM_001025635]
A_64_P047371	NM_001109423	0.540069	14.8541	2.66539	0.00768992	0.0270649	-3.321	NA	Hist1h2ak	Rattus norvegicus histone cluster 1, H2ak (Hist1h2ak), mRNA [NM_001109423]
A_42_P769597	NM_001106230	-0.53944	9.51224	-2.66229	0.00776119	0.027287	-3.32917	NA	Qpctl	Rattus norvegicus glutaminyl-peptide cyclotransferase-like (Qpctl), mRNA [NM_001106230]
A_44_P929840	NM_001107275	-0.538589	7.20737	-2.65808	0.00785863	0.0276004	-3.34022	NA	Slc39a14	Rattus norvegicus solute carrier family 39 (zinc transporter), member 14 (Slc39a14), mRNA [NM_001107275]
A_44_P187080	NM_001110823	-0.538427	13.8421	-2.65729	0.0078772	0.027634	-3.34231	NA	Atp2a2	Rattus norvegicus ATPase, Ca++ transporting, cardiac muscle, slow twitch 2 (Atp2a2), transcript variant 3, mRNA [NM_001110823]
A_42_P769597	NM_001106230	-0.538362	9.52556	-2.65696	0.00788477	0.027634	-3.34316	NA	Qpctl	Rattus norvegicus glutaminyl-peptide cyclotransferase-like (Qpctl), mRNA [NM_001106230]
A_44_P195648	NM_001126080	-0.538082	10.251	-2.65558	0.00791711	0.0277182	-3.34679	Ufm1	Ufm1	Rattus norvegicus ubiquitin-fold modifier 1 (Ufm1), mRNA [NM_001126080]
A_44_P513193	NM_012793	0.537899	11.2093	2.65468	0.00793839	0.0277635	-3.34916	Gamt	Gamt	Rattus norvegicus guanidinoacetate N-methyltransferase (Gamt), mRNA [NM_012793]
A_44_P258336	NM_001013865	-0.537221	8.46599	-2.65134	0.00801738	0.0280104	-3.35793	Tmem39a	Tmem39a	Rattus norvegicus transmembrane protein 39a (Tmem39a), mRNA [NM_001013865]
A_44_P301512	NM_176077	0.537078	10.8357	2.65063	0.00803421	0.0280282	-3.35978	G6pc3	G6pc3	Rattus norvegicus glucose 6 phosphatase, catalytic, 3 (G6pc3), mRNA [NM_176077]
A_64_P045927	ENSRNOT00000026030	0.537035	10.9804	2.65042	0.00803928	0.0280282	-3.36034	NA		Uncharacterized protein [Source:UniProtKB/TrEMBL;Acc:D4AE00] [ENSRNOT00000026030]
A_64_P262041	NM_001108102	-0.536357	8.68713	-2.64707	0.00811919	0.0282772	-3.3691	NA	Xpot	Rattus norvegicus exportin, tRNA (nuclear export receptor for tRNAs) (Xpot), mRNA [NM_001108102]
A_43_P15356	NM_131904	-0.536248	8.15674	-2.64653	0.00813213	0.0282927	-3.37051	Mgea5	Mgea5	Rattus norvegicus meningioma expressed antigen 5 (hyaluronidase) (Mgea5), mRNA [NM_131904]
A_44_P357870	NM_031559	0.536106	8.98949	2.64583	0.00814899	0.0283218	-3.37234	Cpt1a	Cpt1a	Rattus norvegicus carnitine palmitoyltransferase 1a, liver (Cpt1a), nuclear gene encoding mitochondrial protein, mRNA [NM_031559]
A_44_P551169	NM_001012018	-0.535995	8.39584	-2.64528	0.00816229	0.0283385	-3.37378	B4galt4	B4galt4	Rattus norvegicus UDP-Gal:betaGlcNAc beta 1,4-galactosyltransferase, polypeptide 4 (B4galt4), mRNA [NM_001012018]
A_64_P043468	TC608431	-0.535905	7.61382	-2.64484	0.00817293	0.0283459	-3.37493	NA
A_64_P058564	NM_001033887	-0.53564	11.2724	-2.64353	0.00820463	0.0284078	-3.37836	NA	Prrc1	Rattus norvegicus proline-rich coiled-coil 1 (Prrc1), mRNA [NM_001033887]
A_42_P604121	NM_001012144	-0.535613	12.1357	-2.6434	0.00820783	0.0284078	-3.3787	Tfg	Tfg	Rattus norvegicus Trk-fused gene (Tfg), mRNA [NM_001012144]
A_44_P477406	NM_012751	0.535514	6.8883	2.64291	0.00821971	0.0284194	-3.37998	Slc2a4	Slc2a4	Rattus norvegicus solute carrier family 2 (facilitated glucose transporter), member 4 (Slc2a4), mRNA [NM_012751]
A_64_P131336	A_64_P131336	0.535014	7.79485	2.64044	0.00827973	0.0285447	-3.38642	NA
A_42_P604121	NM_001012144	-0.535	12.1054	-2.64038	0.00828143	0.0285447	-3.3866	Tfg	Tfg	Rattus norvegicus Trk-fused gene (Tfg), mRNA [NM_001012144]
A_64_P025630	NM_001039691	0.534999	7.74611	2.64037	0.00828164	0.0285447	-3.38662	NA	Ugt1a6	Rattus norvegicus UDP glucuronosyltransferase 1 family, polypeptide A6 (Ugt1a6), transcript variant 1, mRNA [NM_001039691]
A_44_P264240	ENSRNOT00000023530	0.534528	8.79904	2.63804	0.00833863	0.0287114	-3.39269	NA	Igfbp5	Insulin-like growth factor-binding protein 5 [Source:UniProtKB/Swiss-Prot;Acc:P24594] [ENSRNOT00000023530]
A_64_P107329	NM_001013207	-0.533942	11.0443	-2.63515	0.00840993	0.0289261	-3.40022	NA	Rbm39	Rattus norvegicus RNA binding motif protein 39 (Rbm39), mRNA [NM_001013207]
A_42_P695042	NM_023981	0.533874	8.62658	2.63481	0.00841834	0.0289261	-3.4011	Csf1	Csf1	Rattus norvegicus colony stimulating factor 1 (macrophage) (Csf1), mRNA [NM_023981]
A_44_P1045354	NM_199081	-0.533645	13.8976	-2.63369	0.00844631	0.0289923	-3.40403	Slc35b1	Slc35b1	Rattus norvegicus solute carrier family 35, member B1 (Slc35b1), mRNA [NM_199081]
A_64_P062110	NM_198740	0.533444	10.8105	2.63269	0.00847105	0.0290473	-3.40662	NA	RT1-DMb	Rattus norvegicus RT1 class II, locus DMb (RT1-DMb), mRNA [NM_198740]
A_64_P045260	NM_001108879	0.533168	7.44876	2.63133	0.00850506	0.029128	-3.41016	NA	Mrpl36	Rattus norvegicus mitochondrial ribosomal protein L36 (Mrpl36), nuclear gene encoding mitochondrial protein, mRNA [NM_001108879]
A_44_P533786	NM_053749	0.533112	8.58804	2.63105	0.00851207	0.029128	-3.41089	Aurkb	Aurkb	Rattus norvegicus aurora kinase B (Aurkb), mRNA [NM_053749]
A_44_P527154	NM_001024282	0.53295	14.2381	2.63025	0.0085321	0.0291667	-3.41297	RGD1564767	Hist1h2af	Rattus norvegicus histone cluster 1, H2af (Hist1h2af), mRNA [NM_001024282]
A_44_P274397	NM_001033700	-0.532571	9.17149	-2.62839	0.0085791	0.0292973	-3.41782	Lass2	Lass2	Rattus norvegicus LAG1 homolog, ceramide synthase 2 (Lass2), mRNA [NM_001033700]
A_42_P769597	NM_001106230	-0.532384	9.65951	-2.62746	0.00860249	0.0293471	-3.42023	NA	Qpctl	Rattus norvegicus glutaminyl-peptide cyclotransferase-like (Qpctl), mRNA [NM_001106230]
A_43_P11591	NM_012865	-0.532273	7.12966	-2.62691	0.00861634	0.0293643	-3.42165	Nfya	Nfya	Rattus norvegicus nuclear transcription factor-Y alpha (Nfya), mRNA [NM_012865]
A_64_P015502	NM_013159	-0.531711	10.076	-2.62414	0.00868673	0.0295439	-3.42884	NA	Ide	Rattus norvegicus insulin degrading enzyme (Ide), mRNA [NM_013159]
A_42_P619926	NM_001106578	-0.531711	8.04019	-2.62414	0.00868678	0.0295439	-3.42885	NA	Sema3c	Rattus norvegicus sema domain, immunoglobulin domain (Ig), short basic domain, secreted, (semaphorin) 3C (Sema3c), mRNA [NM_001106578]
A_42_P788480	NM_019194	0.531433	9.42855	2.62277	0.00872187	0.029633	-3.43241	NA	Tef	Rattus norvegicus thyrotrophic embryonic factor (Tef), mRNA [NM_019194]
A_64_P100793	NM_021866	0.531147	7.17228	2.62136	0.00875799	0.0297255	-3.43606	NA	Ccr2	Rattus norvegicus chemokine (C-C motif) receptor 2 (Ccr2), mRNA [NM_021866]
A_44_P550203	NM_133596	-0.531013	7.05955	-2.6207	0.008775	0.0297529	-3.43777	Uggt1	Uggt1	Rattus norvegicus UDP-glucose glycoprotein glucosyltransferase 1 (Uggt1), mRNA [NM_133596]
A_42_P769597	NM_001106230	-0.530905	9.6075	-2.62016	0.00878873	0.0297691	-3.43915	NA	Qpctl	Rattus norvegicus glutaminyl-peptide cyclotransferase-like (Qpctl), mRNA [NM_001106230]
A_64_P013432	ENSRNOT00000014405	-0.530625	10.4904	-2.61878	0.00882447	0.0298598	-3.44274	NA	Dicer1	PREDICTED: Rattus norvegicus dicer 1, ribonuclease type III (Dicer1), mRNA [XM_001068155]
A_64_P135202	NM_001014127	0.530056	10.6251	2.61597	0.00889735	0.0300759	-3.45	NA	Snrnp35	Rattus norvegicus small nuclear ribonucleoprotein 35 (U11/U12) (Snrnp35), mRNA [NM_001014127]
A_64_P081749	XM_001078310	-0.529905	7.60878	-2.61523	0.00891677	0.0300939	-3.45193	NA	Fam114a1	PREDICTED: Rattus norvegicus family with sequence similarity 114, member A1 (Fam114a1), mRNA [XM_001078310]
A_64_P030866	NM_001024282	0.529874	14.6051	2.61508	0.00892073	0.0300939	-3.45232	NA	Hist1h2af	Rattus norvegicus histone cluster 1, H2af (Hist1h2af), mRNA [NM_001024282]
A_42_P650386	NM_001034127	0.529563	9.77022	2.61354	0.00896096	0.0301854	-3.45629	Alg8	Alg8	Rattus norvegicus asparagine-linked glycosylation 8, alpha-1,3-glucosyltransferase homolog (S. cerevisiae) (Alg8), mRNA [NM_001034127]
A_64_P050650	XM_344594	0.529524	10.4094	2.61335	0.00896595	0.0301854	-3.45678	NA	Sox4	PREDICTED: Rattus norvegicus SRY (sex determining region Y)-box 4 (Sox4), mRNA [XM_344594]
A_64_P021028	NM_133559	0.528861	9.06938	2.61007	0.00905227	0.0304158	-3.46524	NA	Pcsk4	Rattus norvegicus proprotein convertase subtilisin/kexin type 4 (Pcsk4), mRNA [NM_133559]
A_42_P619110	NM_001107293	-0.528858	8.11258	-2.61006	0.00905266	0.0304158	-3.46528	NA	Eaf1	Rattus norvegicus ELL associated factor 1 (Eaf1), mRNA [NM_001107293]
A_64_P128478	NM_198741	0.52873	9.97276	2.60943	0.00906934	0.0304243	-3.46691	NA	RT1-DMa	Rattus norvegicus RT1 class II, locus DMa (RT1-DMa), mRNA [NM_198741]
A_42_P472375	NM_030872	0.528635	12.402	2.60896	0.00908178	0.0304243	-3.46812	Pdk2	Pdk2	Rattus norvegicus pyruvate dehydrogenase kinase, isozyme 2 (Pdk2), nuclear gene encoding mitochondrial protein, mRNA [NM_030872]
A_64_P086969	NM_012716	-0.528629	8.98722	-2.60893	0.00908258	0.0304243	-3.46819	NA	Slc16a1	Rattus norvegicus solute carrier family 16, member 1 (monocarboxylic acid transporter 1) (Slc16a1), mRNA [NM_012716]
A_64_P000534	NM_053931	-0.528417	8.22143	-2.60788	0.00911037	0.0304868	-3.47089	NA	Sep-05	Rattus norvegicus septin 5 (Sept5), mRNA [NM_053931]
A_64_P145376	NM_001106341	0.528069	9.94274	2.60617	0.00915617	0.030591	-3.47532	NA	Mcee	Rattus norvegicus methylmalonyl CoA epimerase (Mcee), mRNA [NM_001106341]
A_42_P479096	NM_001008293	-0.528041	8.03322	-2.60603	0.00915987	0.030591	-3.47567	Tfb2m	Tfb2m	Rattus norvegicus transcription factor B2, mitochondrial (Tfb2m), nuclear gene encoding mitochondrial protein, mRNA [NM_001008293]
A_64_P001525	NM_053554	-0.527922	9.20401	-2.60544	0.00917561	0.0306129	-3.47719	NA	Picalm	Rattus norvegicus phosphatidylinositol binding clathrin assembly protein (Picalm), mRNA [NM_053554]
A_64_P021028	NM_133559	0.527217	9.17721	2.60196	0.00926927	0.0308471	-3.48615	NA	Pcsk4	Rattus norvegicus proprotein convertase subtilisin/kexin type 4 (Pcsk4), mRNA [NM_133559]
A_64_P128667	NM_024132	0.527214	7.89292	2.60195	0.00926962	0.0308471	-3.48618	NA	Faah	Rattus norvegicus fatty acid amide hydrolase (Faah), mRNA [NM_024132]
A_42_P821316	NM_001108956	0.527184	8.49028	2.6018	0.00927355	0.0308471	-3.48655	NA	Elf5	Rattus norvegicus E74-like factor 5 (Elf5), mRNA [NM_001108956]
A_44_P172950	ENSRNOT00000059342	0.527081	14.8395	2.60129	0.00928737	0.0308622	-3.48787	NA		Histone H2A type 1-F [Source:UniProtKB/Swiss-Prot;Acc:Q64598] [ENSRNOT00000059342]
A_64_P027941	ENSRNOT00000041929	0.526574	14.991	2.59879	0.00935536	0.0310572	-3.4943	NA		Histone H2A type 1-F [Source:UniProtKB/Swiss-Prot;Acc:Q64598] [ENSRNOT00000041929]
A_44_P516194	NM_001012237	0.526375	7.52986	2.59781	0.00938217	0.0310883	-3.49683	NA	Fam20a	Rattus norvegicus family with sequence similarity 20, member A (Fam20a), mRNA [NM_001012237]
A_64_P049828	NM_012543	0.526366	11.03	2.59776	0.00938339	0.0310883	-3.49694	NA	Dbp	Rattus norvegicus D site of albumin promoter (albumin D-box) binding protein (Dbp), mRNA [NM_012543]
A_64_P098871	NM_001106019	0.526098	13.0525	2.59644	0.00941949	0.0311769	-3.50033	NA	LOC685909	Rattus norvegicus similar to H2A histone family, member V isoform 1 (LOC685909), mRNA [NM_001106019]
A_44_P268864	NM_138502	0.525761	9.09766	2.59478	0.00946521	0.0312972	-3.5046	Mgll	Mgll	Rattus norvegicus monoglyceride lipase (Mgll), mRNA [NM_138502]
A_44_P274397	NM_001033700	-0.525195	9.28799	-2.59198	0.0095424	0.0315211	-3.51176	Lass2	Lass2	Rattus norvegicus LAG1 homolog, ceramide synthase 2 (Lass2), mRNA [NM_001033700]
A_42_P619110	NM_001107293	-0.525011	8.18333	-2.59108	0.00956766	0.0315733	-3.51409	NA	Eaf1	Rattus norvegicus ELL associated factor 1 (Eaf1), mRNA [NM_001107293]
A_44_P304402	NM_031137	-0.524903	10.4378	-2.59054	0.00958255	0.0315911	-3.51546	Tpp2	Tpp2	Rattus norvegicus tripeptidyl peptidase II (Tpp2), mRNA [NM_031137]
A_64_P070706	NM_001127452	0.52451	11.9671	2.5886	0.00963668	0.0317382	-3.52042	NA	RGD1305587	Rattus norvegicus similar to RIKEN cDNA 2010107G23 (RGD1305587), mRNA [NM_001127452]
A_44_P882551	TC585624	0.524291	10.3729	2.58752	0.00966694	0.0318064	-3.52319	RGD1560871		AW917568 EST348872 Rat gene index, normalized rat, norvegicus, Bento Soares Rattus norvegicus cDNA clone RGIEF42 5' end, mRNA sequence [AW917568]
A_64_P132981	NM_001191591	0.524188	9.49822	2.58701	0.00968119	0.0318179	-3.52449	NA	Gprc5c	Rattus norvegicus G protein-coupled receptor, family C, group 5, member C (Gprc5c), mRNA [NM_001191591]
A_44_P195648	NM_001126080	-0.524128	10.1403	-2.58672	0.00968952	0.0318179	-3.52524	Ufm1	Ufm1	Rattus norvegicus ubiquitin-fold modifier 1 (Ufm1), mRNA [NM_001126080]
A_44_P211037	NM_001107914	0.524043	9.15999	2.5863	0.00970135	0.0318254	-3.52632	NA	Bai2	Rattus norvegicus brain-specific angiogenesis inhibitor 2 (Bai2), mRNA [NM_001107914]
A_42_P619926	NM_001106578	-0.523344	8.04372	-2.58285	0.00979884	0.0321136	-3.53513	NA	Sema3c	Rattus norvegicus sema domain, immunoglobulin domain (Ig), short basic domain, secreted, (semaphorin) 3C (Sema3c), mRNA [NM_001106578]
A_64_P018891	A_64_P018891	0.52324	8.95809	2.58233	0.00981349	0.03213	-3.53644	NA
A_42_P604121	NM_001012144	-0.522994	12.1586	-2.58112	0.00984809	0.0322117	-3.53954	Tfg	Tfg	Rattus norvegicus Trk-fused gene (Tfg), mRNA [NM_001012144]
A_64_P046120	A_64_P046120	0.52256	7.73065	2.57898	0.0099093	0.0323494	-3.545	NA
A_42_P604121	NM_001012144	-0.522558	12.0621	-2.57897	0.00990961	0.0323494	-3.54503	Tfg	Tfg	Rattus norvegicus Trk-fused gene (Tfg), mRNA [NM_001012144]
A_64_P087758	NM_001007014	0.522438	8.12755	2.57838	0.00992655	0.032373	-3.54653	NA	Rbm4b	Rattus norvegicus RNA binding motif protein 4B (Rbm4b), mRNA [NM_001007014]
A_44_P169327	NM_001101010	0.52216	8.30156	2.577	0.00996612	0.0324703	-3.55004	NA	Echdc3	Rattus norvegicus enoyl Coenzyme A hydratase domain containing 3 (Echdc3), nuclear gene encoding mitochondrial protein, mRNA [NM_001101010]
A_44_P714618	XR_085918	0.521597	8.42885	2.57422	0.0100465	0.0327003	-3.55711	NA	Arl4c	PREDICTED: Rattus norvegicus ADP-ribosylation factor-like 4C (Arl4c), miscRNA [XR_085918]
A_64_P132981	NM_001191591	0.52111	9.60032	2.57182	0.0101165	0.0328771	-3.56323	NA	Gprc5c	Rattus norvegicus G protein-coupled receptor, family C, group 5, member C (Gprc5c), mRNA [NM_001191591]
A_42_P496739	NM_001025026	0.521063	10.3603	2.57159	0.0101233	0.0328771	-3.56381	Stap2	Stap2	Rattus norvegicus signal transducing adaptor family member 2 (Stap2), mRNA [NM_001025026]
A_42_P768776	NM_001108443	-0.521013	10.8186	-2.57134	0.0101304	0.0328771	-3.56444	NA	Zfp330	Rattus norvegicus zinc finger protein 330 (Zfp330), mRNA [NM_001108443]
A_64_P030867	NM_001024282	0.520853	14.533	2.57056	0.0101536	0.03292	-3.56644	NA	Hist1h2af	Rattus norvegicus histone cluster 1, H2af (Hist1h2af), mRNA [NM_001024282]
A_64_P101170	NM_001034994	-0.520595	8.46686	-2.56928	0.0101909	0.0330091	-3.56968	NA	Rwdd4	Rattus norvegicus RWD domain containing 4A (Rwdd4), mRNA [NM_001034994]
A_64_P125013	NM_019167	0.520312	9.97929	2.56788	0.0102321	0.0331104	-3.57323	NA	Sptbn2	Rattus norvegicus spectrin, beta, non-erythrocytic 2 (Sptbn2), mRNA [NM_019167]
A_64_P044583	NM_031579	-0.520061	12.1963	-2.56664	0.0102688	0.0331786	-3.57638	NA	Ptp4a1	Rattus norvegicus protein tyrosine phosphatase type IVA, member 1 (Ptp4a1), mRNA [NM_031579]
A_64_P235760	BC169022	0.520031	8.09949	2.5665	0.0102731	0.0331786	-3.57675	NA	Trpc2	Rattus norvegicus transient receptor potential cation channel, subfamily C, member 2, mRNA (cDNA clone MGC:189397 IMAGE:9091675), complete cds. [BC169022]
A_43_P13974	NM_012848	-0.519743	17.7468	-2.56507	0.0103154	0.0332828	-3.58036	NA	Fth1	Rattus norvegicus ferritin, heavy polypeptide 1 (Fth1), mRNA [NM_012848]
A_42_P675139	NM_001025064	-0.51962	10.2697	-2.56447	0.0103334	0.0333087	-3.58189	NA	LOC502894	Rattus norvegicus hypothetical protein LOC502894 (LOC502894), mRNA [NM_001025064]
A_64_P019608	NM_001105713	-0.519546	7.77711	-2.56411	0.0103442	0.0333113	-3.58281	NA	Prkca	Rattus norvegicus protein kinase C, alpha (Prkca), mRNA [NM_001105713]
A_44_P477650	NM_020101	0.519266	6.50765	2.56272	0.0103856	0.0334123	-3.58632	Adap2	Adap2	Rattus norvegicus ArfGAP with dual PH domains 2 (Adap2), mRNA [NM_020101]
A_43_P11993	NM_019249	0.518947	13.1335	2.56115	0.0104327	0.0335314	-3.5903	Ptprf	Ptprf	Rattus norvegicus protein tyrosine phosphatase, receptor type, F (Ptprf), mRNA [NM_019249]
A_44_P208741	NM_001025736	-0.518638	10.7446	-2.55962	0.0104786	0.0336455	-3.59417	Gnl2	Gnl2	Rattus norvegicus guanine nucleotide binding protein-like 2 (nucleolar) (Gnl2), mRNA [NM_001025736]
A_43_P17088	NM_001134744	-0.518572	8.41919	-2.5593	0.0104884	0.0336455	-3.59499	NA	Agpat5	Rattus norvegicus 1-acylglycerol-3-phosphate O-acyltransferase 5 (lysophosphatidic acid acyltransferase, epsilon) (Agpat5), mRNA [NM_001134744]
A_64_P349957	NM_001105668	-0.518381	7.77488	-2.55835	0.0105169	0.0337047	-3.59738	NA	Mdfic	Rattus norvegicus MyoD family inhibitor domain containing (Mdfic), mRNA [NM_001105668]
A_64_P119588	NM_001110763	-0.518087	8.98296	-2.5569	0.0105608	0.0337904	-3.60104	NA	Tmem163	Rattus norvegicus transmembrane protein 163 (Tmem163), mRNA [NM_001110763]
A_64_P046947	A_64_P046947	-0.518067	10.0055	-2.5568	0.0105639	0.0337904	-3.6013	NA
A_43_P18126	NM_001191715	-0.517761	8.41813	-2.55529	0.0106098	0.0339046	-3.60511	NA	Slc30a7	Rattus norvegicus solute carrier family 30 (zinc transporter), member 7 (Slc30a7), mRNA [NM_001191715]
A_64_P273080	NM_031769	-0.517328	9.53306	-2.55316	0.0106751	0.0340805	-3.6105	NA	Pdxk	Rattus norvegicus pyridoxal (pyridoxine, vitamin B6) kinase (Pdxk), mRNA [NM_031769]
A_44_P144257	NM_173838	-0.516907	6.45223	-2.55108	0.010739	0.0342517	-3.61575	Fzd5	Fzd5	Rattus norvegicus frizzled homolog 5 (Drosophila) (Fzd5), mRNA [NM_173838]
A_42_P675139	NM_001025064	-0.516795	10.1628	-2.55053	0.010756	0.0342732	-3.61714	NA	LOC502894	Rattus norvegicus hypothetical protein LOC502894 (LOC502894), mRNA [NM_001025064]
A_64_P058859	NM_012676	0.516636	10.2373	2.54974	0.0107803	0.0343179	-3.61913	NA	Tnnt2	Rattus norvegicus troponin T type 2 (cardiac) (Tnnt2), mRNA [NM_012676]
A_64_P006798	NM_001024765	-0.516409	9.36485	-2.54862	0.010815	0.0343953	-3.62195	NA	Nbr1	Rattus norvegicus neighbor of Brca1 gene 1 (Nbr1), mRNA [NM_001024765]
A_44_P184817	NM_080892	0.516277	7.8204	2.54797	0.0108351	0.0344216	-3.62358	Selenbp1	Selenbp1	Rattus norvegicus selenium binding protein 1 (Selenbp1), mRNA [NM_080892]
A_42_P675139	NM_001025064	-0.516105	10.6651	-2.54712	0.0108615	0.0344216	-3.62572	NA	LOC502894	Rattus norvegicus hypothetical protein LOC502894 (LOC502894), mRNA [NM_001025064]
A_64_P052997	NM_001134751	0.516076	10.7214	2.54698	0.0108661	0.0344216	-3.62609	NA	Pnkd	Rattus norvegicus paroxysmal nonkinesiogenic dyskinesia (Pnkd), nuclear gene encoding mitochondrial protein, transcript variant 2, mRNA [NM_001134751]
A_42_P675139	NM_001025064	-0.516075	10.1022	-2.54698	0.0108661	0.0344216	-3.62609	NA	LOC502894	Rattus norvegicus hypothetical protein LOC502894 (LOC502894), mRNA [NM_001025064]
A_43_P15750	NM_001077642	0.516018	9.06032	2.54669	0.0108749	0.0344216	-3.6268	Cfd	Cfd	Rattus norvegicus complement factor D (adipsin) (Cfd), mRNA [NM_001077642]
A_64_P154952	NM_019328	-0.515308	7.50529	-2.54319	0.0109846	0.0347358	-3.63562	NA	Nr4a2	Rattus norvegicus nuclear receptor subfamily 4, group A, member 2 (Nr4a2), mRNA [NM_019328]
A_64_P156408	NM_001105758	-0.5149	7.57116	-2.54118	0.011048	0.0349034	-3.64068	NA	Tmed7	Rattus norvegicus transmembrane emp24 protein transport domain containing 7 (Tmed7), mRNA [NM_001105758]
A_42_P562625	NM_131913	-0.514241	10.8484	-2.53792	0.0111513	0.0351445	-3.64885	Xpnpep1	Xpnpep1	Rattus norvegicus X-prolyl aminopeptidase (aminopeptidase P) 1, soluble (Xpnpep1), mRNA [NM_131913]
A_64_P022496	NM_001108576	-0.514231	8.15107	-2.53787	0.0111528	0.0351445	-3.64897	NA	Mrps2	Rattus norvegicus mitochondrial ribosomal protein S2 (Mrps2), nuclear gene encoding mitochondrial protein, mRNA [NM_001108576]
A_42_P604121	NM_001012144	-0.514211	12.0589	-2.53777	0.011156	0.0351445	-3.64922	Tfg	Tfg	Rattus norvegicus Trk-fused gene (Tfg), mRNA [NM_001012144]
A_44_P107634	NM_001013995	0.514124	8.82161	2.53734	0.0111697	0.0351546	-3.6503	Haus4	Haus4	Rattus norvegicus HAUS augmin-like complex, subunit 4 (Haus4), mRNA [NM_001013995]
A_42_P695042	NM_023981	0.513897	9.08563	2.53622	0.0112055	0.0352339	-3.65311	Csf1	Csf1	Rattus norvegicus colony stimulating factor 1 (macrophage) (Csf1), mRNA [NM_023981]
A_64_P131965	NM_130829	0.513648	8.15624	2.535	0.0112448	0.0353243	-3.65618	NA	Palm	Rattus norvegicus paralemmin (Palm), mRNA [NM_130829]
A_64_P137491	NM_001100540	0.512955	13.199	2.53157	0.0113552	0.0356374	-3.66476	NA	Iah1	Rattus norvegicus isoamyl acetate-hydrolyzing esterase 1 homolog (S. cerevisiae) (Iah1), mRNA [NM_001100540]
A_43_P18361	NM_001107074	0.5125	7.07448	2.52933	0.011428	0.0358322	-3.67037	NA	Cd7	Rattus norvegicus Cd7 molecule (Cd7), mRNA [NM_001107074]
A_42_P619110	NM_001107293	-0.512354	7.99717	-2.52861	0.0114515	0.035872	-3.67217	NA	Eaf1	Rattus norvegicus ELL associated factor 1 (Eaf1), mRNA [NM_001107293]
A_42_P551104	NM_022543	0.511731	8.50368	2.52553	0.0115523	0.0361538	-3.67986	NA	Ccdc80	Rattus norvegicus coiled-coil domain containing 80 (Ccdc80), mRNA [NM_022543]
A_44_P176003	NM_001013182	-0.511475	8.92127	-2.52427	0.0115938	0.0362497	-3.683	Hn1l	Hn1l	Rattus norvegicus hematological and neurological expressed 1-like (Hn1l), mRNA [NM_001013182]
A_44_P214687	NM_001024271	-0.5114	8.6007	-2.5239	0.011606	0.0362538	-3.68392	Rnf185	Rnf185	Rattus norvegicus ring finger protein 185 (Rnf185), mRNA [NM_001024271]
A_42_P551104	NM_022543	0.509725	8.67349	2.51564	0.0118818	0.0370805	-3.70452	NA	Ccdc80	Rattus norvegicus coiled-coil domain containing 80 (Ccdc80), mRNA [NM_022543]
A_43_P10200	NM_001106404	-0.509176	7.74075	-2.51293	0.0119734	0.0373315	-3.71125	NA	Slc30a5	Rattus norvegicus solute carrier family 30 (zinc transporter), member 5 (Slc30a5), mRNA [NM_001106404]
A_42_P680097	NM_001106741	0.509073	10.7144	2.51242	0.0119908	0.0373508	-3.71252	NA	Churc1	Rattus norvegicus churchill domain containing 1 (Churc1), mRNA [NM_001106741]
A_42_P506956	NM_133559	0.509	7.95522	2.51206	0.0120029	0.0373537	-3.71341	Pcsk4	Pcsk4	Rattus norvegicus proprotein convertase subtilisin/kexin type 4 (Pcsk4), mRNA [NM_133559]
A_64_P062110	NM_198740	0.507992	10.9083	2.50708	0.0121732	0.0378483	-3.72575	NA	RT1-DMb	Rattus norvegicus RT1 class II, locus DMb (RT1-DMb), mRNA [NM_198740]
A_64_P049916	A_64_P049916	0.507794	7.76741	2.50611	0.0122069	0.0379176	-3.72817	NA
A_64_P056031	NM_080478	0.507312	8.17438	2.50372	0.0122894	0.0381383	-3.73407	NA	Apbb1	Rattus norvegicus amyloid beta (A4) precursor protein-binding, family B, member 1 (Fe65) (Apbb1), mRNA [NM_080478]
A_64_P142362	NM_001169115	-0.507092	9.002	-2.50264	0.0123271	0.0382198	-3.73676	NA	RGD1309765	Rattus norvegicus similar to hypothetical protein (RGD1309765), mRNA [NM_001169115]
A_44_P1054991	NM_001191910	0.506934	7.8131	2.50186	0.0123543	0.0382479	-3.73869	NA	Gli1	Rattus norvegicus GLI family zinc finger 1 (Gli1), mRNA [NM_001191910]
A_42_P680097	NM_001106741	0.506906	10.92	2.50172	0.0123591	0.0382479	-3.73903	NA	Churc1	Rattus norvegicus churchill domain containing 1 (Churc1), mRNA [NM_001106741]
A_64_P044583	NM_031579	-0.506676	11.5985	-2.50059	0.0123988	0.038335	-3.74183	NA	Ptp4a1	Rattus norvegicus protein tyrosine phosphatase type IVA, member 1 (Ptp4a1), mRNA [NM_031579]
A_44_P214687	NM_001024271	-0.505795	8.55995	-2.49624	0.0125518	0.0387721	-3.75257	Rnf185	Rnf185	Rattus norvegicus ring finger protein 185 (Rnf185), mRNA [NM_001024271]
A_44_P791729	NM_181377	0.505649	8.53497	2.49552	0.0125773	0.038785	-3.75435	NA	Rtn4rl1	Rattus norvegicus reticulon 4 receptor-like 1 (Rtn4rl1), mRNA [NM_181377]
A_42_P695042	NM_023981	0.505638	8.7662	2.49546	0.0125792	0.038785	-3.75448	Csf1	Csf1	Rattus norvegicus colony stimulating factor 1 (macrophage) (Csf1), mRNA [NM_023981]
A_64_P049827	NM_012543	0.505471	12.1297	2.49464	0.0126086	0.0388395	-3.75652	NA	Dbp	Rattus norvegicus D site of albumin promoter (albumin D-box) binding protein (Dbp), mRNA [NM_012543]
A_44_P445737	NM_001106642	-0.505312	9.75559	-2.49386	0.0126364	0.0388893	-3.75845	NA	Ube2j1	Rattus norvegicus ubiquitin-conjugating enzyme E2, J1 (UBC6 homolog, yeast) (Ube2j1), mRNA [NM_001106642]
A_43_P11044	NM_001009632	0.505091	14.3172	2.49276	0.0126753	0.0389731	-3.76114	G0s2	G0s2	Rattus norvegicus G0/G1switch 2 (G0s2), mRNA [NM_001009632]
A_42_P604121	NM_001012144	-0.504319	12.0388	-2.48896	0.0128119	0.0393566	-3.77052	Tfg	Tfg	Rattus norvegicus Trk-fused gene (Tfg), mRNA [NM_001012144]
A_44_P473928	NM_001106427	0.503518	10.5009	2.485	0.0129551	0.0397429	-3.78024	NA	Spry1	Rattus norvegicus sprouty homolog 1, antagonist of FGF signaling (Drosophila) (Spry1), mRNA [NM_001106427]
A_44_P226597	NM_172322	0.503483	8.47951	2.48483	0.0129615	0.0397429	-3.78067	Pycard	Pycard	Rattus norvegicus PYD and CARD domain containing (Pycard), mRNA [NM_172322]
A_64_P147993	ENSRNOT00000051917	0.50333	13.6468	2.48407	0.0129889	0.0397904	-3.78252	NA	Hist2h2ac	Histone H2A [Source:UniProtKB/TrEMBL;Acc:D4ACV3] [ENSRNOT00000051917]
A_42_P551104	NM_022543	0.503216	8.41833	2.48351	0.0130095	0.0398169	-3.78391	NA	Ccdc80	Rattus norvegicus coiled-coil domain containing 80 (Ccdc80), mRNA [NM_022543]
A_42_P562625	NM_131913	-0.502791	10.8979	-2.48141	0.0130863	0.0399857	-3.78905	Xpnpep1	Xpnpep1	Rattus norvegicus X-prolyl aminopeptidase (aminopeptidase P) 1, soluble (Xpnpep1), mRNA [NM_131913]
A_42_P768776	NM_001108443	-0.502692	11.0992	-2.48093	0.0131042	0.0399857	-3.79025	NA	Zfp330	Rattus norvegicus zinc finger protein 330 (Zfp330), mRNA [NM_001108443]
A_64_P001461	NM_001003964	0.502685	6.54441	2.48089	0.0131055	0.0399857	-3.79034	NA	Dnmt3l	Rattus norvegicus DNA (cytosine-5-)-methyltransferase 3-like (Dnmt3l), mRNA [NM_001003964]
A_43_P11993	NM_019249	0.502646	13.1263	2.4807	0.0131126	0.0399857	-3.79081	Ptprf	Ptprf	Rattus norvegicus protein tyrosine phosphatase, receptor type, F (Ptprf), mRNA [NM_019249]
A_64_P113204	NM_001039100	-0.502284	6.74007	-2.47891	0.0131784	0.0401496	-3.79519	NA	Zdhhc24	Rattus norvegicus zinc finger, DHHC-type containing 24 (Zdhhc24), mRNA [NM_001039100]
A_42_P619110	NM_001107293	-0.50219	8.19824	-2.47845	0.0131956	0.0401651	-3.79632	NA	Eaf1	Rattus norvegicus ELL associated factor 1 (Eaf1), mRNA [NM_001107293]
A_44_P214054	NM_031722	-0.502074	9.54548	-2.47787	0.0132168	0.0401798	-3.79773	Tmed2	Tmed2	Rattus norvegicus transmembrane emp24 domain trafficking protein 2 (Tmed2), mRNA [NM_031722]
A_64_P147187	ENSRNOT00000013371	-0.502032	12.243	-2.47767	0.0132245	0.0401798	-3.79823	NA		Uncharacterized protein [Source:UniProtKB/TrEMBL;Acc:D3ZFJ2] [ENSRNOT00000013371]
A_44_P1019148	NM_001040180	-0.501898	13.7657	-2.47701	0.013249	0.0402175	-3.79985	Tbcb	Tbcb	Rattus norvegicus tubulin folding cofactor B (Tbcb), mRNA [NM_001040180]
A_64_P157005	NM_001008301	-0.501668	10.1395	-2.47587	0.0132912	0.0402898	-3.80263	NA	Usp14	Rattus norvegicus ubiquitin specific peptidase 14 (Usp14), mRNA [NM_001008301]
A_64_P053916	NM_001108548	-0.501637	13.8863	-2.47572	0.013297	0.0402898	-3.80301	NA	Rpl22l1	Rattus norvegicus ribosomal protein L22 like 1 (Rpl22l1), mRNA [NM_001108548]
A_64_P004675	NM_001107359	-0.501293	8.27603	-2.47402	0.0133602	0.0404447	-3.80716	NA	Mtpap	Rattus norvegicus mitochondrial poly(A) polymerase (Mtpap), nuclear gene encoding mitochondrial protein, mRNA [NM_001107359]
A_44_P211037	NM_001107914	0.500898	8.93091	2.47207	0.0134333	0.0406291	-3.81193	NA	Bai2	Rattus norvegicus brain-specific angiogenesis inhibitor 2 (Bai2), mRNA [NM_001107914]
A_42_P667100	NM_001013932	0.500546	8.62064	2.47033	0.0134987	0.0407898	-3.81617	Fggy	Fggy	Rattus norvegicus FGGY carbohydrate kinase domain containing (Fggy), mRNA [NM_001013932]
A_64_P166203	XM_341720	0.500257	9.45236	2.46891	0.0135526	0.0409156	-3.81965	NA		Rattus norvegicus similar to mammary tumor virus receptor 2 isoform 2 (LOC361441), mRNA [XM_341720]
A_64_P117735	NM_001037529	0.499717	6.33074	2.46624	0.013654	0.0411606	-3.82616	NA	Defb44	Rattus norvegicus defensin beta 44 (Defb44), mRNA [NM_001037529]
A_64_P110815	ENSRNOT00000049500	0.499693	7.79653	2.46612	0.0136585	0.0411606	-3.82644	NA	RGD1559629	Uncharacterized protein [Source:UniProtKB/TrEMBL;Acc:D3Z869] [ENSRNOT00000049500]
A_44_P543258	NM_013111	-0.49958	7.34739	-2.46557	0.0136797	0.0411874	-3.8278	Slc7a1	Slc7a1	Rattus norvegicus solute carrier family 7 (cationic amino acid transporter, y+ system), member 1 (Slc7a1), mRNA [NM_013111]
A_64_P101170	NM_001034994	-0.499488	8.48082	-2.46511	0.013697	0.0412022	-3.8289	NA	Rwdd4	Rattus norvegicus RWD domain containing 4A (Rwdd4), mRNA [NM_001034994]
A_64_P000934	NM_001127523	0.49922	11.3046	2.46379	0.0137477	0.0413176	-3.83213	NA	Mis18a	Rattus norvegicus protein Mis18-alpha (Mis18a), mRNA [NM_001127523]
A_64_P149562	NM_013002	0.498909	6.67247	2.46225	0.0138068	0.0414576	-3.83587	NA	Pcp4	Rattus norvegicus Purkinje cell protein 4 (Pcp4), mRNA [NM_013002]
A_64_P130226	NM_001108523	-0.498619	9.12355	-2.46082	0.0138619	0.0415858	-3.83936	NA	Noc3l	Rattus norvegicus nucleolar complex associated 3 homolog (S. cerevisiae) (Noc3l), mRNA [NM_001108523]
A_42_P830301	NM_001105668	-0.498439	9.12327	-2.45994	0.0138961	0.0416509	-3.84151	NA	Mdfic	Rattus norvegicus MyoD family inhibitor domain containing (Mdfic), mRNA [NM_001105668]
A_44_P745710	NM_001106572	0.498023	7.65678	2.45788	0.0139759	0.0417548	-3.8465	Olfml2a	Olfml2a	Rattus norvegicus olfactomedin-like 2A (Olfml2a), mRNA [NM_001106572]
A_43_P16567	NM_001109449	0.497981	10.4307	2.45767	0.013984	0.0417548	-3.84701	NA	Glyctk	Rattus norvegicus glycerate kinase (Glyctk), mRNA [NM_001109449]
A_42_P768776	NM_001108443	-0.497942	10.8625	-2.45748	0.0139916	0.0417548	-3.84748	NA	Zfp330	Rattus norvegicus zinc finger protein 330 (Zfp330), mRNA [NM_001108443]
A_44_P913396	NM_001109049	0.497907	6.85125	2.45731	0.0139983	0.0417548	-3.8479	NA	Ccdc103	Rattus norvegicus coiled-coil domain containing 103 (Ccdc103), mRNA [NM_001109049]
A_42_P506956	NM_133559	0.497902	7.82739	2.45729	0.0139992	0.0417548	-3.84795	Pcsk4	Pcsk4	Rattus norvegicus proprotein convertase subtilisin/kexin type 4 (Pcsk4), mRNA [NM_133559]
A_64_P121643	NM_031808	-0.497867	7.01702	-2.45711	0.014006	0.0417548	-3.84838	NA	Capn6	Rattus norvegicus calpain 6 (Capn6), mRNA [NM_031808]
A_64_P125013	NM_019167	0.497583	9.97788	2.45571	0.0140606	0.041879	-3.85177	NA	Sptbn2	Rattus norvegicus spectrin, beta, non-erythrocytic 2 (Sptbn2), mRNA [NM_019167]
A_42_P619110	NM_001107293	-0.49752	8.02119	-2.4554	0.0140728	0.041879	-3.85253	NA	Eaf1	Rattus norvegicus ELL associated factor 1 (Eaf1), mRNA [NM_001107293]
A_64_P092862	A_64_P092862	-0.497131	8.62244	-2.45348	0.0141481	0.0420657	-3.85719	NA
A_42_P680097	NM_001106741	0.496712	11.006	2.45141	0.0142298	0.0422708	-3.86221	NA	Churc1	Rattus norvegicus churchill domain containing 1 (Churc1), mRNA [NM_001106741]
A_44_P929844	NM_001024303	0.496528	9.87977	2.4505	0.0142657	0.0423128	-3.86441	Lix1l	Lix1l	Rattus norvegicus Lix1 homolog (mouse)-like (Lix1l), mRNA [NM_001024303]
A_44_P791729	NM_181377	0.496433	8.78619	2.45003	0.0142843	0.0423128	-3.86554	NA	Rtn4rl1	Rattus norvegicus reticulon 4 receptor-like 1 (Rtn4rl1), mRNA [NM_181377]
A_44_P525250	XM_227370	-0.4964	10.1463	-2.44987	0.0142908	0.0423128	-3.86594	RGD1560208	RGD1560208	PREDICTED: Rattus norvegicus similar to Farnesyl pyrophosphate synthetase (FPP synthetase) (RGD1560208), mRNA [XM_227370]
A_42_P695042	NM_023981	0.496368	8.65814	2.44972	0.0142969	0.0423128	-3.86631	Csf1	Csf1	Rattus norvegicus colony stimulating factor 1 (macrophage) (Csf1), mRNA [NM_023981]
A_43_P18126	NM_001191715	-0.496278	8.18026	-2.44927	0.0143145	0.0423128	-3.86739	NA	Slc30a7	Rattus norvegicus solute carrier family 30 (zinc transporter), member 7 (Slc30a7), mRNA [NM_001191715]
A_44_P1038716	NM_001105762	0.49625	12.3766	2.44913	0.0143201	0.0423128	-3.86772	NA	RGD1565166	Rattus norvegicus similar to MGC45438 protein (RGD1565166), mRNA [NM_001105762]
A_44_P470535	NM_001000840	0.496122	7.05142	2.4485	0.0143452	0.0423188	-3.86925	Olr1616	Olr1616	Rattus norvegicus olfactory receptor 1616 (Olr1616), mRNA [NM_001000840]
A_64_P104900	A_64_P104900	-0.496111	13.4304	-2.44844	0.0143475	0.0423188	-3.86939	NA
A_44_P1031479	XM_001077382	0.495786	11.4851	2.44684	0.0144114	0.0424698	-3.87327	RGD1565591	RGD1565591	PREDICTED: Rattus norvegicus similar to Ski protein (RGD1565591), partial mRNA [XM_001077382]
A_44_P1010631	NM_001034936	0.495365	9.47267	2.44476	0.0144947	0.0426774	-3.87829	Mare	Mare	Rattus norvegicus alpha globin regulatory element containing gene (Mare), mRNA [NM_001034936]
A_44_P994768	NM_031120	-0.495146	11.9933	-2.44368	0.0145383	0.042766	-3.88091	Ssr3	Ssr3	Rattus norvegicus signal sequence receptor, gamma (Ssr3), mRNA [NM_031120]
A_64_P113783	NM_001105900	-0.495085	10.9774	-2.44338	0.0145504	0.042766	-3.88164	NA	Cggbp1	Rattus norvegicus CGG triplet repeat binding protein 1 (Cggbp1), mRNA [NM_001105900]
A_42_P675139	NM_001025064	-0.494969	10.6488	-2.44281	0.0145735	0.0427959	-3.88302	NA	LOC502894	Rattus norvegicus hypothetical protein LOC502894 (LOC502894), mRNA [NM_001025064]
A_64_P011015	NM_001008773	-0.494782	10.47	-2.44188	0.0146108	0.0428678	-3.88525	NA	Eif1a	Rattus norvegicus eukaryotic translation initiation factor 1A (Eif1a), mRNA [NM_001008773]
A_64_P150525	L39991	-0.494645	7.57521	-2.44121	0.0146382	0.0429104	-3.88688	NA	Nup98	Rattus norvegicus nucleoporin (Nup98) mRNA, complete cds. [L39991]
A_64_P067693	NM_138901	0.494576	8.19233	2.44087	0.0146519	0.0429128	-3.88769	NA	Pigl	Rattus norvegicus phosphatidylinositol glycan anchor biosynthesis, class L (Pigl), mRNA [NM_138901]
A_44_P997843	NM_057144	0.494394	7.06242	2.43997	0.0146884	0.0429818	-3.88986	Csrp3	Csrp3	Rattus norvegicus cysteine and glycine-rich protein 3 (Csrp3), mRNA [NM_057144]
A_44_P410005	NM_001024743	-0.493896	10.4198	-2.43751	0.0147886	0.0432337	-3.89579	Ugp2	Ugp2	Rattus norvegicus UDP-glucose pyrophosphorylase 2 (Ugp2), mRNA [NM_001024743]
A_64_P158234	ENSRNOT00000030597	0.493838	11.7133	2.43723	0.0148004	0.0432337	-3.89648	NA		Uncharacterized protein [Source:UniProtKB/TrEMBL;Acc:D3ZQ12] [ENSRNOT00000030597]
A_64_P014376	AABR03073588	-0.493754	11.0358	-2.43681	0.0148174	0.0432455	-3.89748	NA		Rattus norvegicus chromosome 10, 11 clones, strain BN/SsNHsdMCW RNOR03214576, whole genome shotgun sequence [AABR03073588]
A_42_P604121	NM_001012144	-0.493554	12.2843	-2.43583	0.0148577	0.0433253	-3.89985	Tfg	Tfg	Rattus norvegicus Trk-fused gene (Tfg), mRNA [NM_001012144]
A_42_P562625	NM_131913	-0.493437	10.8242	-2.43525	0.0148816	0.0433569	-3.90125	Xpnpep1	Xpnpep1	Rattus norvegicus X-prolyl aminopeptidase (aminopeptidase P) 1, soluble (Xpnpep1), mRNA [NM_131913]
A_44_P268864	NM_138502	0.49333	8.77239	2.43472	0.0149034	0.0433825	-3.90252	Mgll	Mgll	Rattus norvegicus monoglyceride lipase (Mgll), mRNA [NM_138502]
A_64_P122267	NM_001013983	-0.493231	12.7315	-2.43423	0.0149235	0.0434031	-3.9037	NA	Mlec	Rattus norvegicus malectin (Mlec), mRNA [NM_001013983]
A_44_P508901	NM_001014273	-0.492887	7.43191	-2.43253	0.0149936	0.0435451	-3.90778	Armcx3	Armcx3	Rattus norvegicus armadillo repeat containing, X-linked 3 (Armcx3), mRNA [NM_001014273]
A_42_P472375	NM_030872	0.492863	12.1986	2.43242	0.0149984	0.0435451	-3.90806	Pdk2	Pdk2	Rattus norvegicus pyruvate dehydrogenase kinase, isozyme 2 (Pdk2), nuclear gene encoding mitochondrial protein, mRNA [NM_030872]
A_42_P491366	NM_199098	0.49254	8.948	2.43082	0.0150646	0.043699	-3.91189	Tmem19	Tmem19	Rattus norvegicus transmembrane protein 19 (Tmem19), mRNA [NM_199098]
A_42_P667100	NM_001013932	0.492457	8.72021	2.43041	0.0150817	0.0437107	-3.91288	Fggy	Fggy	Rattus norvegicus FGGY carbohydrate kinase domain containing (Fggy), mRNA [NM_001013932]
A_64_P062433	NM_001135804	0.491828	10.4305	2.42731	0.0152113	0.0440448	-3.92033	NA	Fam134c	Rattus norvegicus family with sequence similarity 134, member C (Fam134c), mRNA [NM_001135804]
A_64_P149569	A_64_P149569	0.491725	6.69576	2.4268	0.0152326	0.0440448	-3.92155	NA
A_44_P140148	NM_001106325	0.491706	7.05865	2.42671	0.0152366	0.0440448	-3.92178	NA	Cd248	Rattus norvegicus CD248 molecule, endosialin (Cd248), mRNA [NM_001106325]
A_64_P012009	ENSRNOT00000042686	0.491527	7.51996	2.42582	0.0152737	0.0441138	-3.92389	NA		Uncharacterized protein [Source:UniProtKB/TrEMBL;Acc:D3ZH42] [ENSRNOT00000042686]
A_64_P058859	NM_012676	0.491361	10.0149	2.425	0.0153083	0.0441754	-3.92586	NA	Tnnt2	Rattus norvegicus troponin T type 2 (cardiac) (Tnnt2), mRNA [NM_012676]
A_64_P096763	NM_001109241	0.491136	7.42132	2.42389	0.0153551	0.044272	-3.92852	NA	Atoh8	Rattus norvegicus atonal homolog 8 (Drosophila) (Atoh8), mRNA [NM_001109241]
A_64_P013482	ENSRNOT00000026174	-0.490988	7.32063	-2.42316	0.0153862	0.0442876	-3.93028	NA	Sh3tc2	Sh3tc2 protein [Source:UniProtKB/TrEMBL;Acc:Q5EB84] [ENSRNOT00000026174]
A_44_P255236	NM_019212	-0.490983	9.17657	-2.42314	0.015387	0.0442876	-3.93033	Acta1	Acta1	Rattus norvegicus actin, alpha 1, skeletal muscle (Acta1), mRNA [NM_019212]
A_44_P545193	NM_017081	0.490277	7.06422	2.41965	0.0155354	0.0446428	-3.93868	Hsd11b2	Hsd11b2	Rattus norvegicus hydroxysteroid 11-beta dehydrogenase 2 (Hsd11b2), mRNA [NM_017081]
A_42_P619926	NM_001106578	-0.49023	7.87884	-2.41942	0.0155452	0.0446428	-3.93923	NA	Sema3c	Rattus norvegicus sema domain, immunoglobulin domain (Ig), short basic domain, secreted, (semaphorin) 3C (Sema3c), mRNA [NM_001106578]
A_44_P1045354	NM_199081	-0.490204	13.8176	-2.41929	0.0155507	0.0446428	-3.93953	Slc35b1	Slc35b1	Rattus norvegicus solute carrier family 35, member B1 (Slc35b1), mRNA [NM_199081]
A_64_P030342	XM_001056658	0.490086	15.2825	2.41871	0.0155755	0.0446758	-3.94092	NA	LOC680322	PREDICTED: Rattus norvegicus similar to Histone H2A type 1 (LOC680322), mRNA [XM_001056658]
A_44_P159455	ENSRNOT00000038415	-0.489899	7.26717	-2.41779	0.0156151	0.0447508	-3.94313	NA		Uncharacterized protein [Source:UniProtKB/TrEMBL;Acc:D3ZAK7] [ENSRNOT00000038415]
A_64_P059964	NM_001013858	-0.489761	12.0594	-2.4171	0.0156445	0.0447966	-3.94477	NA	Tlcd1	Rattus norvegicus TLC domain containing 1 (Tlcd1), mRNA [NM_001013858]
A_64_P048366	ENSRNOT00000059330	0.489556	11.2518	2.41609	0.015688	0.0448825	-3.94718	NA		Histone H3.1 [Source:UniProtKB/Swiss-Prot;Acc:Q6LED0] [ENSRNOT00000059330]
A_42_P768776	NM_001108443	-0.489326	10.8854	-2.41496	0.0157369	0.0449837	-3.94988	NA	Zfp330	Rattus norvegicus zinc finger protein 330 (Zfp330), mRNA [NM_001108443]
A_42_P491366	NM_199098	0.489238	9.35061	2.41452	0.0157557	0.0449991	-3.95093	Tmem19	Tmem19	Rattus norvegicus transmembrane protein 19 (Tmem19), mRNA [NM_199098]
A_64_P056212	ENSRNOT00000018544	0.489012	11.1327	2.41341	0.015804	0.045043	-3.95358	NA		Uncharacterized protein [Source:UniProtKB/TrEMBL;Acc:D3ZRM8] [ENSRNOT00000018544]
A_64_P076696	NM_001106963	-0.488906	10.8563	-2.41289	0.0158267	0.045043	-3.95483	NA	Eif1ay	Rattus norvegicus eukaryotic translation initiation factor 1A, Y-linked (Eif1ay), mRNA [NM_001106963]
A_42_P604121	NM_001012144	-0.488813	12.1985	-2.41243	0.0158467	0.045043	-3.95593	Tfg	Tfg	Rattus norvegicus Trk-fused gene (Tfg), mRNA [NM_001012144]
A_42_P675139	NM_001025064	-0.488793	10.312	-2.41233	0.015851	0.045043	-3.95616	NA	LOC502894	Rattus norvegicus hypothetical protein LOC502894 (LOC502894), mRNA [NM_001025064]
A_64_P110744	XM_001061110	0.488788	8.32425	2.4123	0.0158521	0.045043	-3.95623	NA	LOC681292	PREDICTED: Rattus norvegicus hypothetical protein LOC681292 (LOC681292), mRNA [XM_001061110]
A_43_P11146	NM_001105986	0.488754	11.7032	2.41213	0.0158594	0.045043	-3.95663	NA	Lyplal1	Rattus norvegicus lysophospholipase-like 1 (Lyplal1), mRNA [NM_001105986]
A_42_P675139	NM_001025064	-0.488667	10.3939	-2.41171	0.0158781	0.045043	-3.95765	NA	LOC502894	Rattus norvegicus hypothetical protein LOC502894 (LOC502894), mRNA [NM_001025064]
A_44_P286215	NM_001008885	-0.488661	10.813	-2.41168	0.0158792	0.045043	-3.95771	Slc39a7	Slc39a7	Rattus norvegicus solute carrier family 39 (zinc transporter), member 7 (Slc39a7), transcript variant 2, mRNA [NM_001008885]
A_42_P604121	NM_001012144	-0.488537	12.2795	-2.41106	0.0159061	0.0450808	-3.95918	Tfg	Tfg	Rattus norvegicus Trk-fused gene (Tfg), mRNA [NM_001012144]
A_44_P994768	NM_031120	-0.488268	11.963	-2.40974	0.015964	0.0452066	-3.96234	Ssr3	Ssr3	Rattus norvegicus signal sequence receptor, gamma (Ssr3), mRNA [NM_031120]
A_42_P784614	NM_031721	0.488083	7.76971	2.40882	0.016004	0.0452757	-3.96452	Htra1	Htra1	Rattus norvegicus HtrA serine peptidase 1 (Htra1), mRNA [NM_031721]
A_42_P491366	NM_199098	0.488029	9.27061	2.40856	0.0160156	0.0452757	-3.96515	Tmem19	Tmem19	Rattus norvegicus transmembrane protein 19 (Tmem19), mRNA [NM_199098]
A_44_P105310	NM_001109118	0.487947	6.95132	2.40815	0.0160334	0.0452875	-3.96611	NA	Elovl2	Rattus norvegicus elongation of very long chain fatty acids (FEN1/Elo2, SUR4/Elo3, yeast)-like 2 (Elovl2), mRNA [NM_001109118]
A_44_P546180	NM_001108538	-0.487255	7.55396	-2.40474	0.0161841	0.0456217	-3.97424	NA	Cdc40	Rattus norvegicus cell division cycle 40 homolog (S. cerevisiae) (Cdc40), mRNA [NM_001108538]
A_42_P768776	NM_001108443	-0.487218	11.1009	-2.40456	0.016192	0.0456217	-3.97467	NA	Zfp330	Rattus norvegicus zinc finger protein 330 (Zfp330), mRNA [NM_001108443]
A_44_P956951	FQ217242	-0.487161	8.72049	-2.40427	0.0162046	0.0456217	-3.97534	Harbi1l	Atg13	Rattus norvegicus TL0ACA31YH23 mRNA sequence. [FQ217242]
A_44_P1029892	NM_001108790	0.487153	10.8438	2.40423	0.0162065	0.0456217	-3.97544	NA	Tmem14a	Rattus norvegicus transmembrane protein 14A (Tmem14a), mRNA [NM_001108790]
A_42_P550344	NM_053400	0.486538	8.41542	2.4012	0.0163414	0.0459627	-3.98264	Tle3	Tle3	Rattus norvegicus transducin-like enhancer of split 3 (E(sp1) homolog, Drosophila) (Tle3), mRNA [NM_053400]
A_42_P667100	NM_001013932	0.486384	9.07716	2.40044	0.0163754	0.0460196	-3.98445	Fggy	Fggy	Rattus norvegicus FGGY carbohydrate kinase domain containing (Fggy), mRNA [NM_001013932]
A_42_P576446	NM_001107673	-0.486005	8.74123	-2.39857	0.0164592	0.046216	-3.98888	NA	Slc7a11	Rattus norvegicus solute carrier family 7 (cationic amino acid transporter, y+ system), member 11 (Slc7a11), mRNA [NM_001107673]
A_44_P140684	NM_001107100	0.485785	7.92175	2.39748	0.0165082	0.0462865	-3.99146	NA	Col8a1	Rattus norvegicus collagen, type VIII, alpha 1 (Col8a1), mRNA [NM_001107100]
A_64_P115122	A_64_P115122	-0.485767	15.9176	-2.3974	0.016512	0.0462865	-3.99167	NA
A_42_P548520	NM_001100834	-0.48565	11.7666	-2.39682	0.0165381	0.0463206	-3.99304	NA	Ppa1	Rattus norvegicus pyrophosphatase (inorganic) 1 (Ppa1), mRNA [NM_001100834]
A_42_P680097	NM_001106741	0.485526	10.6988	2.3962	0.0165659	0.0463304	-3.99449	NA	Churc1	Rattus norvegicus churchill domain containing 1 (Churc1), mRNA [NM_001106741]
A_64_P134744	NM_017112	0.48551	7.36415	2.39613	0.0165694	0.0463304	-3.99468	NA	Hpn	Rattus norvegicus hepsin (Hpn), mRNA [NM_017112]
A_42_P604900	NM_199117	0.485032	8.02522	2.39377	0.0166763	0.0465901	-4.00026	Cbx7	Cbx7	Rattus norvegicus chromobox homolog 7 (Cbx7), mRNA [NM_199117]
A_64_P066689	NM_001033898	-0.484741	13.6917	-2.39233	0.0167417	0.0466654	-4.00366	NA	Calu	Rattus norvegicus calumenin (Calu), transcript variant 2, mRNA [NM_001033898]
A_44_P255236	NM_019212	-0.48472	9.21082	-2.39223	0.0167464	0.0466654	-4.0039	Acta1	Acta1	Rattus norvegicus actin, alpha 1, skeletal muscle (Acta1), mRNA [NM_019212]
A_64_P018926	NM_001106324	0.484685	10.3846	2.39206	0.0167543	0.0466654	-4.00431	NA	B3gnt1	Rattus norvegicus UDP-GlcNAc:betaGal beta-1,3-N-acetylglucosaminyltransferase 1 (B3gnt1), mRNA [NM_001106324]
A_64_P067708	NM_001025014	-0.484625	10.0857	-2.39176	0.0167678	0.0466654	-4.00501	NA	Tmem50b	Rattus norvegicus transmembrane protein 50B (Tmem50b), mRNA [NM_001025014]
A_43_P18742	NM_001106391	-0.484544	8.54933	-2.39136	0.0167862	0.0466654	-4.00596	NA	Bxdc1	Rattus norvegicus brix domain containing 1 (Bxdc1), mRNA [NM_001106391]
A_64_P024297	NM_181091	-0.484539	11.698	-2.39134	0.0167872	0.0466654	-4.00601	NA	Gmfg	Rattus norvegicus glia maturation factor, gamma (Gmfg), mRNA [NM_181091]
A_64_P036375	TC593872	0.484377	10.2909	2.39054	0.0168238	0.0467282	-4.00791	NA		Q6DC77_BRARE (Q6DC77) Zgc:101065, partial (7%) [TC593872]
A_43_P10225	NM_012712	0.48411	12.3688	2.38922	0.0168844	0.0468573	-4.01102	NA	Fgfr2	Rattus norvegicus fibroblast growth factor receptor 2 (Fgfr2), transcript variant a, mRNA [NM_012712]
A_42_P761277	NM_001008297	-0.483979	9.35632	-2.38857	0.0169141	0.0469007	-4.01255	RGD1305689	RGD1305689	Rattus norvegicus similar to DNA segment, Chr 14, ERATO Doi 449, expressed (RGD1305689), mRNA [NM_001008297]
A_64_P056031	NM_080478	0.483572	8.20345	2.38656	0.0170067	0.0470988	-4.01728	NA	Apbb1	Rattus norvegicus amyloid beta (A4) precursor protein-binding, family B, member 1 (Fe65) (Apbb1), mRNA [NM_080478]
A_64_P082067	NM_001007694	0.483427	6.63067	2.38585	0.0170399	0.0470988	-4.01898	NA	Ifit3	Rattus norvegicus interferon-induced protein with tetratricopeptide repeats 3 (Ifit3), mRNA [NM_001007694]
A_64_P067884	NM_001109585	0.48338	11.003	2.38561	0.0170507	0.0470988	-4.01953	NA	Trim47	Rattus norvegicus tripartite motif-containing 47 (Trim47), mRNA [NM_001109585]
A_44_P1017481	NM_021989	0.483366	16.1192	2.38555	0.0170538	0.0470988	-4.01968	Timp2	Timp2	Rattus norvegicus TIMP metallopeptidase inhibitor 2 (Timp2), mRNA [NM_021989]
A_43_P10225	NM_012712	0.483318	12.3111	2.38531	0.0170648	0.0470988	-4.02024	NA	Fgfr2	Rattus norvegicus fibroblast growth factor receptor 2 (Fgfr2), transcript variant a, mRNA [NM_012712]
A_64_P005137	NM_133285	0.483294	12.0371	2.38519	0.0170703	0.0470988	-4.02052	NA	Hist1h1d	Rattus norvegicus histone cluster 1, H1d (Hist1h1d), mRNA [NM_133285]
A_44_P116591	NM_134455	0.483031	12.5998	2.38389	0.0171306	0.0471711	-4.02358	Cx3cl1	Cx3cl1	Rattus norvegicus chemokine (C-X3-C motif) ligand 1 (Cx3cl1), mRNA [NM_134455]
A_44_P221077	NM_001017479	-0.482995	10.5837	-2.38371	0.0171389	0.0471711	-4.024	Tmem100	Tmem100	Rattus norvegicus transmembrane protein 100 (Tmem100), mRNA [NM_001017479]
A_42_P767737	AY724480	-0.482995	10.2379	-2.38371	0.017139	0.0471711	-4.02401	Spcs3	Spcs3	Rattus norvegicus clone UI-R-FJ0-cpu-m-15-0-UI unknown mRNA. [AY724480]
A_42_P766909	NM_130403	0.482916	6.92627	2.38333	0.017157	0.0471817	-4.02492	Ppp1r14a	Ppp1r14a	Rattus norvegicus protein phosphatase 1, regulatory (inhibitor) subunit 14A (Ppp1r14a), mRNA [NM_130403]
A_64_P046552	NM_001025692	0.482855	8.65421	2.38302	0.0171712	0.0471818	-4.02563	NA	Sdcbp2	Rattus norvegicus syndecan binding protein (syntenin) 2 (Sdcbp2), mRNA [NM_001025692]
A_44_P511294	NM_001107964	0.48269	9.60074	2.38221	0.0172092	0.0472473	-4.02755	NA	Tmem53	Rattus norvegicus transmembrane protein 53 (Tmem53), mRNA [NM_001107964]
A_42_P809575	XM_237394	0.482176	10.4017	2.37967	0.017328	0.0475343	-4.03352	NA	Klhl30	PREDICTED: Rattus norvegicus kelch-like 30 (Drosophila) (Klhl30), mRNA [XM_237394]
A_44_P699644	NM_001014070	0.481832	8.94223	2.37797	0.0174081	0.0477147	-4.03751	LOC313672	LOC313672	Rattus norvegicus kazrin (LOC313672), mRNA [NM_001014070]
A_64_P012057	NM_053311	-0.481141	9.82857	-2.37456	0.0175697	0.0481181	-4.04552	NA	Atp2b1	Rattus norvegicus ATPase, Ca++ transporting, plasma membrane 1 (Atp2b1), mRNA [NM_053311]
A_42_P491366	NM_199098	0.481067	9.02401	2.3742	0.017587	0.0481261	-4.04638	Tmem19	Tmem19	Rattus norvegicus transmembrane protein 19 (Tmem19), mRNA [NM_199098]
A_42_P680097	NM_001106741	0.480892	10.7831	2.37334	0.0176282	0.0481822	-4.0484	NA	Churc1	Rattus norvegicus churchill domain containing 1 (Churc1), mRNA [NM_001106741]
A_44_P956272	NM_017107	0.480857	8.31591	2.37316	0.0176364	0.0481822	-4.04881	Ogt	Ogt	Rattus norvegicus O-linked N-acetylglucosamine (GlcNAc) transferase (UDP-N-acetylglucosamine:polypeptide-N-acetylglucosaminyl transferase) (Ogt), mRNA [NM_017107]
A_64_P099462	ENSRNOT00000051095	0.480518	9.9944	2.37149	0.0177165	0.0483332	-4.05274	NA		Histone H4Osteogenic growth peptide [Source:UniProtKB/Swiss-Prot;Acc:P62804] [ENSRNOT00000051095]
A_42_P548520	NM_001100834	-0.480476	11.6072	-2.37128	0.0177266	0.0483332	-4.05323	NA	Ppa1	Rattus norvegicus pyrophosphatase (inorganic) 1 (Ppa1), mRNA [NM_001100834]
A_64_P019002	NM_001039006	-0.480439	9.60073	-2.3711	0.0177352	0.0483332	-4.05365	NA	Klhl25	Rattus norvegicus kelch-like 25 (Drosophila) (Klhl25), mRNA [NM_001039006]
A_44_P1014659	NM_001114180	0.479787	8.53894	2.36788	0.0178902	0.0486177	-4.06119	NA	Plek2	Rattus norvegicus pleckstrin 2 (Plek2), mRNA [NM_001114180]
A_42_P548520	NM_001100834	-0.479779	11.8684	-2.36784	0.0178921	0.0486177	-4.06128	NA	Ppa1	Rattus norvegicus pyrophosphatase (inorganic) 1 (Ppa1), mRNA [NM_001100834]
A_44_P109791	NM_138896	-0.479745	9.97477	-2.36767	0.0179003	0.0486177	-4.06168	Pja2	Pja2	Rattus norvegicus praja 2, RING-H2 motif containing (Pja2), mRNA [NM_138896]
A_42_P675139	NM_001025064	-0.479686	10.1821	-2.36738	0.0179143	0.0486177	-4.06235	NA	LOC502894	Rattus norvegicus hypothetical protein LOC502894 (LOC502894), mRNA [NM_001025064]
A_43_P12780	NM_053350	-0.479653	8.56275	-2.36722	0.0179224	0.0486177	-4.06274	Agps	Agps	Rattus norvegicus alkylglycerone phosphate synthase (Agps), mRNA [NM_053350]
A_64_P154952	NM_019328	-0.479633	7.54864	-2.36712	0.0179271	0.0486177	-4.06297	NA	Nr4a2	Rattus norvegicus nuclear receptor subfamily 4, group A, member 2 (Nr4a2), mRNA [NM_019328]
A_44_P226597	NM_172322	0.479477	8.58449	2.36635	0.0179643	0.0486789	-4.06477	Pycard	Pycard	Rattus norvegicus PYD and CARD domain containing (Pycard), mRNA [NM_172322]
A_64_P088447	NM_001107301	0.479403	13.2736	2.36599	0.0179821	0.0486876	-4.06563	NA	Abhd8	Rattus norvegicus abhydrolase domain containing 8 (Abhd8), mRNA [NM_001107301]
A_42_P767737	AY724480	-0.479277	10.2256	-2.36536	0.0180124	0.04873	-4.06708	Spcs3	Spcs3	Rattus norvegicus clone UI-R-FJ0-cpu-m-15-0-UI unknown mRNA. [AY724480]
A_64_P069671	ENSRNOT00000044268	0.478958	15.6006	2.36379	0.0180889	0.0488924	-4.07075	NA		Histone H2A type 2-A [Source:UniProtKB/Swiss-Prot;Acc:P0CC09] [ENSRNOT00000044268]
A_42_P671422	NM_001012228	0.478905	7.98884	2.36353	0.0181018	0.0488924	-4.07137	NA	Xkr5	Rattus norvegicus XK, Kell blood group complex subunit-related family, member 5 (Xkr5), mRNA [NM_001012228]
A_42_P713737	NM_001127447	0.47878	9.74238	2.36291	0.018132	0.0489179	-4.07281	Fam173a	Fam173a	Rattus norvegicus family with sequence similarity 173, member A (Fam173a), mRNA [NM_001127447]
A_64_P292165	NM_053418	-0.478626	11.0337	-2.36215	0.0181692	0.0489179	-4.07459	NA	Ufd1l	Rattus norvegicus ubiquitin fusion degradation 1 like (yeast) (Ufd1l), mRNA [NM_053418]
A_64_P057340	NM_133411	-0.478624	9.43664	-2.36214	0.0181696	0.0489179	-4.07461	NA	Abcc4	Rattus norvegicus ATP-binding cassette, subfamily C (CFTR/MRP), member 4 (Abcc4), mRNA [NM_133411]
A_64_P147993	ENSRNOT00000051917	0.47847	13.72	2.36138	0.018207	0.0489179	-4.07639	NA	Hist2h2ac	Histone H2A [Source:UniProtKB/TrEMBL;Acc:D4ACV3] [ENSRNOT00000051917]
A_64_P017758	NM_001126086	0.478414	8.86177	2.36111	0.0182205	0.0489179	-4.07702	NA	Morn2	Rattus norvegicus MORN repeat containing 2 (Morn2), transcript variant 1, mRNA [NM_001126086]
A_64_P065912	ENSRNOT00000005894	-0.478392	8.49864	-2.361	0.0182259	0.0489179	-4.07728	NA		Uncharacterized protein [Source:UniProtKB/TrEMBL;Acc:D3ZZF2] [ENSRNOT00000005894]
A_64_P001701	NM_001170601	-0.478371	10.2112	-2.3609	0.0182309	0.0489179	-4.07752	NA	Srp72	Rattus norvegicus signal recognition particle 72 (Srp72), mRNA [NM_001170601]
A_64_P014508	NM_001108414	0.478362	9.47705	2.36085	0.018233	0.0489179	-4.07762	NA	Hist1h2bm	Rattus norvegicus histone cluster 1, H2bm (Hist1h2bm), mRNA [NM_001108414]
A_44_P304402	NM_031137	-0.47832	9.9384	-2.36064	0.0182433	0.0489179	-4.07811	Tpp2	Tpp2	Rattus norvegicus tripeptidyl peptidase II (Tpp2), mRNA [NM_031137]
A_44_P334788	NM_031047	0.477892	11.1851	2.35853	0.0183475	0.0491329	-4.08304	Jup	Jup	Rattus norvegicus junction plakoglobin (Jup), mRNA [NM_031047]
A_44_P107634	NM_001013995	0.47787	8.94328	2.35842	0.018353	0.0491329	-4.0833	Haus4	Haus4	Rattus norvegicus HAUS augmin-like complex, subunit 4 (Haus4), mRNA [NM_001013995]
A_42_P624333	NM_134407	0.477528	10.6831	2.35673	0.0184364	0.0492715	-4.08722	Akr7a2	Akr7a2	Rattus norvegicus aldo-keto reductase family 7, member A2 (aflatoxin aldehyde reductase) (Akr7a2), mRNA [NM_134407]
A_44_P326233	NM_001013210	-0.477481	7.69171	-2.3565	0.018448	0.0492715	-4.08777	Fkbp14	Fkbp14	Rattus norvegicus FK506 binding protein 14 (Fkbp14), mRNA [NM_001013210]
A_44_P165999	NM_001013185	-0.477477	7.91168	-2.35648	0.0184491	0.0492715	-4.08782	Cabc1	Cabc1	Rattus norvegicus chaperone, ABC1 activity of bc1 complex homolog (S. pombe) (Cabc1), nuclear gene encoding mitochondrial protein, mRNA [NM_001013185]
A_42_P548520	NM_001100834	-0.477268	11.5129	-2.35545	0.0185002	0.0493684	-4.09021	NA	Ppa1	Rattus norvegicus pyrophosphatase (inorganic) 1 (Ppa1), mRNA [NM_001100834]
A_43_P21003	NM_001033892	-0.476973	8.15702	-2.35399	0.0185729	0.0495201	-4.0936	Cpsf3l	Cpsf3l	Rattus norvegicus cleavage and polyadenylation specific factor 3-like (Cpsf3l), mRNA [NM_001033892]
A_42_P675139	NM_001025064	-0.476917	10.4074	-2.35372	0.0185868	0.0495201	-4.09425	NA	LOC502894	Rattus norvegicus hypothetical protein LOC502894 (LOC502894), mRNA [NM_001025064]
A_44_P714618	XR_085918	0.476835	8.63735	2.35331	0.018607	0.0495345	-4.09519	NA	Arl4c	PREDICTED: Rattus norvegicus ADP-ribosylation factor-like 4C (Arl4c), miscRNA [XR_085918]
A_64_P100513	A_64_P100513	0.476545	8.37068	2.35188	0.0186787	0.0496856	-4.09851	NA
A_42_P695042	NM_023981	0.476376	8.7337	2.35105	0.0187207	0.0497071	-4.10046	Csf1	Csf1	Rattus norvegicus colony stimulating factor 1 (macrophage) (Csf1), mRNA [NM_023981]
A_64_P140238	NM_201272	0.47636	8.38458	2.35097	0.0187247	0.0497071	-4.10064	NA	Plekhg5	Rattus norvegicus pleckstrin homology domain containing, family G (with RhoGef domain) member 5 (Plekhg5), mRNA [NM_201272]
A_64_P061765	NM_001011711	0.476301	8.47753	2.35068	0.0187392	0.0497071	-4.10131	NA	Fam89a	Rattus norvegicus family with sequence similarity 89, member A (Fam89a), mRNA [NM_001011711]
A_64_P000846	A_64_P000846	-0.476258	9.39479	-2.35046	0.0187501	0.0497071	-4.10181	NA
A_64_P100793	NM_021866	0.476202	7.11719	2.35019	0.0187639	0.0497071	-4.10245	NA	Ccr2	Rattus norvegicus chemokine (C-C motif) receptor 2 (Ccr2), mRNA [NM_021866]
A_64_P143507	NM_001126273	0.476152	11.6127	2.34994	0.0187763	0.0497071	-4.10302	NA	Alkbh2	Rattus norvegicus alkB, alkylation repair homolog 2 (E. coli) (Alkbh2), mRNA [NM_001126273]
A_42_P560781	NM_013090	-0.475554	8.97012	-2.34699	0.0189258	0.0500491	-4.10988	NA	Vamp1	Rattus norvegicus vesicle-associated membrane protein 1 (Vamp1), mRNA [NM_013090]
A_42_P809575	XM_237394	0.475492	10.5738	2.34669	0.0189412	0.0500491	-4.11058	NA	Klhl30	PREDICTED: Rattus norvegicus kelch-like 30 (Drosophila) (Klhl30), mRNA [XM_237394]
A_44_P550191	NM_053494	0.475405	8.43619	2.34625	0.0189631	0.0500491	-4.11158	Slc2a8	Slc2a8	Rattus norvegicus solute carrier family 2, (facilitated glucose transporter) member 8 (Slc2a8), mRNA [NM_053494]
A_64_P159762	NM_001107264	0.475395	7.96649	2.34621	0.0189655	0.0500491	-4.11169	NA	Nfatc4	Rattus norvegicus nuclear factor of activated T-cells, cytoplasmic, calcineurin-dependent 4 (Nfatc4), mRNA [NM_001107264]
A_42_P761277	NM_001008297	-0.475188	8.98926	-2.34518	0.0190177	0.0501471	-4.11407	RGD1305689	RGD1305689	Rattus norvegicus similar to DNA segment, Chr 14, ERATO Doi 449, expressed (RGD1305689), mRNA [NM_001008297]
A_64_P113783	NM_001105900	-0.474968	11.0009	-2.3441	0.0190732	0.0502537	-4.11659	NA	Cggbp1	Rattus norvegicus CGG triplet repeat binding protein 1 (Cggbp1), mRNA [NM_001105900]
A_42_P619926	NM_001106578	-0.474608	8.10934	-2.34232	0.0191643	0.0504538	-4.1207	NA	Sema3c	Rattus norvegicus sema domain, immunoglobulin domain (Ig), short basic domain, secreted, (semaphorin) 3C (Sema3c), mRNA [NM_001106578]
A_42_P680097	NM_001106741	0.474266	10.7067	2.34064	0.0192509	0.050642	-4.1246	NA	Churc1	Rattus norvegicus churchill domain containing 1 (Churc1), mRNA [NM_001106741]
A_64_P024535	NM_001170438	-0.474091	8.49458	-2.33977	0.0192955	0.0507192	-4.1266	NA	Nfxl1	Rattus norvegicus nuclear transcription factor, X-box binding-like 1 (Nfxl1), mRNA [NM_001170438]
A_42_P576446	NM_001107673	-0.473777	9.09084	-2.33822	0.0193757	0.0508898	-4.13018	NA	Slc7a11	Rattus norvegicus solute carrier family 7 (cationic amino acid transporter, y+ system), member 11 (Slc7a11), mRNA [NM_001107673]
A_64_P071995	ENSRNOT00000025104	-0.473592	8.54066	-2.33731	0.0194232	0.0509575	-4.1323	NA		Ras-related protein Rab-6A [Source:UniProtKB/Swiss-Prot;Acc:Q9WVB1] [ENSRNOT00000025104]
A_44_P147560	NM_001108982	-0.473557	9.12371	-2.33714	0.019432	0.0509575	-4.13269	NA	Cfl2	Rattus norvegicus cofilin 2, muscle (Cfl2), mRNA [NM_001108982]
A_44_P356312	FQ221385	-0.473348	6.82738	-2.33611	0.0194857	0.0510581	-4.13507	NA	Far1	Rattus norvegicus TL0ADA37YA18 mRNA sequence. [FQ221385]
A_42_P619110	NM_001107293	-0.473137	8.0526	-2.33506	0.0195401	0.0511603	-4.13748	NA	Eaf1	Rattus norvegicus ELL associated factor 1 (Eaf1), mRNA [NM_001107293]
A_44_P1028065	NM_001107318	-0.472974	9.77017	-2.33426	0.0195822	0.0512283	-4.13934	NA	Gtf2e2	Rattus norvegicus general transcription factor IIE, polypeptide 2, beta (Gtf2e2), mRNA [NM_001107318]
A_42_P674598	NM_013067	-0.472918	14.4376	-2.33398	0.0195968	0.0512283	-4.13998	Rpn1	Rpn1	Rattus norvegicus ribophorin I (Rpn1), mRNA [NM_013067]
A_42_P479096	NM_001008293	-0.472508	7.855	-2.33196	0.0197029	0.0514653	-4.14464	Tfb2m	Tfb2m	Rattus norvegicus transcription factor B2, mitochondrial (Tfb2m), nuclear gene encoding mitochondrial protein, mRNA [NM_001008293]
A_43_P16894	NM_001030054	-0.472377	9.14987	-2.33131	0.019737	0.0515139	-4.14614	Akirin1	Akirin1	Rattus norvegicus akirin 1 (Akirin1), mRNA [NM_001030054]
A_44_P971500	TC590756	-0.472195	11.156	-2.33041	0.0197843	0.0515788	-4.1482	NA		Q6NW38_HUMAN (Q6NW38) IVNS1ABP protein, partial (5%) [TC590756]
A_42_P548520	NM_001100834	-0.472163	11.4688	-2.33025	0.0197928	0.0515788	-4.14857	NA	Ppa1	Rattus norvegicus pyrophosphatase (inorganic) 1 (Ppa1), mRNA [NM_001100834]
A_64_P137491	NM_001100540	0.471792	13.0506	2.32843	0.0198895	0.0517507	-4.15278	NA	Iah1	Rattus norvegicus isoamyl acetate-hydrolyzing esterase 1 homolog (S. cerevisiae) (Iah1), mRNA [NM_001100540]
A_42_P680097	NM_001106741	0.471791	10.761	2.32842	0.0198898	0.0517507	-4.15279	NA	Churc1	Rattus norvegicus churchill domain containing 1 (Churc1), mRNA [NM_001106741]
A_42_P491366	NM_199098	0.471681	9.11632	2.32787	0.0199188	0.0517654	-4.15405	Tmem19	Tmem19	Rattus norvegicus transmembrane protein 19 (Tmem19), mRNA [NM_199098]
A_44_P913396	NM_001109049	0.471621	6.73273	2.32758	0.0199343	0.0517654	-4.15473	NA	Ccdc103	Rattus norvegicus coiled-coil domain containing 103 (Ccdc103), mRNA [NM_001109049]
A_64_P014898	NM_001126298	-0.471502	8.35498	-2.32699	0.0199656	0.0517654	-4.15608	NA	LOC678769	Rattus norvegicus similar to Cysteine protease ATG4A (Autophagy-related protein 4 homolog A) (Autophagin-2) (Autophagy-related cysteine endopeptidase 2) (AUT-like 2 cysteine endopeptidase) (LOC678769), mRNA [NM_001126298]
A_44_P286215	NM_001008885	-0.471487	10.9542	-2.32692	0.0199695	0.0517654	-4.15625	Slc39a7	Slc39a7	Rattus norvegicus solute carrier family 39 (zinc transporter), member 7 (Slc39a7), transcript variant 2, mRNA [NM_001008885]
A_44_P398753	NM_001108102	-0.471474	11.2202	-2.32685	0.0199731	0.0517654	-4.1564	NA	Xpot	Rattus norvegicus exportin, tRNA (nuclear export receptor for tRNAs) (Xpot), mRNA [NM_001108102]
A_44_P543258	NM_013111	-0.471262	7.36929	-2.32581	0.0200287	0.0518366	-4.1588	Slc7a1	Slc7a1	Rattus norvegicus solute carrier family 7 (cationic amino acid transporter, y+ system), member 1 (Slc7a1), mRNA [NM_013111]
A_64_P117901	NM_144755	-0.471251	12.2996	-2.32575	0.0200317	0.0518366	-4.15893	NA	Trib3	Rattus norvegicus tribbles homolog 3 (Drosophila) (Trib3), mRNA [NM_144755]
A_42_P759043	NM_001134509	-0.470849	9.21427	-2.32377	0.0201377	0.0520266	-4.16348	NA	RGD1311783	Rattus norvegicus similar to RIKEN cDNA 2010012O05 (RGD1311783), mRNA [NM_001134509]
A_64_P022644	FQ217597	-0.470832	15.9224	-2.32368	0.0201424	0.0520266	-4.16368	NA		Rattus norvegicus TL0ACA22YL15 mRNA sequence. [FQ217597]
A_64_P082381	NM_001108240	-0.470796	13.3248	-2.32351	0.0201519	0.0520266	-4.16409	NA	Clptm1l	Rattus norvegicus CLPTM1-like (Clptm1l), mRNA [NM_001108240]
A_42_P674598	NM_013067	-0.470518	14.2516	-2.32214	0.0202256	0.0521754	-4.16724	Rpn1	Rpn1	Rattus norvegicus ribophorin I (Rpn1), mRNA [NM_013067]
A_42_P767737	AY724480	-0.47046	10.0123	-2.32185	0.0202409	0.0521754	-4.16789	Spcs3	Spcs3	Rattus norvegicus clone UI-R-FJ0-cpu-m-15-0-UI unknown mRNA. [AY724480]
A_64_P025599	NM_001017374	-0.469982	13.8531	-2.31949	0.0203684	0.0524635	-4.17331	NA	Eif4g2	Rattus norvegicus eukaryotic translation initiation factor 4, gamma 2 (Eif4g2), mRNA [NM_001017374]
A_44_P324482	NM_001025762	0.46984	9.19471	2.31879	0.0204065	0.0525212	-4.17492	Smyd3	Smyd3	Rattus norvegicus SET and MYND domain containing 3 (Smyd3), mRNA [NM_001025762]
A_44_P550191	NM_053494	0.469341	8.28241	2.31633	0.0205404	0.052825	-4.18056	Slc2a8	Slc2a8	Rattus norvegicus solute carrier family 2, (facilitated glucose transporter) member 8 (Slc2a8), mRNA [NM_053494]
A_64_P142041	NM_145790	-0.469204	6.79397	-2.31565	0.0205774	0.0528793	-4.18211	NA	Lipogenin	Rattus norvegicus Lipogenin (Lipogenin), mRNA [NM_145790]
A_64_P005137	NM_133285	0.469013	12.1268	2.31471	0.0206288	0.0529367	-4.18426	NA	Hist1h1d	Rattus norvegicus histone cluster 1, H1d (Hist1h1d), mRNA [NM_133285]
A_64_P082381	NM_001108240	-0.469003	13.6945	-2.31466	0.0206315	0.0529367	-4.18437	NA	Clptm1l	Rattus norvegicus CLPTM1-like (Clptm1l), mRNA [NM_001108240]
A_42_P761277	NM_001008297	-0.468926	9.04521	-2.31428	0.0206524	0.0529496	-4.18525	RGD1305689	RGD1305689	Rattus norvegicus similar to DNA segment, Chr 14, ERATO Doi 449, expressed (RGD1305689), mRNA [NM_001008297]
A_42_P768776	NM_001108443	-0.468709	10.8319	-2.31321	0.0207112	0.0530301	-4.1877	NA	Zfp330	Rattus norvegicus zinc finger protein 330 (Zfp330), mRNA [NM_001108443]
A_64_P164057	A_64_P164057	-0.468677	10.3993	-2.31305	0.0207198	0.0530301	-4.18805	NA
A_64_P007462	NM_001191073	-0.468634	7.46588	-2.31284	0.0207315	0.0530301	-4.18854	NA	Spcs3	Rattus norvegicus signal peptidase complex subunit 3 homolog (S. cerevisiae) (Spcs3), mRNA [NM_001191073]
A_42_P562625	NM_131913	-0.468326	11.1548	-2.31132	0.0208154	0.0531427	-4.19202	Xpnpep1	Xpnpep1	Rattus norvegicus X-prolyl aminopeptidase (aminopeptidase P) 1, soluble (Xpnpep1), mRNA [NM_131913]
A_42_P576446	NM_001107673	-0.468312	8.97194	-2.31125	0.020819	0.0531427	-4.19217	NA	Slc7a11	Rattus norvegicus solute carrier family 7 (cationic amino acid transporter, y+ system), member 11 (Slc7a11), mRNA [NM_001107673]
A_64_P017625	NM_001025686	-0.468296	11.6822	-2.31117	0.0208234	0.0531427	-4.19235	NA	Sec22b	Rattus norvegicus SEC22 vesicle trafficking protein homolog B (S. cerevisiae) (Sec22b), mRNA [NM_001025686]
A_44_P233080	ENSRNOT00000026303	0.468119	7.82616	2.31029	0.0208718	0.0532256	-4.19436	Egr1	Egr1	Early growth response protein 1 [Source:UniProtKB/Swiss-Prot;Acc:P08154] [ENSRNOT00000026303]
A_64_P013432	ENSRNOT00000014405	-0.467845	10.0257	-2.30894	0.0209467	0.0533757	-4.19744	NA	Dicer1	PREDICTED: Rattus norvegicus dicer 1, ribonuclease type III (Dicer1), mRNA [XM_001068155]
A_64_P015502	NM_013159	-0.467682	9.74434	-2.30814	0.0209915	0.0534488	-4.19928	NA	Ide	Rattus norvegicus insulin degrading enzyme (Ide), mRNA [NM_013159]
A_43_P11044	NM_001009632	0.467581	14.2002	2.30764	0.021019	0.0534781	-4.20041	G0s2	G0s2	Rattus norvegicus G0/G1switch 2 (G0s2), mRNA [NM_001009632]
A_64_P140238	NM_201272	0.467302	8.09582	2.30626	0.021096	0.0536149	-4.20356	NA	Plekhg5	Rattus norvegicus pleckstrin homology domain containing, family G (with RhoGef domain) member 5 (Plekhg5), mRNA [NM_201272]
A_64_P089370	NM_178092	-0.467269	6.75604	-2.3061	0.0211049	0.0536149	-4.20392	NA	Slc4a10	Rattus norvegicus solute carrier family 4, sodium bicarbonate transporter, member 10 (Slc4a10), mRNA [NM_178092]
A_42_P486964	NM_133591	0.467208	10.7041	2.3058	0.0211219	0.053617	-4.20461	Rph3al	Rph3al	Rattus norvegicus rabphilin 3A-like (without C2 domains) (Rph3al), mRNA [NM_133591]
A_64_P005644	NM_001013206	-0.466807	13.4572	-2.30382	0.0212325	0.0538226	-4.20911	NA	Mrps26	Rattus norvegicus mitochondrial ribosomal protein S26 (Mrps26), nuclear gene encoding mitochondrial protein, mRNA [NM_001013206]
A_42_P629500	NM_031599	-0.466798	8.04445	-2.30378	0.0212351	0.0538226	-4.20922	NA	Eif2ak3	Rattus norvegicus eukaryotic translation initiation factor 2 alpha kinase 3 (Eif2ak3), mRNA [NM_031599]
A_64_P380743	NM_017293	-0.466672	9.33148	-2.30316	0.02127	0.05387	-4.21063	NA	Uhmk1	Rattus norvegicus U2AF homology motif (UHM) kinase 1 (Uhmk1), mRNA [NM_017293]
A_64_P121608	NM_001107513	0.466576	9.67784	2.30268	0.0212966	0.0538965	-4.21171	NA	Tmem143	Rattus norvegicus transmembrane protein 143 (Tmem143), mRNA [NM_001107513]
A_42_P695042	NM_023981	0.46651	8.76861	2.30236	0.0213151	0.0539002	-4.21246	Csf1	Csf1	Rattus norvegicus colony stimulating factor 1 (macrophage) (Csf1), mRNA [NM_023981]
A_64_P059964	NM_001013858	-0.466455	11.8062	-2.30208	0.0213304	0.0539002	-4.21308	NA	Tlcd1	Rattus norvegicus TLC domain containing 1 (Tlcd1), mRNA [NM_001013858]
A_64_P021897	NM_001106446	-0.466085	9.12196	-2.30026	0.0214336	0.0541199	-4.21723	NA	Zbtb7b	Rattus norvegicus zinc finger and BTB domain containing 7B (Zbtb7b), mRNA [NM_001106446]
A_42_P674598	NM_013067	-0.465784	14.6712	-2.29877	0.0215178	0.0542914	-4.22061	Rpn1	Rpn1	Rattus norvegicus ribophorin I (Rpn1), mRNA [NM_013067]
A_42_P629500	NM_031599	-0.465354	8.21086	-2.29665	0.0216386	0.0545549	-4.22542	NA	Eif2ak3	Rattus norvegicus eukaryotic translation initiation factor 2 alpha kinase 3 (Eif2ak3), mRNA [NM_031599]
A_44_P1018684	NM_001170601	-0.465162	9.04849	-2.29571	0.0216927	0.0546499	-4.22757	NA	Srp72	Rattus norvegicus signal recognition particle 72 (Srp72), mRNA [NM_001170601]
A_44_P959463	ENSRNOT00000060755	-0.465075	6.80825	-2.29527	0.0217174	0.0546709	-4.22855	NA
A_64_P143507	NM_001126273	0.464891	11.8853	2.29437	0.0217695	0.0547605	-4.23061	NA	Alkbh2	Rattus norvegicus alkB, alkylation repair homolog 2 (E. coli) (Alkbh2), mRNA [NM_001126273]
A_42_P667100	NM_001013932	0.464684	8.69691	2.29334	0.0218282	0.0548667	-4.23293	Fggy	Fggy	Rattus norvegicus FGGY carbohydrate kinase domain containing (Fggy), mRNA [NM_001013932]
A_64_P086187	A_64_P086187	-0.464549	11.3298	-2.29268	0.0218666	0.0549219	-4.23444	NA
A_42_P674598	NM_013067	-0.46422	14.3256	-2.29105	0.0219603	0.0551156	-4.23812	Rpn1	Rpn1	Rattus norvegicus ribophorin I (Rpn1), mRNA [NM_013067]
A_42_P491366	NM_199098	0.463859	9.18589	2.28927	0.0220635	0.0553331	-4.24215	Tmem19	Tmem19	Rattus norvegicus transmembrane protein 19 (Tmem19), mRNA [NM_199098]
A_42_P559979	FQ221400	-0.463496	10.2001	-2.28748	0.0221678	0.0554935	-4.24621	NA		Rattus norvegicus TL0ADA36YM24 mRNA sequence. [FQ221400]
A_42_P548520	NM_001100834	-0.463486	11.3546	-2.28743	0.0221708	0.0554935	-4.24632	NA	Ppa1	Rattus norvegicus pyrophosphatase (inorganic) 1 (Ppa1), mRNA [NM_001100834]
A_42_P671422	NM_001012228	0.463462	7.98626	2.28732	0.0221774	0.0554935	-4.24658	NA	Xkr5	Rattus norvegicus XK, Kell blood group complex subunit-related family, member 5 (Xkr5), mRNA [NM_001012228]
A_64_P088612	NM_053871	-0.463392	11.513	-2.28697	0.0221977	0.0555026	-4.24737	NA	Srp54a	Rattus norvegicus signal recognition particle 54a (Srp54a), mRNA [NM_053871]
A_42_P577431	NM_001109422	0.463062	6.51068	2.28534	0.0222929	0.0556989	-4.25104	NA	Bcl3	Rattus norvegicus B-cell CLL/lymphoma 3 (Bcl3), mRNA [NM_001109422]
A_64_P065912	ENSRNOT00000005894	-0.462986	8.60501	-2.28496	0.0223149	0.055712	-4.25189	NA		Uncharacterized protein [Source:UniProtKB/TrEMBL;Acc:D3ZZF2] [ENSRNOT00000005894]
A_64_P311277	ENSRNOT00000040366	-0.462808	13.387	-2.28409	0.0223664	0.0557988	-4.25387	NA		Uncharacterized protein [Source:UniProtKB/TrEMBL;Acc:D3ZSF9] [ENSRNOT00000040366]
A_44_P1013385	NM_001106106	-0.462725	9.95259	-2.28367	0.0223907	0.0558176	-4.25481	NA	Eef1e1	Rattus norvegicus eukaryotic translation elongation factor 1 epsilon 1 (Eef1e1), mRNA [NM_001106106]
A_64_P040695	NM_001106319	-0.462476	10.3435	-2.28245	0.0224631	0.055954	-4.25758	NA	Cars	Rattus norvegicus cysteinyl-tRNA synthetase (Cars), mRNA [NM_001106319]
A_43_P12780	NM_053350	-0.462397	8.69934	-2.28206	0.0224859	0.055954	-4.25845	Agps	Agps	Rattus norvegicus alkylglycerone phosphate synthase (Agps), mRNA [NM_053350]
A_44_P503669	NM_001105924	-0.462363	6.80005	-2.28189	0.0224958	0.055954	-4.25883	NA	Scand3	Rattus norvegicus SCAN domain containing 3 (Scand3), mRNA [NM_001105924]
A_64_P067693	NM_138901	0.462216	8.44556	2.28116	0.0225388	0.0560124	-4.26047	NA	Pigl	Rattus norvegicus phosphatidylinositol glycan anchor biosynthesis, class L (Pigl), mRNA [NM_138901]
A_64_P061061	NM_001109177	-0.462168	7.88659	-2.28093	0.0225528	0.0560124	-4.26101	NA	Lmbrd2	Rattus norvegicus LMBR1 domain containing 2 (Lmbrd2), mRNA [NM_001109177]
A_42_P680097	NM_001106741	0.461915	10.937	2.27968	0.0226267	0.0561539	-4.26382	NA	Churc1	Rattus norvegicus churchill domain containing 1 (Churc1), mRNA [NM_001106741]
A_44_P896040	NM_001014164	0.461513	7.88971	2.27769	0.0227449	0.0563692	-4.26829	Cybasc3	Cybasc3	Rattus norvegicus cytochrome b, ascorbate dependent 3 (Cybasc3), mRNA [NM_001014164]
A_64_P021825	NM_198726	-0.461505	7.84075	-2.27765	0.0227472	0.0563692	-4.26838	NA	Kpna1	Rattus norvegicus karyopherin alpha 1 (Kpna1), mRNA [NM_198726]
A_42_P759043	NM_001134509	-0.460967	9.28812	-2.275	0.022906	0.0566901	-4.27435	NA	RGD1311783	Rattus norvegicus similar to RIKEN cDNA 2010012O05 (RGD1311783), mRNA [NM_001134509]
A_42_P597322	NM_001103357	0.460951	8.70179	2.27492	0.0229107	0.0566901	-4.27453	NA	LOC100125367	Rattus norvegicus hypothetical protein LOC100125367 (LOC100125367), mRNA [NM_001103357]
A_64_P084995	NM_001108511	-0.460804	10.21	-2.27419	0.0229543	0.0567558	-4.27617	NA	Tnfrsf26	Rattus norvegicus tumor necrosis factor receptor superfamily, member 26 (Tnfrsf26), mRNA [NM_001108511]
A_64_P004254	NM_001109456	-0.460507	13.0377	-2.27273	0.0230425	0.0569314	-4.27946	NA	Sec24c	Rattus norvegicus SEC24 family, member C (S. cerevisiae) (Sec24c), mRNA [NM_001109456]
A_42_P675139	NM_001025064	-0.460418	10.1374	-2.27229	0.0230689	0.0569547	-4.28044	NA	LOC502894	Rattus norvegicus hypothetical protein LOC502894 (LOC502894), mRNA [NM_001025064]
A_42_P767737	AY724480	-0.459961	10.278	-2.27004	0.0232054	0.057221	-4.2855	Spcs3	Spcs3	Rattus norvegicus clone UI-R-FJ0-cpu-m-15-0-UI unknown mRNA. [AY724480]
A_42_P604121	NM_001012144	-0.459896	12.3827	-2.26972	0.0232249	0.057221	-4.28622	Tfg	Tfg	Rattus norvegicus Trk-fused gene (Tfg), mRNA [NM_001012144]
A_44_P240819	NM_001170539	-0.459885	11.2416	-2.26966	0.0232283	0.057221	-4.28635	Stt3b	Stt3b	Rattus norvegicus STT3, subunit of the oligosaccharyltransferase complex, homolog B (S. cerevisiae) (Stt3b), mRNA [NM_001170539]
A_42_P660129	NM_130422	-0.459764	7.3074	-2.26906	0.0232646	0.057268	-4.28769	Casp12	Casp12	Rattus norvegicus caspase 12 (Casp12), mRNA [NM_130422]
A_64_P026316	NM_031504	0.459333	7.36036	2.26693	0.0233942	0.0575446	-4.29246	NA	C4b	Rattus norvegicus complement component 4B (Chido blood group) (C4b), mRNA [NM_031504]
A_42_P629500	NM_031599	-0.459209	7.99595	-2.26632	0.0234317	0.057593	-4.29383	NA	Eif2ak3	Rattus norvegicus eukaryotic translation initiation factor 2 alpha kinase 3 (Eif2ak3), mRNA [NM_031599]
A_44_P1013385	NM_001106106	-0.459153	10.2347	-2.26605	0.0234485	0.057593	-4.29445	NA	Eef1e1	Rattus norvegicus eukaryotic translation elongation factor 1 epsilon 1 (Eef1e1), mRNA [NM_001106106]
A_64_P100123	NM_182821	-0.45894	10.4985	-2.265	0.023513	0.0577089	-4.2968	NA	Pxk	Rattus norvegicus PX domain containing serine/threonine kinase (Pxk), mRNA [NM_182821]
A_44_P400324	NM_019318	0.458672	7.13968	2.26367	0.0235942	0.0578656	-4.29976	Maf	Maf	Rattus norvegicus v-maf musculoaponeurotic fibrosarcoma oncogene homolog (avian) (Maf), mRNA [NM_019318]
A_44_P208304	NM_019210	-0.458547	9.66235	-2.26306	0.0236321	0.0578912	-4.30114	Pak3	Pak3	Rattus norvegicus p21 protein (Cdc42/Rac)-activated kinase 3 (Pak3), mRNA [NM_019210]
A_44_P109862	NM_001047085	-0.458523	7.83759	-2.26294	0.0236394	0.0578912	-4.3014	Ivns1abp	Ivns1abp	Rattus norvegicus influenza virus NS1A binding protein (Ivns1abp), mRNA [NM_001047085]
A_42_P462015	NM_001011943	0.458241	8.99963	2.26154	0.0237255	0.0580373	-4.30452	Obfc1	Obfc1	Rattus norvegicus oligonucleotide/oligosaccharide-binding fold containing 1 (Obfc1), mRNA [NM_001011943]
A_44_P378845	NM_001108009	0.458214	7.28822	2.26141	0.0237338	0.0580373	-4.30482	Rasgrp3	Rasgrp3	Rattus norvegicus RAS guanyl releasing protein 3 (calcium and DAG-regulated) (Rasgrp3), mRNA [NM_001108009]
A_44_P267068	NM_057120	0.457975	8.49403	2.26023	0.0238068	0.0581355	-4.30746	Nudt1	Nudt1	Rattus norvegicus nudix (nucleoside diphosphate linked moiety X)-type motif 1 (Nudt1), mRNA [NM_057120]
A_64_P159448	ENSRNOT00000010449	-0.457968	12.4209	-2.2602	0.0238089	0.0581355	-4.30753	NA	Styx	Uncharacterized protein [Source:UniProtKB/TrEMBL;Acc:D3ZJW2] [ENSRNOT00000010449]
A_64_P122267	NM_001013983	-0.457786	12.8031	-2.2593	0.0238647	0.0581658	-4.30954	NA	Mlec	Rattus norvegicus malectin (Mlec), mRNA [NM_001013983]
A_44_P184685	NM_001007735	-0.457768	7.96939	-2.25921	0.0238703	0.0581658	-4.30974	Sertad1	Sertad1	Rattus norvegicus SERTA domain containing 1 (Sertad1), mRNA [NM_001007735]
A_44_P267068	NM_057120	0.457757	8.60405	2.25916	0.0238736	0.0581658	-4.30986	Nudt1	Nudt1	Rattus norvegicus nudix (nucleoside diphosphate linked moiety X)-type motif 1 (Nudt1), mRNA [NM_057120]
A_64_P088447	NM_001107301	0.45747	13.2321	2.25774	0.0239619	0.0583087	-4.31303	NA	Abhd8	Rattus norvegicus abhydrolase domain containing 8 (Abhd8), mRNA [NM_001107301]
A_43_P16894	NM_001030054	-0.457431	9.12793	-2.25755	0.0239738	0.0583087	-4.31345	Akirin1	Akirin1	Rattus norvegicus akirin 1 (Akirin1), mRNA [NM_001030054]
A_42_P660129	NM_130422	-0.457395	7.32659	-2.25737	0.0239848	0.0583087	-4.31384	Casp12	Casp12	Rattus norvegicus caspase 12 (Casp12), mRNA [NM_130422]
A_44_P879764	NM_053287	-0.457077	7.73234	-2.2558	0.024083	0.0584657	-4.31735	NA	B4galt1	Rattus norvegicus UDP-Gal:betaGlcNAc beta 1,4- galactosyltransferase, polypeptide 1 (B4galt1), mRNA [NM_053287]
A_64_P150439	A_64_P150439	0.457072	8.00525	2.25578	0.0240844	0.0584657	-4.3174	NA
A_42_P550344	NM_053400	0.456837	8.46184	2.25462	0.0241575	0.0585609	-4.31999	Tle3	Tle3	Rattus norvegicus transducin-like enhancer of split 3 (E(sp1) homolog, Drosophila) (Tle3), mRNA [NM_053400]
A_44_P494310	NM_001009604	0.456777	13.0123	2.25432	0.0241761	0.0585609	-4.32065	Bri3	Bri3	Rattus norvegicus brain protein I3 (Bri3), mRNA [NM_001009604]
A_44_P346599	NM_019368	-0.456776	9.77819	-2.25431	0.0241764	0.0585609	-4.32066	Bet1l	Bet1l	Rattus norvegicus blocked early in transport 1 homolog (S. cerevisiae) like (Bet1l), mRNA [NM_019368]
A_42_P794130	NM_171993	0.456546	10.5126	2.25318	0.0242479	0.0586915	-4.32319	Cdc20	Cdc20	Rattus norvegicus cell division cycle 20 homolog (S. cerevisiae) (Cdc20), mRNA [NM_171993]
A_44_P494310	NM_001009604	0.456161	13.2681	2.25128	0.0243677	0.0589387	-4.32742	Bri3	Bri3	Rattus norvegicus brain protein I3 (Bri3), mRNA [NM_001009604]
A_42_P486964	NM_133591	0.455815	10.5717	2.24957	0.024476	0.0591578	-4.33122	Rph3al	Rph3al	Rattus norvegicus rabphilin 3A-like (without C2 domains) (Rph3al), mRNA [NM_133591]
A_42_P674598	NM_013067	-0.455395	14.3931	-2.2475	0.024608	0.0594336	-4.33582	Rpn1	Rpn1	Rattus norvegicus ribophorin I (Rpn1), mRNA [NM_013067]
A_42_P667100	NM_001013932	0.455167	8.96514	2.24637	0.0246801	0.0595645	-4.33833	Fggy	Fggy	Rattus norvegicus FGGY carbohydrate kinase domain containing (Fggy), mRNA [NM_001013932]
A_42_P674598	NM_013067	-0.455083	14.5731	-2.24596	0.0247064	0.0595849	-4.33924	Rpn1	Rpn1	Rattus norvegicus ribophorin I (Rpn1), mRNA [NM_013067]
A_43_P11616	NM_012912	-0.455002	11.4808	-2.24556	0.0247323	0.0595975	-4.34014	Atf3	Atf3	Rattus norvegicus activating transcription factor 3 (Atf3), mRNA [NM_012912]
A_64_P161043	XM_001066215	-0.454954	7.93812	-2.24532	0.0247474	0.0595975	-4.34066	NA	LOC683498	PREDICTED: Rattus norvegicus similar to Actin, aortic smooth muscle (Alpha-actin-2) (LOC683498), mRNA [XM_001066215]
A_42_P558354	NM_001007686	0.454436	10.0869	2.24277	0.0249118	0.0599501	-4.34633	NA	Cln8	Rattus norvegicus ceroid-lipofuscinosis, neuronal 8 (Cln8), mRNA [NM_001007686]
A_44_P516194	NM_001012237	0.453942	7.68913	2.24033	0.0250696	0.0602864	-4.35174	NA	Fam20a	Rattus norvegicus family with sequence similarity 20, member A (Fam20a), mRNA [NM_001012237]
A_64_P083474	NM_001134731	-0.453844	11.2515	-2.23984	0.025101	0.0603185	-4.35281	NA	Ttc9	Rattus norvegicus tetratricopeptide repeat domain 9 (Ttc9), mRNA [NM_001134731]
A_42_P735279	NM_001004446	0.45326	9.41318	2.23697	0.0252886	0.0607255	-4.35918	NA	Smarca2	Rattus norvegicus SWI/SNF related, matrix associated, actin dependent regulator of chromatin, subfamily a, member 2 (Smarca2), mRNA [NM_001004446]
A_64_P081198	NM_001025747	-0.453011	7.94984	-2.23573	0.0253693	0.0608753	-4.36191	NA	Yipf6	Rattus norvegicus Yip1 domain family, member 6 (Yipf6), mRNA [NM_001025747]
A_42_P695042	NM_023981	0.452927	8.73327	2.23532	0.0253963	0.0608771	-4.36282	Csf1	Csf1	Rattus norvegicus colony stimulating factor 1 (macrophage) (Csf1), mRNA [NM_023981]
A_64_P078469	NM_001025414	-0.452895	7.84056	-2.23516	0.0254066	0.0608771	-4.36316	NA	Hars	Rattus norvegicus histidyl-tRNA synthetase (Hars), mRNA [NM_001025414]
A_42_P493824	NM_001025416	0.452703	12.51	2.23422	0.0254689	0.0609679	-4.36526	NA	Dok1	Rattus norvegicus docking protein 1 (Dok1), mRNA [NM_001025416]
A_42_P576446	NM_001107673	-0.452666	8.97959	-2.23403	0.025481	0.0609679	-4.36567	NA	Slc7a11	Rattus norvegicus solute carrier family 7 (cationic amino acid transporter, y+ system), member 11 (Slc7a11), mRNA [NM_001107673]
A_64_P126135	TC592722	0.452397	10.7301	2.23271	0.0255684	0.0610642	-4.36859	NA
A_44_P269697	ENSRNOT00000042005	0.452384	10.5709	2.23264	0.0255727	0.0610642	-4.36874	NA		Histone H2B-3 [Source:UniProtKB/TrEMBL;Acc:Q9Z2Q9] [ENSRNOT00000042005]
A_64_P349957	NM_001105668	-0.452363	7.7472	-2.23254	0.0255795	0.0610642	-4.36897	NA	Mdfic	Rattus norvegicus MyoD family inhibitor domain containing (Mdfic), mRNA [NM_001105668]
A_64_P025599	NM_001017374	-0.452317	14.0989	-2.23231	0.0255946	0.0610642	-4.36947	NA	Eif4g2	Rattus norvegicus eukaryotic translation initiation factor 4, gamma 2 (Eif4g2), mRNA [NM_001017374]
A_43_P15775	NM_001037201	-0.452098	11.5994	-2.23123	0.0256659	0.0611906	-4.37185	Ddx21	Ddx21	Rattus norvegicus DEAD (Asp-Glu-Ala-Asp) box polypeptide 21 (Ddx21), mRNA [NM_001037201]
A_44_P360804	NM_012601	0.451959	9.20481	2.23054	0.0257115	0.0612555	-4.37337	Mpg	Mpg	Rattus norvegicus N-methylpurine-DNA glycosylase (Mpg), mRNA [NM_012601]
A_64_P011015	NM_001008773	-0.451757	10.6756	-2.22954	0.0257778	0.0613695	-4.37557	NA	Eif1a	Rattus norvegicus eukaryotic translation initiation factor 1A (Eif1a), mRNA [NM_001008773]
A_42_P491366	NM_199098	0.451315	9.00123	2.22736	0.025923	0.0616711	-4.38037	Tmem19	Tmem19	Rattus norvegicus transmembrane protein 19 (Tmem19), mRNA [NM_199098]
A_64_P053943	NM_001012192	-0.451146	8.54007	-2.22653	0.0259788	0.0617383	-4.38221	NA	Tssc1	Rattus norvegicus tumor suppressing subtransferable candidate 1 (Tssc1), mRNA [NM_001012192]
A_42_P493824	NM_001025416	0.451117	12.4927	2.22639	0.0259882	0.0617383	-4.38252	NA	Dok1	Rattus norvegicus docking protein 1 (Dok1), mRNA [NM_001025416]
A_64_P057134	XR_085647	-0.451032	6.7036	-2.22597	0.0260163	0.0617431	-4.38344	NA	RGD1565014	PREDICTED: Rattus norvegicus similar to Low-density lipoprotein receptor-related protein 4 precursor (LDLR dan) (RGD1565014), miscRNA [XR_085647]
A_42_P674598	NM_013067	-0.450976	14.2089	-2.22569	0.026035	0.0617431	-4.38405	Rpn1	Rpn1	Rattus norvegicus ribophorin I (Rpn1), mRNA [NM_013067]
A_64_P074574	NM_001107563	0.450943	8.54309	2.22553	0.0260459	0.0617431	-4.38441	NA	Pddc1	Rattus norvegicus Parkinson disease 7 domain containing 1 (Pddc1), mRNA [NM_001107563]
A_64_P026191	NM_001113743	0.450652	8.93901	2.22409	0.0261421	0.0619271	-4.38756	NA	Nrap	Rattus norvegicus nebulin-related anchoring protein (Nrap), transcript variant 2, mRNA [NM_001113743]
A_64_P005228	NM_138521	0.450583	13.4681	2.22375	0.0261652	0.0619379	-4.38832	NA	Ppp1r1b	Rattus norvegicus protein phosphatase 1, regulatory (inhibitor) subunit 1B (Ppp1r1b), mRNA [NM_138521]
A_64_P050278	A_64_P050278	-0.450481	12.1038	-2.22325	0.0261991	0.0619494	-4.38943	NA
A_44_P124294	NM_001012003	-0.450456	7.58339	-2.22313	0.0262072	0.0619494	-4.38969	Orc2l	Orc2l	Rattus norvegicus origin recognition complex, subunit 2-like (yeast) (Orc2l), mRNA [NM_001012003]
A_42_P462015	NM_001011943	0.450386	8.96213	2.22278	0.0262306	0.0619607	-4.39045	Obfc1	Obfc1	Rattus norvegicus oligonucleotide/oligosaccharide-binding fold containing 1 (Obfc1), mRNA [NM_001011943]
A_64_P010393	NM_053363	-0.449908	8.96281	-2.22042	0.0263904	0.062294	-4.39564	NA	Clcn3	Rattus norvegicus chloride channel 3 (Clcn3), mRNA [NM_053363]
A_44_P109791	NM_138896	-0.449763	9.9556	-2.21971	0.0264387	0.0623638	-4.3972	Pja2	Pja2	Rattus norvegicus praja 2, RING-H2 motif containing (Pja2), mRNA [NM_138896]
A_64_P164682	TC600307	0.449157	7.20132	2.21671	0.0266426	0.0628004	-4.40376	NA
A_64_P063543	NM_001025064	-0.448918	7.3118	-2.21554	0.0267233	0.062946	-4.40634	NA	LOC502894	Rattus norvegicus hypothetical protein LOC502894 (LOC502894), mRNA [NM_001025064]
A_42_P560781	NM_013090	-0.448756	8.66205	-2.21474	0.0267782	0.063031	-4.4081	NA	Vamp1	Rattus norvegicus vesicle-associated membrane protein 1 (Vamp1), mRNA [NM_013090]
A_44_P477406	NM_012751	0.44866	6.95741	2.21426	0.026811	0.0630451	-4.40914	Slc2a4	Slc2a4	Rattus norvegicus solute carrier family 2 (facilitated glucose transporter), member 4 (Slc2a4), mRNA [NM_012751]
A_64_P147190	NM_031840	-0.448627	11.8447	-2.2141	0.0268221	0.0630451	-4.40949	NA	Fdps	Rattus norvegicus farnesyl diphosphate synthase (farnesyl pyrophosphate synthetase, dimethylallyltranstransferase, geranyltranstransferase) (Fdps), mRNA [NM_031840]
A_42_P550344	NM_053400	0.448442	8.73648	2.21319	0.0268848	0.063148	-4.41149	Tle3	Tle3	Rattus norvegicus transducin-like enhancer of split 3 (E(sp1) homolog, Drosophila) (Tle3), mRNA [NM_053400]
A_44_P652746	NM_001143894	0.44825	10.4276	2.21224	0.0269503	0.0632573	-4.41357	NA	Ube3b	Rattus norvegicus ubiquitin protein ligase E3B (Ube3b), mRNA [NM_001143894]
A_44_P128186	NM_053305	0.448128	7.97201	2.21163	0.0269919	0.0633104	-4.41488	NA	Tas1r1	Rattus norvegicus taste receptor, type 1, member 1 (Tas1r1), mRNA [NM_053305]
A_64_P104553	NM_031045	0.448055	9.71526	2.21127	0.0270169	0.0633244	-4.41567	NA	Itpka	Rattus norvegicus inositol 1,4,5-trisphosphate 3-kinase A (Itpka), mRNA [NM_031045]
A_64_P000176	NM_001080148	-0.447925	7.44576	-2.21064	0.0270611	0.0633834	-4.41707	NA	Dhcr24	Rattus norvegicus 24-dehydrocholesterol reductase (Dhcr24), mRNA [NM_001080148]
A_64_P151488	NM_001012358	-0.447831	10.5186	-2.21017	0.0270934	0.0634146	-4.41808	NA	Tmem41b	Rattus norvegicus transmembrane protein 41B (Tmem41b), mRNA [NM_001012358]
A_44_P638290	NM_001024327	0.447656	10.6049	2.20931	0.0271532	0.0635098	-4.41996	Znf467	Znf467	Rattus norvegicus zinc finger protein 467 (Znf467), mRNA [NM_001024327]
A_44_P198705	NM_012578	0.447325	13.2535	2.20767	0.0272671	0.0637016	-4.42354	H1f0	H1f0	Rattus norvegicus H1 histone family, member 0 (H1f0), mRNA [NM_012578]
A_43_P18361	NM_001107074	0.447307	7.1235	2.20758	0.0272734	0.0637016	-4.42373	NA	Cd7	Rattus norvegicus Cd7 molecule (Cd7), mRNA [NM_001107074]
A_64_P026191	NM_001113743	0.447051	8.82942	2.20632	0.0273614	0.0638624	-4.42648	NA	Nrap	Rattus norvegicus nebulin-related anchoring protein (Nrap), transcript variant 2, mRNA [NM_001113743]
A_64_P039601	NM_153628	-0.446645	14.3484	-2.20432	0.0275021	0.0641459	-4.43086	NA	Sec11c	Rattus norvegicus SEC11 homolog C (S. cerevisiae) (Sec11c), mRNA [NM_153628]
A_42_P462015	NM_001011943	0.446294	9.09989	2.20259	0.0276239	0.0643849	-4.43462	Obfc1	Obfc1	Rattus norvegicus oligonucleotide/oligosaccharide-binding fold containing 1 (Obfc1), mRNA [NM_001011943]
A_43_P16737	NM_001130495	0.446071	12.2483	2.20148	0.0277018	0.0645214	-4.43703	NA	Rabl4	Rattus norvegicus RAB, member of RAS oncogene family-like 4 (Rabl4), mRNA [NM_001130495]
A_42_P671422	NM_001012228	0.445946	7.89705	2.20087	0.0277454	0.0645779	-4.43837	NA	Xkr5	Rattus norvegicus XK, Kell blood group complex subunit-related family, member 5 (Xkr5), mRNA [NM_001012228]
A_64_P136284	ENSRNOT00000033494	-0.445855	8.12463	-2.20042	0.0277773	0.064607	-4.43935	NA	Uprt	Uncharacterized protein [Source:UniProtKB/TrEMBL;Acc:D4ABC7] [ENSRNOT00000033494]
A_44_P252441	NM_031695	0.445689	7.93109	2.1996	0.0278355	0.0646972	-4.44113	St3gal2	St3gal2	Rattus norvegicus ST3 beta-galactoside alpha-2,3-sialyltransferase 2 (St3gal2), mRNA [NM_031695]
A_42_P548520	NM_001100834	-0.445535	11.7212	-2.19884	0.0278894	0.0647772	-4.44278	NA	Ppa1	Rattus norvegicus pyrophosphatase (inorganic) 1 (Ppa1), mRNA [NM_001100834]
A_43_P11186	NM_001139483	0.444336	10.5468	2.19292	0.0283129	0.0657151	-4.45562	NA	Aifm2	Rattus norvegicus apoptosis-inducing factor, mitochondrion-associated 2 (Aifm2), nuclear gene encoding mitochondrial protein, mRNA [NM_001139483]
A_64_P119457	NM_024001	-0.444075	10.4198	-2.19163	0.0284062	0.0658539	-4.45842	NA	Mrs2	Rattus norvegicus MRS2 magnesium homeostasis factor homolog (S. cerevisiae) (Mrs2), mRNA [NM_024001]
A_64_P117901	NM_144755	-0.444058	12.3602	-2.19155	0.0284122	0.0658539	-4.4586	NA	Trib3	Rattus norvegicus tribbles homolog 3 (Drosophila) (Trib3), mRNA [NM_144755]
A_44_P996393	NM_053604	-0.443935	7.59802	-2.19094	0.0284559	0.0659011	-4.45991	Mgat2	Mgat2	Rattus norvegicus mannosyl (alpha-1,6-)-glycoprotein beta-1,2-N-acetylglucosaminyltransferase (Mgat2), mRNA [NM_053604]
A_64_P058869	NM_134388	0.44389	9.14819	2.19072	0.0284721	0.0659011	-4.4604	NA	Tnnt1	Rattus norvegicus troponin T type 1 (skeletal, slow) (Tnnt1), mRNA [NM_134388]
A_64_P005228	NM_138521	0.443686	13.5467	2.18972	0.0285449	0.0660236	-4.46257	NA	Ppp1r1b	Rattus norvegicus protein phosphatase 1, regulatory (inhibitor) subunit 1B (Ppp1r1b), mRNA [NM_138521]
A_42_P674598	NM_013067	-0.443415	14.3493	-2.18838	0.0286421	0.0662025	-4.46546	Rpn1	Rpn1	Rattus norvegicus ribophorin I (Rpn1), mRNA [NM_013067]
A_64_P017758	NM_001126086	0.44286	8.73929	2.18564	0.0288422	0.0665755	-4.47139	NA	Morn2	Rattus norvegicus MORN repeat containing 2 (Morn2), transcript variant 1, mRNA [NM_001126086]
A_44_P405821	NM_001108806	0.442857	8.73928	2.18562	0.0288434	0.0665755	-4.47143	NA	Pde6d	Rattus norvegicus phosphodiesterase 6D, cGMP-specific, rod, delta (Pde6d), mRNA [NM_001108806]
A_64_P143840	NM_001100472	-0.442683	8.03772	-2.18477	0.0289061	0.0666695	-4.47327	NA	Ccnc	Rattus norvegicus cyclin C (Ccnc), mRNA [NM_001100472]
A_64_P133751	A_64_P133751	-0.442633	7.72711	-2.18452	0.0289241	0.0666695	-4.47381	NA
A_64_P166440	NM_001106019	0.442361	12.4555	2.18317	0.0290231	0.0668274	-4.47671	NA	LOC685909	Rattus norvegicus similar to H2A histone family, member V isoform 1 (LOC685909), mRNA [NM_001106019]
A_44_P929844	NM_001024303	0.442334	9.65453	2.18304	0.0290327	0.0668274	-4.477	Lix1l	Lix1l	Rattus norvegicus Lix1 homolog (mouse)-like (Lix1l), mRNA [NM_001024303]
A_42_P761277	NM_001008297	-0.442208	9.21698	-2.18242	0.0290785	0.0668866	-4.47834	RGD1305689	RGD1305689	Rattus norvegicus similar to DNA segment, Chr 14, ERATO Doi 449, expressed (RGD1305689), mRNA [NM_001008297]
A_42_P560781	NM_013090	-0.441827	8.91546	-2.18054	0.0292177	0.0670618	-4.4824	NA	Vamp1	Rattus norvegicus vesicle-associated membrane protein 1 (Vamp1), mRNA [NM_013090]
A_44_P879764	NM_053287	-0.441815	7.76667	-2.18048	0.0292219	0.0670618	-4.48252	NA	B4galt1	Rattus norvegicus UDP-Gal:betaGlcNAc beta 1,4- galactosyltransferase, polypeptide 1 (B4galt1), mRNA [NM_053287]
A_43_P15775	NM_001037201	-0.441808	11.4573	-2.18044	0.0292245	0.0670618	-4.4826	Ddx21	Ddx21	Rattus norvegicus DEAD (Asp-Glu-Ala-Asp) box polypeptide 21 (Ddx21), mRNA [NM_001037201]
A_44_P379791	NM_001024868	0.441779	9.13446	2.1803	0.0292352	0.0670618	-4.48291	Pih1d1	Pih1d1	Rattus norvegicus PIH1 domain containing 1 (Pih1d1), mRNA [NM_001024868]
A_44_P269697	ENSRNOT00000042005	0.441654	10.7137	2.17968	0.029281	0.0671059	-4.48424	NA		Histone H2B-3 [Source:UniProtKB/TrEMBL;Acc:Q9Z2Q9] [ENSRNOT00000042005]
A_44_P233080	ENSRNOT00000026303	0.441563	7.5893	2.17924	0.0293141	0.0671059	-4.4852	Egr1	Egr1	Early growth response protein 1 [Source:UniProtKB/Swiss-Prot;Acc:P08154] [ENSRNOT00000026303]
A_42_P552341	NM_053519	0.441561	9.3059	2.17923	0.0293148	0.0671059	-4.48522	NA	Sorl1	Rattus norvegicus sortilin-related receptor, LDLR class A repeats-containing (Sorl1), mRNA [NM_053519]
A_44_P378845	NM_001108009	0.441309	7.19208	2.17798	0.0294074	0.0672717	-4.4879	Rasgrp3	Rasgrp3	Rattus norvegicus RAS guanyl releasing protein 3 (calcium and DAG-regulated) (Rasgrp3), mRNA [NM_001108009]
A_64_P003928	NM_031704	-0.440906	9.79033	-2.17599	0.0295559	0.0675651	-4.49219	NA	Stx5	Rattus norvegicus syntaxin 5 (Stx5), mRNA [NM_031704]
A_43_P11460	NM_012552	0.440778	7.45939	2.17536	0.029603	0.0676264	-4.49354	Cela1	Cela1	Rattus norvegicus chymotrypsin-like elastase family, member 1 (Cela1), mRNA [NM_012552]
A_64_P002809	A_64_P002809	-0.440559	8.28072	-2.17428	0.029684	0.067765	-4.49586	NA
A_42_P619926	NM_001106578	-0.440395	7.83441	-2.17347	0.029745	0.0678576	-4.49761	NA	Sema3c	Rattus norvegicus sema domain, immunoglobulin domain (Ig), short basic domain, secreted, (semaphorin) 3C (Sema3c), mRNA [NM_001106578]
A_42_P548520	NM_001100834	-0.440057	11.4655	-2.1718	0.0298705	0.0680975	-4.50119	NA	Ppa1	Rattus norvegicus pyrophosphatase (inorganic) 1 (Ppa1), mRNA [NM_001100834]
A_44_P432965	NM_031840	-0.439942	12.4326	-2.17123	0.0299135	0.0681488	-4.50241	Fdps	Fdps	Rattus norvegicus farnesyl diphosphate synthase (farnesyl pyrophosphate synthetase, dimethylallyltranstransferase, geranyltranstransferase) (Fdps), mRNA [NM_031840]
A_42_P671422	NM_001012228	0.43964	8.09684	2.16974	0.0300262	0.0683588	-4.5056	NA	Xkr5	Rattus norvegicus XK, Kell blood group complex subunit-related family, member 5 (Xkr5), mRNA [NM_001012228]
A_43_P19450	NM_001105713	-0.439576	7.46467	-2.16943	0.0300502	0.0683668	-4.50628	NA	Prkca	Rattus norvegicus protein kinase C, alpha (Prkca), mRNA [NM_001105713]
A_42_P759043	NM_001134509	-0.439482	9.21751	-2.16896	0.0300853	0.0683702	-4.50728	NA	RGD1311783	Rattus norvegicus similar to RIKEN cDNA 2010012O05 (RGD1311783), mRNA [NM_001134509]
A_64_P291515	NM_001009692	0.439462	8.64969	2.16887	0.0300927	0.0683702	-4.50749	NA	Sh3glb2	Rattus norvegicus SH3-domain GRB2-like endophilin B2 (Sh3glb2), mRNA [NM_001009692]
A_64_P018071	NM_001025682	-0.439396	9.84029	-2.16854	0.0301176	0.0683801	-4.50819	NA	Cdr2	Rattus norvegicus cerebellar degeneration-related 2 (Cdr2), mRNA [NM_001025682]
A_42_P650386	NM_001034127	0.43933	9.86347	2.16822	0.0301421	0.0683892	-4.50888	Alg8	Alg8	Rattus norvegicus asparagine-linked glycosylation 8, alpha-1,3-glucosyltransferase homolog (S. cerevisiae) (Alg8), mRNA [NM_001034127]
A_64_P084995	NM_001108511	-0.439252	9.93519	-2.16783	0.0301718	0.0684099	-4.50971	NA	Tnfrsf26	Rattus norvegicus tumor necrosis factor receptor superfamily, member 26 (Tnfrsf26), mRNA [NM_001108511]
A_64_P107841	XM_001062139	0.439159	11.2919	2.16737	0.0302066	0.0684423	-4.51069	NA	LOC685069	PREDICTED: Rattus norvegicus similar to H2A histone family, member V isoform 1 (LOC685069), mRNA [XM_001062139]
A_42_P462015	NM_001011943	0.438892	9.08565	2.16605	0.0303073	0.0685731	-4.51352	Obfc1	Obfc1	Rattus norvegicus oligonucleotide/oligosaccharide-binding fold containing 1 (Obfc1), mRNA [NM_001011943]
A_44_P996774	NM_001008335	-0.43887	12.9101	-2.16595	0.0303152	0.0685731	-4.51374	Eif4a2	Eif4a2	Rattus norvegicus eukaryotic translation initiation factor 4A, isoform 2 (Eif4a2), mRNA [NM_001008335]
A_43_P15750	NM_001077642	0.438842	9.09877	2.16581	0.0303261	0.0685731	-4.51405	Cfd	Cfd	Rattus norvegicus complement factor D (adipsin) (Cfd), mRNA [NM_001077642]
A_64_P024535	NM_001170438	-0.438722	8.4561	-2.16521	0.0303712	0.0686287	-4.51531	NA	Nfxl1	Rattus norvegicus nuclear transcription factor, X-box binding-like 1 (Nfxl1), mRNA [NM_001170438]
A_44_P637482	NM_001127590	-0.438663	8.12756	-2.16492	0.0303935	0.0686324	-4.51593	NA	Slc25a42	Rattus norvegicus solute carrier family 25, member 42 (Slc25a42), mRNA [NM_001127590]
A_42_P674598	NM_013067	-0.438423	14.2062	-2.16374	0.0304846	0.0687915	-4.51847	Rpn1	Rpn1	Rattus norvegicus ribophorin I (Rpn1), mRNA [NM_013067]
A_42_P453171	NM_001107063	0.438219	9.76656	2.16273	0.0305619	0.0689194	-4.52063	NA	Cdc42ep4	Rattus norvegicus CDC42 effector protein (Rho GTPase binding) 4 (Cdc42ep4), mRNA [NM_001107063]
A_42_P671422	NM_001012228	0.438083	8.02811	2.16206	0.0306136	0.0689892	-4.52206	NA	Xkr5	Rattus norvegicus XK, Kell blood group complex subunit-related family, member 5 (Xkr5), mRNA [NM_001012228]
A_44_P506017	ENSRNOT00000024276	0.437634	10.2512	2.15984	0.0307848	0.0692745	-4.52679	NA		Histone H2B type 1 [Source:UniProtKB/Swiss-Prot;Acc:Q00715] [ENSRNOT00000024276]
A_42_P784448	NM_012498	-0.43761	10.5561	-2.15973	0.0307937	0.0692745	-4.52704	NA	Akr1b1	Rattus norvegicus aldo-keto reductase family 1, member B1 (aldose reductase) (Akr1b1), mRNA [NM_012498]
A_44_P403532	XM_001078585	0.437587	10.5554	2.15961	0.0308025	0.0692745	-4.52728	RGD1564019	RGD1564019	PREDICTED: Rattus norvegicus similar to GTPase activating RANGAP domain-like 3 (RGD1564019), mRNA [XM_001078585]
A_44_P463980	ENSRNOT00000037316	0.437321	11.3631	2.1583	0.0309044	0.0694559	-4.53009	NA		Uncharacterized protein [Source:UniProtKB/TrEMBL;Acc:D3ZAG8] [ENSRNOT00000037316]
A_42_P674598	NM_013067	-0.437268	14.2104	-2.15804	0.0309249	0.0694559	-4.53065	Rpn1	Rpn1	Rattus norvegicus ribophorin I (Rpn1), mRNA [NM_013067]
A_44_P351181	NM_133558	0.437142	7.59126	2.15742	0.0309733	0.0694844	-4.53198	Nat8b	Nat8b	Rattus norvegicus N-acetyltransferase 8B (Nat8b), mRNA [NM_133558]
A_64_P004151	NM_001177593	-0.437126	8.66097	-2.15734	0.0309792	0.0694844	-4.53214	NA	Ptpn11	Rattus norvegicus protein tyrosine phosphatase, non-receptor type 11 (Ptpn11), transcript variant 1, mRNA [NM_001177593]
A_42_P597322	NM_001103357	0.436812	8.74762	2.15579	0.0311002	0.0696713	-4.53545	NA	LOC100125367	Rattus norvegicus hypothetical protein LOC100125367 (LOC100125367), mRNA [NM_001103357]
A_44_P118688	NM_133418	0.436801	9.99661	2.15573	0.0311044	0.0696713	-4.53556	Slc25a10	Slc25a10	Rattus norvegicus solute carrier family 25 (mitochondrial carrier; dicarboxylate transporter), member 10 (Slc25a10), nuclear gene encoding mitochondrial protein, mRNA [NM_133418]
A_44_P198705	NM_012578	0.436634	13.1941	2.15491	0.0311687	0.0697625	-4.53731	H1f0	H1f0	Rattus norvegicus H1 histone family, member 0 (H1f0), mRNA [NM_012578]
A_43_P17424	NM_001024741	0.43642	11.7298	2.15385	0.0312517	0.0697625	-4.53957	Chaf1b	Chaf1b	Rattus norvegicus chromatin assembly factor 1, subunit B (p60) (Chaf1b), mRNA [NM_001024741]
A_44_P165989	NM_001014161	0.436414	14.924	2.15383	0.0312538	0.0697625	-4.53963	Idh2	Idh2	Rattus norvegicus isocitrate dehydrogenase 2 (NADP+), mitochondrial (Idh2), nuclear gene encoding mitochondrial protein, mRNA [NM_001014161]
A_42_P650386	NM_001034127	0.43634	9.67896	2.15346	0.0312826	0.0697625	-4.54041	Alg8	Alg8	Rattus norvegicus asparagine-linked glycosylation 8, alpha-1,3-glucosyltransferase homolog (S. cerevisiae) (Alg8), mRNA [NM_001034127]
A_64_P089863	ENSRNOT00000015643	0.436333	8.27898	2.15342	0.0312855	0.0697625	-4.54048	NA		Oxysterol-binding protein [Source:UniProtKB/TrEMBL;Acc:D3ZJ59] [ENSRNOT00000015643]
A_42_P504653	NM_017143	0.436324	9.06148	2.15338	0.031289	0.0697625	-4.54058	F10	F10	Rattus norvegicus coagulation factor X (F10), mRNA [NM_017143]
A_64_P268234	ENSRNOT00000045384	0.436317	12.085	2.15334	0.0312916	0.0697625	-4.54065	NA		Uncharacterized protein [Source:UniProtKB/TrEMBL;Acc:D4A1C5] [ENSRNOT00000045384]
A_64_P030630	NM_001109610	0.436196	14.7198	2.15275	0.0313384	0.0698201	-4.54192	NA	H2afj	Rattus norvegicus H2A histone family, member J (H2afj), mRNA [NM_001109610]
A_64_P154297	NM_001191709	0.435911	8.85141	2.15134	0.0314491	0.0699732	-4.54491	NA	Iqgap3	Rattus norvegicus IQ motif containing GTPase activating protein 3 (Iqgap3), mRNA [NM_001191709]
A_42_P496411	NM_001109410	0.435911	11.7696	2.15134	0.0314491	0.0699732	-4.54491	NA	Trappc6a	Rattus norvegicus trafficking protein particle complex 6A (Trappc6a), mRNA [NM_001109410]
A_42_P761277	NM_001008297	-0.435711	9.10727	-2.15036	0.0315271	0.0701	-4.54701	RGD1305689	RGD1305689	Rattus norvegicus similar to DNA segment, Chr 14, ERATO Doi 449, expressed (RGD1305689), mRNA [NM_001008297]
A_42_P761277	NM_001008297	-0.435632	9.23413	-2.14996	0.0315582	0.0701223	-4.54785	RGD1305689	RGD1305689	Rattus norvegicus similar to DNA segment, Chr 14, ERATO Doi 449, expressed (RGD1305689), mRNA [NM_001008297]
A_44_P522396	NM_198742	0.43552	8.57884	2.14941	0.0316019	0.0701727	-4.54902	Etfdh	Etfdh	Rattus norvegicus electron-transferring-flavoprotein dehydrogenase (Etfdh), nuclear gene encoding mitochondrial protein, mRNA [NM_198742]
A_42_P491366	NM_199098	0.434899	9.1895	2.14635	0.0318453	0.070623	-4.55552	Tmem19	Tmem19	Rattus norvegicus transmembrane protein 19 (Tmem19), mRNA [NM_199098]
A_44_P546537	NM_021663	-0.434852	11.5533	-2.14611	0.031864	0.070623	-4.55602	Nucb2	Nucb2	Rattus norvegicus nucleobindin 2 (Nucb2), mRNA [NM_021663]
A_42_P560781	NM_013090	-0.434841	8.67915	-2.14606	0.0318683	0.070623	-4.55613	NA	Vamp1	Rattus norvegicus vesicle-associated membrane protein 1 (Vamp1), mRNA [NM_013090]
A_44_P432965	NM_031840	-0.434577	12.6273	-2.14476	0.0319721	0.0707698	-4.55889	Fdps	Fdps	Rattus norvegicus farnesyl diphosphate synthase (farnesyl pyrophosphate synthetase, dimethylallyltranstransferase, geranyltranstransferase) (Fdps), mRNA [NM_031840]
A_42_P548520	NM_001100834	-0.434519	11.531	-2.14447	0.0319952	0.0707698	-4.5595	NA	Ppa1	Rattus norvegicus pyrophosphatase (inorganic) 1 (Ppa1), mRNA [NM_001100834]
A_43_P14135	NM_017169	0.434511	14.5819	2.14443	0.0319982	0.0707698	-4.55958	Prdx2	Prdx2	Rattus norvegicus peroxiredoxin 2 (Prdx2), nuclear gene encoding mitochondrial protein, mRNA [NM_017169]
A_43_P14933	NM_012960	0.434177	7.23267	2.14279	0.0321303	0.0709667	-4.56307	Ggh	Ggh	Rattus norvegicus gamma-glutamyl hydrolase (conjugase, folylpolygammaglutamyl hydrolase) (Ggh), mRNA [NM_012960]
A_42_P535152	XM_001069024	0.43416	10.2821	2.1427	0.0321372	0.0709667	-4.56326	NA	LOC684122	PREDICTED: Rattus norvegicus similar to development and differentiation enhancing factor-like 1 (LOC684122), mRNA [XM_001069024]
A_42_P671422	NM_001012228	0.434125	7.91526	2.14253	0.0321511	0.0709667	-4.56362	NA	Xkr5	Rattus norvegicus XK, Kell blood group complex subunit-related family, member 5 (Xkr5), mRNA [NM_001012228]
A_64_P062775	NM_001108535	-0.434035	8.29566	-2.14208	0.0321867	0.0709982	-4.56456	NA	Ccar1	Rattus norvegicus cell division cycle and apoptosis regulator 1 (Ccar1), mRNA [NM_001108535]
A_64_P017625	NM_001025686	-0.433855	11.6859	-2.14119	0.0322584	0.0711092	-4.56644	NA	Sec22b	Rattus norvegicus SEC22 vesicle trafficking protein homolog B (S. cerevisiae) (Sec22b), mRNA [NM_001025686]
A_42_P619110	NM_001107293	-0.433551	8.18328	-2.13969	0.0323794	0.0713289	-4.56962	NA	Eaf1	Rattus norvegicus ELL associated factor 1 (Eaf1), mRNA [NM_001107293]
A_44_P1024065	NM_053450	0.433446	8.68343	2.13918	0.0324214	0.0713743	-4.57071	Hdac5	Hdac5	Rattus norvegicus histone deacetylase 5 (Hdac5), mRNA [NM_053450]
A_42_P576446	NM_001107673	-0.432254	9.0997	-2.13329	0.0329005	0.0723812	-4.58313	NA	Slc7a11	Rattus norvegicus solute carrier family 7 (cationic amino acid transporter, y+ system), member 11 (Slc7a11), mRNA [NM_001107673]
A_42_P550344	NM_053400	0.432143	8.44993	2.13274	0.0329457	0.0724328	-4.5843	Tle3	Tle3	Rattus norvegicus transducin-like enhancer of split 3 (E(sp1) homolog, Drosophila) (Tle3), mRNA [NM_053400]
A_64_P138565	NM_001039207	-0.431985	10.7561	-2.13197	0.0330096	0.0725254	-4.58594	NA	Narf	Rattus norvegicus nuclear prelamin A recognition factor (Narf), mRNA [NM_001039207]
A_64_P004720	ENSRNOT00000017617	0.431869	7.98866	2.1314	0.0330566	0.0725807	-4.58714	NA	Akap7	A-kinase anchoring protein 18 ,isoform delta [Source:RefSeq peptide;Acc:NP_001001801] [ENSRNOT00000017617]
A_44_P346938	NM_001014030	0.431612	9.76597	2.13012	0.0331614	0.0727629	-4.58982	RGD1309313	RGD1309313	Rattus norvegicus similar to RIKEN cDNA 4930538D17 (RGD1309313), mRNA [NM_001014030]
A_42_P767737	AY724480	-0.431533	10.2165	-2.12973	0.0331935	0.0727856	-4.59064	Spcs3	Spcs3	Rattus norvegicus clone UI-R-FJ0-cpu-m-15-0-UI unknown mRNA. [AY724480]
A_64_P152594	NM_001106654	-0.431071	11.8688	-2.12746	0.0333822	0.0731511	-4.59543	NA	Sec61b	Rattus norvegicus Sec61 beta subunit (Sec61b), mRNA [NM_001106654]
A_64_P080154	NM_001037354	0.43097	8.21039	2.12696	0.0334235	0.0731936	-4.59648	NA	Klf11	Rattus norvegicus Kruppel-like factor 11 (Klf11), mRNA [NM_001037354]
A_44_P187195	NM_022950	-0.430858	8.06036	-2.12641	0.0334695	0.0732258	-4.59764	C1galt1	C1galt1	Rattus norvegicus core 1 synthase, glycoprotein-N-acetylgalactosamine 3-beta-galactosyltransferase, 1 (C1galt1), mRNA [NM_022950]
A_44_P477406	NM_012751	0.430827	6.82876	2.12625	0.0334822	0.0732258	-4.59796	Slc2a4	Slc2a4	Rattus norvegicus solute carrier family 2 (facilitated glucose transporter), member 4 (Slc2a4), mRNA [NM_012751]
A_42_P701582	NM_053293	0.430676	8.97844	2.12551	0.0335443	0.0733101	-4.59953	Gstt1	Gstt1	Rattus norvegicus glutathione S-transferase theta 1 (Gstt1), mRNA [NM_053293]
A_64_P048601	A_64_P048601	-0.430596	7.65743	-2.12511	0.0335774	0.0733101	-4.60036	NA
A_64_P012057	NM_053311	-0.430514	9.70987	-2.1247	0.0336113	0.0733101	-4.60122	NA	Atp2b1	Rattus norvegicus ATPase, Ca++ transporting, plasma membrane 1 (Atp2b1), mRNA [NM_053311]
A_64_P144711	XM_002724915	0.430467	7.85924	2.12447	0.0336306	0.0733101	-4.6017	NA	LOC678708	PREDICTED: Rattus norvegicus similar to histone 1, H2ai (LOC678708), mRNA [XM_002724915]
A_44_P637897	XM_001064606	0.430467	12.2779	2.12447	0.0336307	0.0733101	-4.6017	LOC685634	LOC685634	PREDICTED: Rattus norvegicus hypothetical protein LOC685634 (LOC685634), mRNA [XM_001064606]
A_64_P082346	NM_001037787	0.430235	11.5474	2.12333	0.0337262	0.0734703	-4.6041	NA	Rpo1-3	Rattus norvegicus RNA polymerase 1-3 (Rpo1-3), mRNA [NM_001037787]
A_44_P308181	ENSRNOT00000024599	-0.429976	7.83363	-2.12205	0.0338336	0.0736561	-4.60679	NA	Gapvd1	Uncharacterized protein [Source:UniProtKB/TrEMBL;Acc:D3ZBJ3] [ENSRNOT00000024599]
A_64_P151488	NM_001012358	-0.429899	10.0399	-2.12167	0.0338654	0.0736771	-4.60758	NA	Tmem41b	Rattus norvegicus transmembrane protein 41B (Tmem41b), mRNA [NM_001012358]
A_43_P16737	NM_001130495	0.429796	11.8039	2.12116	0.0339082	0.0737221	-4.60865	NA	Rabl4	Rattus norvegicus RAB, member of RAS oncogene family-like 4 (Rabl4), mRNA [NM_001130495]
A_42_P603716	TC596010	-0.429725	11.0072	-2.12081	0.0339374	0.0737376	-4.60938	NA		SC23A_MOUSE (Q01405) Protein transport protein Sec23A (SEC23-related protein A), complete [TC596010]
A_42_P624333	NM_134407	0.429453	10.4523	2.11947	0.0340508	0.0739357	-4.6122	Akr7a2	Akr7a2	Rattus norvegicus aldo-keto reductase family 7, member A2 (aflatoxin aldehyde reductase) (Akr7a2), mRNA [NM_134407]
A_44_P348812	NM_012579	0.429374	7.58428	2.11908	0.0340837	0.0739411	-4.61301	Hist1h1t	Hist1h1t	Rattus norvegicus histone cluster 1, H1t (Hist1h1t), mRNA [NM_012579]
A_44_P135730	XM_228802	-0.429341	10.1043	-2.11891	0.0340977	0.0739411	-4.61336	NA		Rattus norvegicus similar to testis-specific farnesyl pyrophosphate synthetase; Farnesyl diphosphate synthase; Farnesyldiphosphate synthase (LOC317394), mRNA [XM_228802]
A_42_P603716	TC596010	-0.428946	10.967	-2.11697	0.0342628	0.0742509	-4.61744	NA		SC23A_MOUSE (Q01405) Protein transport protein Sec23A (SEC23-related protein A), complete [TC596010]
A_44_P536192	NM_001000626	0.428574	6.78256	2.11513	0.0344186	0.0745357	-4.62127	Olr704	Olr704	Rattus norvegicus olfactory receptor 704 (Olr704), mRNA [NM_001000626]
A_64_P086610	NM_012947	0.428526	8.88847	2.11489	0.0344389	0.0745357	-4.62177	NA	Eef2k	Rattus norvegicus eukaryotic elongation factor-2 kinase (Eef2k), mRNA [NM_012947]
A_64_P010806	ENSRNOT00000066991	-0.42833	8.14771	-2.11393	0.0345213	0.0746362	-4.62379	NA		Uncharacterized protein [Source:UniProtKB/TrEMBL;Acc:D4A391] [ENSRNOT00000066991]
A_44_P107785	ENSRNOT00000026340	-0.428295	8.09793	-2.11376	0.0345361	0.0746362	-4.62415	Amfr		Uncharacterized protein [Source:UniProtKB/TrEMBL;Acc:D4ADJ6] [ENSRNOT00000026340]
A_42_P473389	NM_001013163	0.428256	9.58712	2.11356	0.0345526	0.0746362	-4.62456	Bmyc	Bmyc	Rattus norvegicus brain expressed myelocytomatosis oncogene (Bmyc), mRNA [NM_001013163]
A_64_P098892	NM_001109065	0.427848	7.99998	2.11155	0.0347251	0.0749604	-4.62876	NA	RGD1563482	Rattus norvegicus similar to hypothetical protein FLJ38663 (RGD1563482), mRNA [NM_001109065]
A_64_P153482	NM_001107306	-0.427567	7.55275	-2.11016	0.0348446	0.0751696	-4.63166	NA	Armc6	Rattus norvegicus armadillo repeat containing 6 (Armc6), mRNA [NM_001107306]
A_42_P462015	NM_001011943	0.427336	9.1479	2.10902	0.0349427	0.0753196	-4.63404	Obfc1	Obfc1	Rattus norvegicus oligonucleotide/oligosaccharide-binding fold containing 1 (Obfc1), mRNA [NM_001011943]
A_42_P768776	NM_001108443	-0.427254	10.8727	-2.10862	0.0349776	0.0753196	-4.63488	NA	Zfp330	Rattus norvegicus zinc finger protein 330 (Zfp330), mRNA [NM_001108443]
A_64_P100123	NM_182821	-0.427242	9.97788	-2.10856	0.0349829	0.0753196	-4.63501	NA	Pxk	Rattus norvegicus PX domain containing serine/threonine kinase (Pxk), mRNA [NM_182821]
A_42_P680097	NM_001106741	0.427179	10.7317	2.10825	0.0350095	0.0753196	-4.63565	NA	Churc1	Rattus norvegicus churchill domain containing 1 (Churc1), mRNA [NM_001106741]
A_44_P218490	BC088301	-0.427138	9.42579	-2.10804	0.0350271	0.0753196	-4.63607	NA		Rattus norvegicus cDNA clone IMAGE:7323401. [BC088301]
A_64_P081551	BP474671	0.426838	6.73229	2.10656	0.0351556	0.0755472	-4.63916	NA		BP474671 Rattus norvegicus pancreatic islet Rattus norvegicus cDNA clone RBC11656 3', mRNA sequence [BP474671]
A_64_P152594	NM_001106654	-0.426734	11.6982	-2.10605	0.0352001	0.0755941	-4.64023	NA	Sec61b	Rattus norvegicus Sec61 beta subunit (Sec61b), mRNA [NM_001106654]
A_44_P200636	ENSRNOT00000004127	0.426318	7.90338	2.104	0.0353785	0.0758852	-4.6445	NA	Cenpv	Uncharacterized protein [Source:UniProtKB/TrEMBL;Acc:D4A9A3] [ENSRNOT00000004127]
A_42_P698150	NM_020078	-0.42626	7.01326	-2.10371	0.0354038	0.0758852	-4.6451	Adam1a	Adam1a	Rattus norvegicus a disintegrin and metallopeptidase domain 1a (Adam1a), mRNA [NM_020078]
A_43_P19289	NM_001006960	-0.426259	8.76818	-2.10371	0.035404	0.0758852	-4.6451	Mtp18	Mtp18	Rattus norvegicus mitochondrial protein 18 (Mtp18), nuclear gene encoding mitochondrial protein, mRNA [NM_001006960]
A_43_P11186	NM_001139483	0.426162	10.6502	2.10323	0.0354461	0.0759265	-4.6461	NA	Aifm2	Rattus norvegicus apoptosis-inducing factor, mitochondrion-associated 2 (Aifm2), nuclear gene encoding mitochondrial protein, mRNA [NM_001139483]
A_43_P14726	XM_001053214	0.425868	11.1224	2.10178	0.0355729	0.0761493	-4.64912	NA	LOC678741	PREDICTED: Rattus norvegicus similar to Zinc finger CCCH-type domain containing protein 6 (LOC678741), mRNA [XM_001053214]
A_42_P559979	FQ221400	-0.425488	10.0707	-2.0999	0.0357376	0.0764527	-4.65301	NA		Rattus norvegicus TL0ADA36YM24 mRNA sequence. [FQ221400]
A_42_P548520	NM_001100834	-0.425427	11.4717	-2.0996	0.035764	0.0764602	-4.65364	NA	Ppa1	Rattus norvegicus pyrophosphatase (inorganic) 1 (Ppa1), mRNA [NM_001100834]
A_42_P601920	NM_012930	0.424953	10.2177	2.09726	0.0359703	0.076852	-4.65848	Cpt2	Cpt2	Rattus norvegicus carnitine palmitoyltransferase 2 (Cpt2), nuclear gene encoding mitochondrial protein, mRNA [NM_012930]
A_42_P761277	NM_001008297	-0.424894	9.05309	-2.09697	0.035996	0.0768577	-4.65909	RGD1305689	RGD1305689	Rattus norvegicus similar to DNA segment, Chr 14, ERATO Doi 449, expressed (RGD1305689), mRNA [NM_001008297]
A_64_P141549	NM_001103352	0.424653	10.5075	2.09578	0.0361017	0.0770338	-4.66156	NA	Kifc3	Rattus norvegicus kinesin family member C3 (Kifc3), mRNA [NM_001103352]
A_64_P127214	ENSRNOT00000004250	-0.424541	9.57353	-2.09523	0.0361508	0.0770893	-4.6627	NA
A_44_P514927	NM_001014178	0.424435	8.51576	2.09471	0.0361971	0.0771387	-4.66378	Fam69b	Fam69b	Rattus norvegicus family with sequence similarity 69, member B (Fam69b), mRNA [NM_001014178]
A_64_P086610	NM_012947	0.424302	9.20629	2.09405	0.0362559	0.0772145	-4.66515	NA	Eef2k	Rattus norvegicus eukaryotic elongation factor-2 kinase (Eef2k), mRNA [NM_012947]
A_64_P041872	NM_017264	0.424005	14.4776	2.09258	0.0363865	0.0774434	-4.66818	NA	Psme1	Rattus norvegicus proteasome (prosome, macropain) activator subunit 1 (Psme1), mRNA [NM_017264]
A_44_P187685	NM_001105940	-0.423858	12.64	-2.09185	0.0364515	0.0775237	-4.66968	NA	Ormdl2	Rattus norvegicus ORM1-like 2 (S. cerevisiae) (Ormdl2), mRNA [NM_001105940]
A_42_P748891	NM_001013974	-0.423814	12.626	-2.09164	0.0364708	0.0775237	-4.67013	NA	Ccdc47	Rattus norvegicus coiled-coil domain containing 47 (Ccdc47), mRNA [NM_001013974]
A_44_P184685	NM_001007735	-0.423719	7.90439	-2.09117	0.0365126	0.0775631	-4.67109	Sertad1	Sertad1	Rattus norvegicus SERTA domain containing 1 (Sertad1), mRNA [NM_001007735]
A_43_P12236	NM_022521	-0.423564	13.0552	-2.09041	0.0365813	0.0776596	-4.67268	Oat	Oat	Rattus norvegicus ornithine aminotransferase (gyrate atrophy) (Oat), nuclear gene encoding mitochondrial protein, mRNA [NM_022521]
A_42_P486964	NM_133591	0.423407	10.7969	2.08963	0.0366512	0.0777583	-4.67428	Rph3al	Rph3al	Rattus norvegicus rabphilin 3A-like (without C2 domains) (Rph3al), mRNA [NM_133591]
A_42_P603716	TC596010	-0.423256	11.5407	-2.08889	0.036718	0.0778505	-4.67582	NA		SC23A_MOUSE (Q01405) Protein transport protein Sec23A (SEC23-related protein A), complete [TC596010]
A_44_P638290	NM_001024327	0.422935	10.4961	2.0873	0.0368609	0.0781038	-4.67909	Znf467	Znf467	Rattus norvegicus zinc finger protein 467 (Znf467), mRNA [NM_001024327]
A_44_P194663	XM_228559	-0.42249	8.8263	-2.08511	0.0370596	0.0784515	-4.68361	NA		Rattus norvegicus similar to hypothetical protein MGC18873 (LOC302398), mRNA [XM_228559]
A_64_P129413	TC602472	0.422463	7.02668	2.08497	0.037072	0.0784515	-4.6839	NA		AY456387 kinetochore protein Spc24 {Homo sapiens} (exp=-1; wgp=0; cg=0), partial (85%) [TC602472]
A_42_P629500	NM_031599	-0.422332	8.20412	-2.08432	0.0371307	0.0785257	-4.68523	NA	Eif2ak3	Rattus norvegicus eukaryotic translation initiation factor 2 alpha kinase 3 (Eif2ak3), mRNA [NM_031599]
A_44_P326233	NM_001013210	-0.421804	7.9311	-2.08172	0.037368	0.0789285	-4.69059	Fkbp14	Fkbp14	Rattus norvegicus FK506 binding protein 14 (Fkbp14), mRNA [NM_001013210]
A_42_P554066	NM_001044243	-0.421803	8.49829	-2.08172	0.0373685	0.0789285	-4.6906	Tasp1	Tasp1	Rattus norvegicus taspase, threonine aspartase 1 (Tasp1), mRNA [NM_001044243]
A_42_P559979	FQ221400	-0.421664	10.1122	-2.08103	0.0374314	0.0790114	-4.69202	NA		Rattus norvegicus TL0ADA36YM24 mRNA sequence. [FQ221400]
A_42_P554066	NM_001044243	-0.421316	8.32408	-2.07931	0.0375889	0.0792935	-4.69555	Tasp1	Tasp1	Rattus norvegicus taspase, threonine aspartase 1 (Tasp1), mRNA [NM_001044243]
A_44_P124772	ENSRNOT00000057016	-0.421232	8.59732	-2.0789	0.0376269	0.0793235	-4.6964	NA		Uncharacterized protein [Source:UniProtKB/TrEMBL;Acc:D3ZMU6] [ENSRNOT00000057016]
A_64_P119457	NM_024001	-0.421173	10.0603	-2.07861	0.0376534	0.0793293	-4.69699	NA	Mrs2	Rattus norvegicus MRS2 magnesium homeostasis factor homolog (S. cerevisiae) (Mrs2), mRNA [NM_024001]
A_64_P086118	NM_153739	0.421057	9.3055	2.07803	0.0377063	0.0793904	-4.69817	NA	Duox1	Rattus norvegicus dual oxidase 1 (Duox1), mRNA [NM_153739]
A_44_P1031813	NM_001126279	-0.420985	9.01062	-2.07768	0.0377393	0.0794097	-4.69891	NA	Ufl1	Rattus norvegicus E3 UFM1-protein ligase 1 (Ufl1), mRNA [NM_001126279]
A_44_P237994	NM_053502	0.420814	9.49528	2.07684	0.0378167	0.0795158	-4.70063	Abcg1	Abcg1	Rattus norvegicus ATP-binding cassette, subfamily G (WHITE), member 1 (Abcg1), mRNA [NM_053502]
A_44_P135730	XM_228802	-0.420769	10.1947	-2.07661	0.0378374	0.0795158	-4.70109	NA		Rattus norvegicus similar to testis-specific farnesyl pyrophosphate synthetase; Farnesyl diphosphate synthase; Farnesyldiphosphate synthase (LOC317394), mRNA [XM_228802]
A_44_P466033	NM_001047853	-0.420556	6.67678	-2.07556	0.0379346	0.0796225	-4.70325	Arrdc4	Arrdc4	Rattus norvegicus arrestin domain containing 4 (Arrdc4), mRNA [NM_001047853]
A_44_P377245	NM_053337	-0.420553	10.3618	-2.07555	0.037936	0.0796225	-4.70328	Pias2	Pias2	Rattus norvegicus protein inhibitor of activated STAT, 2 (Pias2), mRNA [NM_053337]
A_42_P671422	NM_001012228	0.420323	7.88566	2.07441	0.0380412	0.0797768	-4.70561	NA	Xkr5	Rattus norvegicus XK, Kell blood group complex subunit-related family, member 5 (Xkr5), mRNA [NM_001012228]
A_42_P496411	NM_001109410	0.420288	11.8244	2.07424	0.0380573	0.0797768	-4.70596	NA	Trappc6a	Rattus norvegicus trafficking protein particle complex 6A (Trappc6a), mRNA [NM_001109410]
A_43_P13083	NM_080768	-0.420028	6.41967	-2.07296	0.0381764	0.0799761	-4.70859	Tacr2	Tacr2	Rattus norvegicus tachykinin receptor 2 (Tacr2), mRNA [NM_080768]
A_44_P468239	NM_181629	-0.419758	7.28533	-2.07162	0.0383007	0.0801861	-4.71132	Sgtb	Sgtb	Rattus norvegicus small glutamine-rich tetratricopeptide repeat (TPR)-containing, beta (Sgtb), mRNA [NM_181629]
A_42_P462015	NM_001011943	0.41951	8.95178	2.0704	0.0384152	0.0803753	-4.71383	Obfc1	Obfc1	Rattus norvegicus oligonucleotide/oligosaccharide-binding fold containing 1 (Obfc1), mRNA [NM_001011943]
A_42_P462015	NM_001011943	0.419384	8.89766	2.06978	0.0384731	0.080446	-4.7151	Obfc1	Obfc1	Rattus norvegicus oligonucleotide/oligosaccharide-binding fold containing 1 (Obfc1), mRNA [NM_001011943]
A_42_P544601	NM_012515	0.419329	13.5533	2.0695	0.0384988	0.0804492	-4.71566	NA	Tspo	Rattus norvegicus translocator protein (Tspo), mRNA [NM_012515]
A_42_P784614	NM_031721	0.418887	7.46804	2.06732	0.0387036	0.0808265	-4.72012	Htra1	Htra1	Rattus norvegicus HtrA serine peptidase 1 (Htra1), mRNA [NM_031721]
A_42_P486964	NM_133591	0.41883	10.6607	2.06704	0.0387303	0.0808315	-4.72069	Rph3al	Rph3al	Rattus norvegicus rabphilin 3A-like (without C2 domains) (Rph3al), mRNA [NM_133591]
A_43_P16491	NM_001015033	0.418528	10.5226	2.06555	0.0388709	0.0810743	-4.72374	Col16a1	Col16a1	Rattus norvegicus collagen, type XVI, alpha 1 (Col16a1), mRNA [NM_001015033]
A_42_P671422	NM_001012228	0.418277	7.89412	2.06431	0.0389879	0.0812675	-4.72626	NA	Xkr5	Rattus norvegicus XK, Kell blood group complex subunit-related family, member 5 (Xkr5), mRNA [NM_001012228]
A_42_P558354	NM_001007686	0.41817	10.0339	2.06378	0.0390382	0.0813215	-4.72735	NA	Cln8	Rattus norvegicus ceroid-lipofuscinosis, neuronal 8 (Cln8), mRNA [NM_001007686]
A_44_P1024065	NM_053450	0.418073	8.58256	2.06331	0.0390833	0.0813646	-4.72831	Hdac5	Hdac5	Rattus norvegicus histone deacetylase 5 (Hdac5), mRNA [NM_053450]
A_44_P123732	ENSRNOT00000030832	-0.417938	10.532	-2.06264	0.039147	0.0814008	-4.72968	NA	RGD1563307	Uncharacterized protein [Source:UniProtKB/TrEMBL;Acc:D4A466] [ENSRNOT00000030832]
A_44_P761708	NM_001100706	-0.417932	9.10104	-2.06261	0.0391496	0.0814008	-4.72974	NA	Slc27a4	Rattus norvegicus solute carrier family 27 (fatty acid transporter), member 4 (Slc27a4), mRNA [NM_001100706]
A_64_P082446	NM_001109562	0.417748	11.3271	2.0617	0.0392363	0.0815303	-4.73159	NA	Gpr137	Rattus norvegicus G protein-coupled receptor 137 (Gpr137), mRNA [NM_001109562]
A_42_P698972	NM_033098	0.417572	9.92484	2.06083	0.0393189	0.0816511	-4.73336	Tapbp	Tapbp	Rattus norvegicus TAP binding protein (Tapbp), mRNA [NM_033098]
A_44_P546180	NM_001108538	-0.417187	7.59816	-2.05893	0.0395006	0.0819773	-4.73723	NA	Cdc40	Rattus norvegicus cell division cycle 40 homolog (S. cerevisiae) (Cdc40), mRNA [NM_001108538]
A_42_P552341	NM_053519	0.416872	9.12973	2.05738	0.03965	0.0822325	-4.7404	NA	Sorl1	Rattus norvegicus sortilin-related receptor, LDLR class A repeats-containing (Sorl1), mRNA [NM_053519]
A_64_P092122	NM_001100838	0.416823	8.35291	2.05714	0.0396729	0.0822325	-4.74088	NA	Zmynd8	Rattus norvegicus zinc finger, MYND-type containing 8 (Zmynd8), mRNA [NM_001100838]
A_64_P149899	NM_001109128	0.416564	7.30545	2.05586	0.0397963	0.082437	-4.74349	NA	Fbxl8	Rattus norvegicus F-box and leucine-rich repeat protein 8 (Fbxl8), mRNA [NM_001109128]
A_43_P12090	NM_021662	0.416459	10.7422	2.05534	0.0398462	0.082489	-4.74454	Pold1	Pold1	Rattus norvegicus polymerase (DNA directed), delta 1, catalytic subunit (Pold1), mRNA [NM_021662]
A_64_P088612	NM_053871	-0.416377	10.8901	-2.05494	0.0398852	0.0825185	-4.74536	NA	Srp54a	Rattus norvegicus signal recognition particle 54a (Srp54a), mRNA [NM_053871]
A_64_P057562	ENSRNOT00000031129	0.416288	11.2864	2.0545	0.0399275	0.0825548	-4.74625	NA		Histone H4Osteogenic growth peptide [Source:UniProtKB/Swiss-Prot;Acc:P62804] [ENSRNOT00000031129]
A_64_P152532	NM_053397	-0.415869	8.73189	-2.05243	0.040128	0.0829178	-4.75045	NA	Artn	Rattus norvegicus artemin (Artn), mRNA [NM_053397]
A_43_P10723	ENSRNOT00000010406	0.415485	8.55095	2.05053	0.0403123	0.0832165	-4.75429	NA	Bub1b	PREDICTED: Rattus norvegicus budding uninhibited by benzimidazoles 1 homolog, beta (S. cerevisiae) (Bub1b), mRNA [XM_001080736]
A_64_P092220	NM_001108295	-0.415449	7.61267	-2.05036	0.0403298	0.0832165	-4.75465	NA	Ccdc49	Rattus norvegicus coiled-coil domain containing 49 (Ccdc49), mRNA [NM_001108295]
A_64_P039601	NM_153628	-0.415412	14.4757	-2.05017	0.0403474	0.0832165	-4.75502	NA	Sec11c	Rattus norvegicus SEC11 homolog C (S. cerevisiae) (Sec11c), mRNA [NM_153628]
A_64_P005320	NM_001108822	-0.414893	8.48356	-2.04761	0.040598	0.0836816	-4.76021	NA	RGD1305537	Rattus norvegicus similar to RIKEN cDNA 3110001I22 (RGD1305537), mRNA [NM_001108822]
A_42_P576446	NM_001107673	-0.414728	9.092	-2.0468	0.0406778	0.0837944	-4.76186	NA	Slc7a11	Rattus norvegicus solute carrier family 7 (cationic amino acid transporter, y+ system), member 11 (Slc7a11), mRNA [NM_001107673]
A_44_P547801	NM_012796	0.414563	8.41007	2.04598	0.0407579	0.0839073	-4.7635	Gstt2	Gstt2	Rattus norvegicus glutathione S-transferase, theta 2 (Gstt2), mRNA [NM_012796]
A_64_P118308	A_64_P118308	0.414213	7.02057	2.04426	0.0409283	0.0842063	-4.767	NA
A_64_P084018	NM_001015008	0.414089	6.79002	2.04364	0.0409887	0.0842428	-4.76823	NA	Tcea3	Rattus norvegicus transcription elongation factor A (SII), 3 (Tcea3), mRNA [NM_001015008]
A_64_P010891	XM_001055051	0.414008	8.00276	2.04325	0.0410282	0.0842428	-4.76904	NA	Hist2h3c	PREDICTED: Rattus norvegicus similar to CG31613-PA (LOC679950), mRNA [XM_001055051]
A_64_P104484	NM_001037515	0.413991	7.8527	2.04316	0.0410364	0.0842428	-4.76921	NA	Defb36	Rattus norvegicus defensin beta 36 (Defb36), mRNA [NM_001037515]
A_42_P483286	NM_001014275	-0.413969	10.1945	-2.04305	0.0410472	0.0842428	-4.76943	Tceal8	Tceal8	Rattus norvegicus transcription elongation factor A (SII)-like 8 (Tceal8), mRNA [NM_001014275]
A_44_P116591	NM_134455	0.413861	12.5162	2.04252	0.0411	0.0842992	-4.77051	Cx3cl1	Cx3cl1	Rattus norvegicus chemokine (C-X3-C motif) ligand 1 (Cx3cl1), mRNA [NM_134455]
A_44_P324042	NM_001034150	-0.413738	7.97282	-2.04191	0.0411601	0.0843253	-4.77173	Srpr	Srpr	Rattus norvegicus signal recognition particle receptor ('docking protein') (Srpr), mRNA [NM_001034150]
A_44_P484889	NM_001136124	0.413732	11.4749	2.04188	0.0411633	0.0843253	-4.7718	Ifitm3	Ifitm3	Rattus norvegicus interferon induced transmembrane protein 3 (Ifitm3), mRNA [NM_001136124]
A_42_P792382	NM_017257	0.413651	14.4771	2.04148	0.0412027	0.0843346	-4.7726	NA	Psme2	Rattus norvegicus proteasome (prosome, macropain) activator subunit 2 (Psme2), mRNA [NM_017257]
A_42_P577431	NM_001109422	0.413619	6.44182	2.04133	0.0412184	0.0843346	-4.77292	NA	Bcl3	Rattus norvegicus B-cell CLL/lymphoma 3 (Bcl3), mRNA [NM_001109422]
A_42_P552341	NM_053519	0.413445	9.2386	2.04047	0.041304	0.0844064	-4.77465	NA	Sorl1	Rattus norvegicus sortilin-related receptor, LDLR class A repeats-containing (Sorl1), mRNA [NM_053519]
A_64_P126135	TC592722	0.413333	10.9995	2.03991	0.0413591	0.0844064	-4.77577	NA
A_64_P101204	NM_133315	-0.413209	8.75907	-2.0393	0.0414201	0.0844064	-4.777	NA	Slc40a1	Rattus norvegicus solute carrier family 39 (iron-regulated transporter), member 1 (Slc40a1), mRNA [NM_133315]
A_64_P014918	NM_001108246	-0.413208	8.55858	-2.03929	0.0414207	0.0844064	-4.77701	NA	Ddx3x	Rattus norvegicus DEAD (Asp-Glu-Ala-Asp) box polypeptide 3, X-linked (Ddx3x), mRNA [NM_001108246]
A_43_P14933	NM_012960	0.413207	7.23873	2.03929	0.041421	0.0844064	-4.77702	Ggh	Ggh	Rattus norvegicus gamma-glutamyl hydrolase (conjugase, folylpolygammaglutamyl hydrolase) (Ggh), mRNA [NM_012960]
A_64_P053943	NM_001012192	-0.413196	8.66321	-2.03924	0.0414261	0.0844064	-4.77712	NA	Tssc1	Rattus norvegicus tumor suppressing subtransferable candidate 1 (Tssc1), mRNA [NM_001012192]
A_43_P13882	NM_023022	0.413187	7.10547	2.03919	0.0414308	0.0844064	-4.77722	Rhag	Rhag	Rattus norvegicus Rh-associated glycoprotein (Rhag), mRNA [NM_023022]
A_64_P082346	NM_001037787	0.413109	11.9511	2.03881	0.0414691	0.0844328	-4.77799	NA	Rpo1-3	Rattus norvegicus RNA polymerase 1-3 (Rpo1-3), mRNA [NM_001037787]
A_64_P069394	NM_001037788	0.412978	7.83006	2.03816	0.0415337	0.0845127	-4.7793	NA	Styxl1	Rattus norvegicus serine/threonine/tyrosine interacting-like 1 (Styxl1), mRNA [NM_001037788]
A_64_P083474	NM_001134731	-0.412572	11.8256	-2.03616	0.0417347	0.0848334	-4.78334	NA	Ttc9	Rattus norvegicus tetratricopeptide repeat domain 9 (Ttc9), mRNA [NM_001134731]
A_42_P792382	NM_017257	0.412557	14.5138	2.03608	0.0417422	0.0848334	-4.78349	NA	Psme2	Rattus norvegicus proteasome (prosome, macropain) activator subunit 2 (Psme2), mRNA [NM_017257]
A_42_P619926	NM_001106578	-0.412491	7.93324	-2.03576	0.0417747	0.0848477	-4.78414	NA	Sema3c	Rattus norvegicus sema domain, immunoglobulin domain (Ig), short basic domain, secreted, (semaphorin) 3C (Sema3c), mRNA [NM_001106578]
A_64_P068425	TC642299	0.412358	6.74761	2.0351	0.0418408	0.0849302	-4.78546	NA
A_43_P16491	NM_001015033	0.412269	10.4779	2.03466	0.0418848	0.0849365	-4.78634	Col16a1	Col16a1	Rattus norvegicus collagen, type XVI, alpha 1 (Col16a1), mRNA [NM_001015033]
A_44_P377245	NM_053337	-0.412249	10.6474	-2.03456	0.0418949	0.0849365	-4.78654	Pias2	Pias2	Rattus norvegicus protein inhibitor of activated STAT, 2 (Pias2), mRNA [NM_053337]
A_64_P101817	NM_001105780	-0.412186	8.01046	-2.03425	0.0419264	0.0849455	-4.78717	NA	Sec24a	Rattus norvegicus SEC24 family, member A (S. cerevisiae) (Sec24a), mRNA [NM_001105780]
A_42_P486964	NM_133591	0.412138	10.6088	2.03401	0.0419503	0.0849455	-4.78765	Rph3al	Rph3al	Rattus norvegicus rabphilin 3A-like (without C2 domains) (Rph3al), mRNA [NM_133591]
A_64_P055895	NM_001134608	-0.411871	7.14368	-2.0327	0.042083	0.0851625	-4.79029	NA	RGD1559505	Rattus norvegicus similar to RIKEN cDNA 9030409E16 (RGD1559505), mRNA [NM_001134608]
A_64_P054803	NM_012949	0.411628	9.0004	2.0315	0.0422047	0.0853495	-4.79271	NA	Eno3	Rattus norvegicus enolase 3, beta, muscle (Eno3), mRNA [NM_012949]
A_42_P708593	NM_031678	-0.411584	7.00361	-2.03128	0.0422266	0.0853495	-4.79314	Per2	Per2	Rattus norvegicus period homolog 2 (Drosophila) (Per2), mRNA [NM_031678]
A_44_P1017913	NM_001034143	0.411487	7.87995	2.0308	0.0422748	0.0853952	-4.79409	Dars2	Dars2	Rattus norvegicus aspartyl-tRNA synthetase 2 (mitochondrial) (Dars2), nuclear gene encoding mitochondrial protein, mRNA [NM_001034143]
A_42_P554712	NM_001008353	0.411377	7.40828	2.03026	0.0423301	0.0854124	-4.79519	NA	Mkks	Rattus norvegicus McKusick-Kaufman syndrome (Mkks), mRNA [NM_001008353]
A_43_P12090	NM_021662	0.411368	10.8737	2.03022	0.0423346	0.0854124	-4.79528	Pold1	Pold1	Rattus norvegicus polymerase (DNA directed), delta 1, catalytic subunit (Pold1), mRNA [NM_021662]
A_64_P109938	ENSRNOT00000002596	0.410929	9.3179	2.02805	0.0425555	0.085806	-4.79963	NA	Gnb1l	Uncharacterized protein [Source:UniProtKB/TrEMBL;Acc:D3ZSP4] [ENSRNOT00000002596]
A_42_P577431	NM_001109422	0.410755	6.44933	2.02719	0.0426428	0.0859301	-4.80134	NA	Bcl3	Rattus norvegicus B-cell CLL/lymphoma 3 (Bcl3), mRNA [NM_001109422]
A_43_P15866	NM_134460	-0.410496	7.35463	-2.02591	0.0427738	0.086142	-4.8039	NA	Ap1g1	Rattus norvegicus adaptor-related protein complex 1, gamma 1 subunit (Ap1g1), mRNA [NM_134460]
A_42_P794130	NM_171993	0.410328	10.7704	2.02508	0.0428591	0.0862617	-4.80557	Cdc20	Cdc20	Rattus norvegicus cell division cycle 20 homolog (S. cerevisiae) (Cdc20), mRNA [NM_171993]
A_42_P483286	NM_001014275	-0.410198	10.1758	-2.02444	0.0429249	0.086342	-4.80685	Tceal8	Tceal8	Rattus norvegicus transcription elongation factor A (SII)-like 8 (Tceal8), mRNA [NM_001014275]
A_64_P083853	NM_001107870	-0.410029	8.23517	-2.0236	0.0430108	0.0864183	-4.80852	NA	Smyd5	Rattus norvegicus SET and MYND domain containing 5 (Smyd5), mRNA [NM_001107870]
A_64_P073653	NM_001107271	0.410021	8.41586	2.02357	0.0430147	0.0864183	-4.8086	NA	Zfp395	Rattus norvegicus zinc finger protein 395 (Zfp395), mRNA [NM_001107271]
A_43_P12330	NM_022866	0.409895	6.90967	2.02295	0.0430785	0.0864944	-4.80984	Slc13a3	Slc13a3	Rattus norvegicus solute carrier family 13 (sodium-dependent dicarboxylate transporter), member 3 (Slc13a3), mRNA [NM_022866]
A_42_P767737	AY724480	-0.40982	10.1124	-2.02257	0.043117	0.0865195	-4.81058	Spcs3	Spcs3	Rattus norvegicus clone UI-R-FJ0-cpu-m-15-0-UI unknown mRNA. [AY724480]
A_64_P042278	NM_001110860	-0.409728	8.30791	-2.02212	0.043164	0.0865617	-4.81149	NA	Crem	Rattus norvegicus cAMP responsive element modulator (Crem), transcript variant 3, mRNA [NM_001110860]
A_64_P089863	ENSRNOT00000015643	0.40962	8.10292	2.02159	0.0432192	0.0866202	-4.81256	NA		Oxysterol-binding protein [Source:UniProtKB/TrEMBL;Acc:D3ZJ59] [ENSRNOT00000015643]
A_64_P086398	ENSRNOT00000011325	0.409533	7.11854	2.02116	0.0432635	0.0866493	-4.81342	NA		Uncharacterized protein [Source:UniProtKB/TrEMBL;Acc:D4A7I7] [ENSRNOT00000011325]
A_64_P036375	TC593872	0.40947	10.3975	2.02085	0.0432955	0.0866493	-4.81403	NA		Q6DC77_BRARE (Q6DC77) Zgc:101065, partial (7%) [TC593872]
A_44_P233080	ENSRNOT00000026303	0.409438	7.45906	2.02069	0.0433116	0.0866493	-4.81435	Egr1	Egr1	Early growth response protein 1 [Source:UniProtKB/Swiss-Prot;Acc:P08154] [ENSRNOT00000026303]
A_44_P551169	NM_001012018	-0.409315	8.53988	-2.02008	0.0433749	0.0866506	-4.81557	B4galt4	B4galt4	Rattus norvegicus UDP-Gal:betaGlcNAc beta 1,4-galactosyltransferase, polypeptide 4 (B4galt4), mRNA [NM_001012018]
A_44_P466189	NM_133569	0.409305	10.9156	2.02003	0.0433798	0.0866506	-4.81566	Angptl2	Angptl2	Rattus norvegicus angiopoietin-like 2 (Angptl2), mRNA [NM_133569]
A_42_P698150	NM_020078	-0.409245	7.02895	-2.01974	0.0434105	0.0866506	-4.81625	Adam1a	Adam1a	Rattus norvegicus a disintegrin and metallopeptidase domain 1a (Adam1a), mRNA [NM_020078]
A_64_P141742	NM_139337	0.409111	8.87004	2.01908	0.0434793	0.0866506	-4.81757	NA	Macrod1	Rattus norvegicus MACRO domain containing 1 (Macrod1), mRNA [NM_139337]
A_44_P410005	NM_001024743	-0.409092	10.5349	-2.01898	0.043489	0.0866506	-4.81776	Ugp2	Ugp2	Rattus norvegicus UDP-glucose pyrophosphorylase 2 (Ugp2), mRNA [NM_001024743]
A_44_P324482	NM_001025762	0.409068	9.20733	2.01887	0.0435013	0.0866506	-4.81799	Smyd3	Smyd3	Rattus norvegicus SET and MYND domain containing 3 (Smyd3), mRNA [NM_001025762]
A_64_P119941	A_64_P119941	0.409062	6.80368	2.01883	0.0435047	0.0866506	-4.81806	NA
A_42_P748891	NM_001013974	-0.409014	12.3184	-2.0186	0.0435292	0.0866506	-4.81853	NA	Ccdc47	Rattus norvegicus coiled-coil domain containing 47 (Ccdc47), mRNA [NM_001013974]
A_42_P748891	NM_001013974	-0.40898	12.654	-2.01843	0.0435463	0.0866506	-4.81886	NA	Ccdc47	Rattus norvegicus coiled-coil domain containing 47 (Ccdc47), mRNA [NM_001013974]
A_42_P559979	FQ221400	-0.408577	10.075	-2.01644	0.0437541	0.0870123	-4.82283	NA		Rattus norvegicus TL0ADA36YM24 mRNA sequence. [FQ221400]
A_42_P659466	NM_053973	-0.40849	9.1906	-2.01601	0.0437986	0.0870487	-4.82368	Rraga	Rraga	Rattus norvegicus Ras-related GTP binding A (Rraga), mRNA [NM_053973]
A_64_P014165	NM_001014113	-0.408388	9.13112	-2.01551	0.0438513	0.0870654	-4.82469	NA	Utp14a	Rattus norvegicus UTP14, U3 small nucleolar ribonucleoprotein, homolog A (yeast) (Utp14a), mRNA [NM_001014113]
A_44_P1015388	NM_001106771	0.408373	9.76631	2.01543	0.0438592	0.0870654	-4.82484	NA	Ankrd24	Rattus norvegicus ankyrin repeat domain 24 (Ankrd24), mRNA [NM_001106771]
A_64_P154297	NM_001191709	0.408285	8.80843	2.015	0.0439046	0.0871035	-4.8257	NA	Iqgap3	Rattus norvegicus IQ motif containing GTPase activating protein 3 (Iqgap3), mRNA [NM_001191709]
A_44_P652890	NM_001033903	-0.407954	8.42736	-2.01337	0.044076	0.0873493	-4.82895	Rpe	Rpe	Rattus norvegicus ribulose-5-phosphate-3-epimerase (Rpe), mRNA [NM_001033903]
A_42_P759043	NM_001134509	-0.407945	9.08432	-2.01332	0.0440809	0.0873493	-4.82904	NA	RGD1311783	Rattus norvegicus similar to RIKEN cDNA 2010012O05 (RGD1311783), mRNA [NM_001134509]
A_42_P644717	NM_001108927	-0.407855	6.59713	-2.01288	0.0441276	0.0873899	-4.82993	NA	Osbp	Rattus norvegicus oxysterol binding protein (Osbp), mRNA [NM_001108927]
A_64_P029551	NM_212466	0.407755	6.47552	2.01238	0.0441797	0.0874411	-4.83091	NA	Cfb	Rattus norvegicus complement factor B (Cfb), mRNA [NM_212466]
A_42_P792382	NM_017257	0.407666	14.4547	2.01194	0.0442258	0.0874804	-4.83178	NA	Psme2	Rattus norvegicus proteasome (prosome, macropain) activator subunit 2 (Psme2), mRNA [NM_017257]
A_64_P018726	NM_053420	-0.407476	11.8716	-2.01101	0.0443248	0.0876156	-4.83365	NA	Bnip3	Rattus norvegicus BCL2/adenovirus E1B interacting protein 3 (Bnip3), nuclear gene encoding mitochondrial protein, mRNA [NM_053420]
A_43_P11527	NM_012715	0.407434	9.00134	2.0108	0.0443467	0.0876156	-4.83406	Adm	Adm	Rattus norvegicus adrenomedullin (Adm), mRNA [NM_012715]
A_44_P466189	NM_133569	0.407154	11.0419	2.00942	0.0444929	0.0878506	-4.83681	Angptl2	Angptl2	Rattus norvegicus angiopoietin-like 2 (Angptl2), mRNA [NM_133569]
A_64_P019002	NM_001039006	-0.407033	9.66685	-2.00882	0.0445562	0.0878506	-4.83799	NA	Klhl25	Rattus norvegicus kelch-like 25 (Drosophila) (Klhl25), mRNA [NM_001039006]
A_44_P468239	NM_181629	-0.407032	7.36873	-2.00881	0.0445568	0.0878506	-4.838	Sgtb	Sgtb	Rattus norvegicus small glutamine-rich tetratricopeptide repeat (TPR)-containing, beta (Sgtb), mRNA [NM_181629]
A_43_P21003	NM_001033892	-0.406994	8.19796	-2.00863	0.0445767	0.0878506	-4.83838	Cpsf3l	Cpsf3l	Rattus norvegicus cleavage and polyadenylation specific factor 3-like (Cpsf3l), mRNA [NM_001033892]
A_42_P759043	NM_001134509	-0.406954	9.03418	-2.00843	0.0445974	0.0878506	-4.83876	NA	RGD1311783	Rattus norvegicus similar to RIKEN cDNA 2010012O05 (RGD1311783), mRNA [NM_001134509]
A_64_P088136	ENSRNOT00000060481	0.406605	8.38971	2.00671	0.0447806	0.0881593	-4.84218	NA		Troponin T, cardiac muscle [Source:UniProtKB/Swiss-Prot;Acc:P50753] [ENSRNOT00000060481]
A_42_P821316	NM_001108956	0.406488	8.473	2.00613	0.0448424	0.0882289	-4.84333	NA	Elf5	Rattus norvegicus E74-like factor 5 (Elf5), mRNA [NM_001108956]
A_44_P506124	XM_222590	0.406201	12.1275	2.00471	0.0449935	0.088474	-4.84614	NA		Rattus norvegicus similar to Proteasome activator complex subunit 2 (Proteasome activator 28-beta subunit) (PA28beta) (PA28b) (Activator of multicatalytic protease subunit 2) (11S regulator complex beta subunit) (REG-beta) (LOC304754), mRNA [XM_222590]
A_44_P996774	NM_001008335	-0.406076	12.9503	-2.0041	0.0450595	0.0885515	-4.84736	Eif4a2	Eif4a2	Rattus norvegicus eukaryotic translation initiation factor 4A, isoform 2 (Eif4a2), mRNA [NM_001008335]
A_42_P738549	NM_031670	0.405944	15.1467	2.00345	0.0451293	0.0886364	-4.84865	Napsa	Napsa	Rattus norvegicus napsin A aspartic peptidase (Napsa), mRNA [NM_031670]
A_44_P956272	NM_017107	0.405667	8.4058	2.00208	0.045276	0.0888722	-4.85135	Ogt	Ogt	Rattus norvegicus O-linked N-acetylglucosamine (GlcNAc) transferase (UDP-N-acetylglucosamine:polypeptide-N-acetylglucosaminyl transferase) (Ogt), mRNA [NM_017107]
A_44_P291028	NM_001108692	0.405593	8.26475	2.00171	0.0453157	0.0888724	-4.85208	NA	Arhgef19	Rattus norvegicus Rho guanine nucleotide exchange factor (GEF) 19 (Arhgef19), mRNA [NM_001108692]
A_64_P018071	NM_001025682	-0.405567	9.92136	-2.00158	0.0453295	0.0888724	-4.85234	NA	Cdr2	Rattus norvegicus cerebellar degeneration-related 2 (Cdr2), mRNA [NM_001025682]
A_64_P292165	NM_053418	-0.405467	10.9436	-2.00109	0.0453827	0.088909	-4.85332	NA	Ufd1l	Rattus norvegicus ubiquitin fusion degradation 1 like (yeast) (Ufd1l), mRNA [NM_053418]
A_42_P629500	NM_031599	-0.405412	7.97215	-2.00082	0.0454118	0.088909	-4.85385	NA	Eif2ak3	Rattus norvegicus eukaryotic translation initiation factor 2 alpha kinase 3 (Eif2ak3), mRNA [NM_031599]
A_64_P345922	NM_001191882	-0.405335	7.08464	-2.00044	0.0454526	0.088909	-4.8546	NA	Nphp3	Rattus norvegicus nephronophthisis 3 (adolescent) (Nphp3), mRNA [NM_001191882]
A_42_P559979	FQ221400	-0.405331	10.1195	-2.00042	0.0454548	0.088909	-4.85464	NA		Rattus norvegicus TL0ADA36YM24 mRNA sequence. [FQ221400]
A_64_P130515	ENSRNOT00000041250	-0.405177	8.8241	-1.99966	0.0455369	0.0889602	-4.85614	NA		Uncharacterized protein [Source:UniProtKB/TrEMBL;Acc:D4A391] [ENSRNOT00000066991]
A_64_P030904	NM_001107023	0.405175	9.3544	1.99965	0.0455378	0.0889602	-4.85616	NA	Rab11fip4	Rattus norvegicus RAB11 family interacting protein 4 (class II) (Rab11fip4), mRNA [NM_001107023]
A_64_P000934	NM_001127523	0.405132	11.208	1.99944	0.0455611	0.0889602	-4.85658	NA	Mis18a	Rattus norvegicus protein Mis18-alpha (Mis18a), mRNA [NM_001127523]
A_42_P792382	NM_017257	0.404983	14.6199	1.9987	0.0456403	0.0890628	-4.85803	NA	Psme2	Rattus norvegicus proteasome (prosome, macropain) activator subunit 2 (Psme2), mRNA [NM_017257]
A_64_P121086	NM_031722	-0.404873	13.7832	-1.99816	0.0456992	0.0891254	-4.8591	NA	Tmed2	Rattus norvegicus transmembrane emp24 domain trafficking protein 2 (Tmed2), mRNA [NM_031722]
A_42_P619114	NM_001014204	-0.404605	11.2149	-1.99684	0.0458428	0.0893533	-4.86172	Dnajc22	Dnajc22	Rattus norvegicus DnaJ (Hsp40) homolog, subfamily C, member 22 (Dnajc22), mRNA [NM_001014204]
A_44_P233080	ENSRNOT00000026303	0.404377	7.52439	1.99571	0.0459653	0.0895397	-4.86394	Egr1	Egr1	Early growth response protein 1 [Source:UniProtKB/Swiss-Prot;Acc:P08154] [ENSRNOT00000026303]
A_42_P558354	NM_001007686	0.404234	10.0116	1.99501	0.046042	0.0896366	-4.86533	NA	Cln8	Rattus norvegicus ceroid-lipofuscinosis, neuronal 8 (Cln8), mRNA [NM_001007686]
A_64_P061061	NM_001109177	-0.404157	7.99636	-1.99463	0.0460835	0.089665	-4.86608	NA	Lmbrd2	Rattus norvegicus LMBR1 domain containing 2 (Lmbrd2), mRNA [NM_001109177]
A_42_P619926	NM_001106578	-0.404106	8.01645	-1.99438	0.0461109	0.0896661	-4.86657	NA	Sema3c	Rattus norvegicus sema domain, immunoglobulin domain (Ig), short basic domain, secreted, (semaphorin) 3C (Sema3c), mRNA [NM_001106578]
A_43_P10367	ENSRNOT00000020951	0.403946	10.9651	1.99359	0.0461971	0.0897813	-4.86813	Coro2b	Coro2b	Coro2b protein [Source:UniProtKB/TrEMBL;Acc:Q5EB67] [ENSRNOT00000020951]
A_64_P138390	A_64_P138390	0.403736	11.6847	1.99255	0.0463109	0.0899499	-4.87018	NA
A_42_P603716	TC596010	-0.403654	11.0656	-1.99214	0.0463553	0.0899837	-4.87097	NA		SC23A_MOUSE (Q01405) Protein transport protein Sec23A (SEC23-related protein A), complete [TC596010]
A_44_P730251	NM_001127544	-0.40288	11.0154	-1.98832	0.0467758	0.0907472	-4.87849	NA	Slc25a24	Rattus norvegicus solute carrier family 25 (mitochondrial carrier, phosphate carrier), member 24 (Slc25a24), nuclear gene encoding mitochondrial protein, mRNA [NM_001127544]
A_42_P576446	NM_001107673	-0.402507	8.97987	-1.98649	0.0469795	0.0910893	-4.8821	NA	Slc7a11	Rattus norvegicus solute carrier family 7 (cationic amino acid transporter, y+ system), member 11 (Slc7a11), mRNA [NM_001107673]
A_64_P010393	NM_053363	-0.402355	9.01996	-1.98574	0.0470628	0.0911978	-4.88358	NA	Clcn3	Rattus norvegicus chloride channel 3 (Clcn3), mRNA [NM_053363]
A_64_P132014	NM_001107164	-0.402287	7.34312	-1.9854	0.0471004	0.0912177	-4.88424	NA	Klf1	Rattus norvegicus Kruppel-like factor 1 (erythroid) (Klf1), mRNA [NM_001107164]
A_44_P346599	NM_019368	-0.402232	10.1978	-1.98513	0.0471305	0.091223	-4.88477	Bet1l	Bet1l	Rattus norvegicus blocked early in transport 1 homolog (S. cerevisiae) like (Bet1l), mRNA [NM_019368]
A_42_P767737	AY724480	-0.401978	10.1852	-1.98387	0.0472701	0.0913936	-4.88723	Spcs3	Spcs3	Rattus norvegicus clone UI-R-FJ0-cpu-m-15-0-UI unknown mRNA. [AY724480]
A_64_P046552	NM_001025692	0.401972	8.49944	1.98384	0.0472735	0.0913936	-4.88729	NA	Sdcbp2	Rattus norvegicus syndecan binding protein (syntenin) 2 (Sdcbp2), mRNA [NM_001025692]
A_42_P648200	NM_001037356	-0.401858	8.81557	-1.98328	0.0473358	0.0914611	-4.88839	Pak1ip1	Pak1ip1	Rattus norvegicus PAK1 interacting protein 1 (Pak1ip1), mRNA [NM_001037356]
A_43_P11527	NM_012715	0.401667	9.03114	1.98234	0.0474413	0.0916117	-4.89024	Adm	Adm	Rattus norvegicus adrenomedullin (Adm), mRNA [NM_012715]
A_64_P085837	NM_012839	-0.40151	12.6533	-1.98156	0.0475281	0.0917262	-4.89176	NA	Cycs	Rattus norvegicus cytochrome c, somatic (Cycs), nuclear gene encoding mitochondrial protein, mRNA [NM_012839]
A_64_P030015	ENSRNOT00000042415	0.401056	9.97817	1.97932	0.04778	0.0921589	-4.89615	NA		PREDICTED: Rattus norvegicus pro-histogranin (LOC502940), miscRNA [XR_009615]
A_44_P302676	XM_221003	-0.400971	12.4253	-1.9789	0.0478271	0.0921966	-4.89697	NA		Rattus norvegicus similar to RIKEN cDNA 3110001N18 (LOC303576), mRNA [XM_221003]
A_42_P760741	NM_001109107	-0.40085	11.2234	-1.9783	0.0478944	0.092252	-4.89814	NA	Slc35e1	Rattus norvegicus solute carrier family 35, member E1 (Slc35e1), mRNA [NM_001109107]
A_64_P069241	NM_053464	-0.40078	13.2733	-1.97796	0.047933	0.092252	-4.89881	NA	Srm	Rattus norvegicus spermidine synthase (Srm), mRNA [NM_053464]
A_42_P748891	NM_001013974	-0.400747	12.1787	-1.9778	0.0479516	0.092252	-4.89913	NA	Ccdc47	Rattus norvegicus coiled-coil domain containing 47 (Ccdc47), mRNA [NM_001013974]
A_64_P059545	NM_053477	0.40072	10.4802	1.97766	0.0479666	0.092252	-4.89939	NA	Mlycd	Rattus norvegicus malonyl-CoA decarboxylase (Mlycd), nuclear gene encoding mitochondrial protein, mRNA [NM_053477]
A_42_P488000	NM_001108479	0.400638	8.62828	1.97726	0.0480122	0.0922865	-4.90018	NA	Vstm2b	Rattus norvegicus V-set and transmembrane domain containing 2B (Vstm2b), mRNA [NM_001108479]
A_64_P082446	NM_001109562	0.400062	11.1913	1.97442	0.0483344	0.0927886	-4.90573	NA	Gpr137	Rattus norvegicus G protein-coupled receptor 137 (Gpr137), mRNA [NM_001109562]
A_44_P1033985	TC617399	0.400061	7.89861	1.97441	0.0483348	0.0927886	-4.90574	Mast4		AW920953 EST352257 Rat gene index, normalized rat, norvegicus, Bento Soares Rattus norvegicus cDNA clone RGIHK22 5' end, mRNA sequence [AW920953]
A_64_P040695	NM_001106319	-0.400022	10.2967	-1.97422	0.048357	0.0927886	-4.90612	NA	Cars	Rattus norvegicus cysteinyl-tRNA synthetase (Cars), mRNA [NM_001106319]
A_44_P387182	NM_001108976	0.399636	9.05139	1.97232	0.0485736	0.0931506	-4.90983	NA	Lsm10	Rattus norvegicus LSM10, U7 small nuclear RNA associated (Lsm10), mRNA [NM_001108976]
A_43_P18275	NM_001135596	-0.399564	8.31303	-1.97196	0.0486145	0.0931554	-4.91053	NA	Agfg1	Rattus norvegicus ArfGAP with FG repeats 1 (Agfg1), mRNA [NM_001135596]
A_42_P486964	NM_133591	0.399533	10.407	1.9718	0.048632	0.0931554	-4.91083	Rph3al	Rph3al	Rattus norvegicus rabphilin 3A-like (without C2 domains) (Rph3al), mRNA [NM_133591]
A_42_P648200	NM_001037356	-0.399333	9.11954	-1.97082	0.0487444	0.0933171	-4.91274	Pak1ip1	Pak1ip1	Rattus norvegicus PAK1 interacting protein 1 (Pak1ip1), mRNA [NM_001037356]
A_42_P488000	NM_001108479	0.399249	8.45425	1.97041	0.0487918	0.0933542	-4.91355	NA	Vstm2b	Rattus norvegicus V-set and transmembrane domain containing 2B (Vstm2b), mRNA [NM_001108479]
A_42_P650709	NM_001008288	0.39909	9.89961	1.96962	0.0488819	0.0934729	-4.91508	RGD1306954	RGD1306954	Rattus norvegicus similar to RIKEN cDNA 1110004E09 (RGD1306954), mRNA [NM_001008288]
A_44_P238642	NM_001127201	-0.399012	9.05635	-1.96923	0.0489262	0.093494	-4.91583	NA	Tbpl1	Rattus norvegicus TATA box binding protein-like 1 (Tbpl1), mRNA [NM_001127201]
A_42_P488000	NM_001108479	0.398972	8.57667	1.96904	0.048949	0.093494	-4.91622	NA	Vstm2b	Rattus norvegicus V-set and transmembrane domain containing 2B (Vstm2b), mRNA [NM_001108479]
A_64_P135182	NM_001008348	-0.398833	7.4204	-1.96835	0.0490277	0.0935907	-4.91755	NA	Frmd8	Rattus norvegicus FERM domain containing 8 (Frmd8), mRNA [NM_001008348]
A_42_P559979	FQ221400	-0.398606	10.2536	-1.96723	0.0491564	0.0937826	-4.91973	NA		Rattus norvegicus TL0ADA36YM24 mRNA sequence. [FQ221400]
A_42_P760741	NM_001109107	-0.398471	11.3364	-1.96657	0.0492332	0.0938755	-4.92102	NA	Slc35e1	Rattus norvegicus solute carrier family 35, member E1 (Slc35e1), mRNA [NM_001109107]
A_64_P141549	NM_001103352	0.398088	10.3675	1.96467	0.049452	0.0942387	-4.9247	NA	Kifc3	Rattus norvegicus kinesin family member C3 (Kifc3), mRNA [NM_001103352]
A_43_P11527	NM_012715	0.397887	9.16627	1.96368	0.0495667	0.0944033	-4.92662	Adm	Adm	Rattus norvegicus adrenomedullin (Adm), mRNA [NM_012715]
A_44_P806840	NM_001013175	0.397725	8.60674	1.96289	0.0496595	0.0945261	-4.92817	Apol3	Apol3	Rattus norvegicus apolipoprotein L, 3 (Apol3), mRNA [NM_001013175]
A_44_P409518	NM_057188	0.397671	9.26039	1.96262	0.0496907	0.0945314	-4.92869	Gmpr	Gmpr	Rattus norvegicus guanosine monophosphate reductase (Gmpr), mRNA [NM_057188]
A_43_P17424	NM_001024741	0.397508	11.5735	1.96181	0.0497842	0.0946552	-4.93025	Chaf1b	Chaf1b	Rattus norvegicus chromatin assembly factor 1, subunit B (p60) (Chaf1b), mRNA [NM_001024741]
A_64_P096089	NM_133572	0.397436	9.94419	1.96146	0.0498258	0.0946804	-4.93095	NA	Cdc25b	Rattus norvegicus cell division cycle 25 homolog B (S. pombe) (Cdc25b), mRNA [NM_133572]
A_44_P686876	NM_001109037	0.397374	9.18323	1.96115	0.0498614	0.0946941	-4.93154	NA	Gemin4	Rattus norvegicus gem (nuclear organelle) associated protein 4 (Gemin4), mRNA [NM_001109037]
A_64_P039472	ENSRNOT00000054978	-0.397108	8.32632	-1.95984	0.0500146	0.094931	-4.93408	NA	RGD1307410	RGD1307410 protein [Source:UniProtKB/TrEMBL;Acc:Q5EB78] [ENSRNOT00000054978]
A_42_P721270	NM_030866	0.396686	11.3411	1.95776	0.0502586	0.0952498	-4.93811	NA	Nfix	Rattus norvegicus nuclear factor I/X (CCAAT-binding transcription factor) (Nfix), mRNA [NM_030866]
A_42_P721270	NM_030866	0.396647	11.1291	1.95756	0.0502816	0.0952498	-4.93849	NA	Nfix	Rattus norvegicus nuclear factor I/X (CCAAT-binding transcription factor) (Nfix), mRNA [NM_030866]
A_44_P1015178	NM_001108818	-0.396618	11.3014	-1.95742	0.0502983	0.0952498	-4.93877	NA	RGD1562502	Rattus norvegicus similar to RIKEN cDNA 2610029G23 (RGD1562502), mRNA [NM_001108818]
A_43_P21699	NM_001005883	-0.3966	7.83006	-1.95733	0.0503087	0.0952498	-4.93894	Pi4k2b	Pi4k2b	Rattus norvegicus phosphatidylinositol 4-kinase type 2 beta (Pi4k2b), mRNA [NM_001005883]
A_64_P151071	NM_017268	-0.396571	11.8901	-1.95719	0.0503255	0.0952498	-4.93922	NA	Hmgcs1	Rattus norvegicus 3-hydroxy-3-methylglutaryl-Coenzyme A synthase 1 (soluble) (Hmgcs1), mRNA [NM_017268]
A_64_P059545	NM_053477	0.396068	10.5876	1.9547	0.0506181	0.0957492	-4.94402	NA	Mlycd	Rattus norvegicus malonyl-CoA decarboxylase (Mlycd), nuclear gene encoding mitochondrial protein, mRNA [NM_053477]
A_43_P11616	NM_012912	-0.395834	11.663	-1.95355	0.0507544	0.0959526	-4.94625	Atf3	Atf3	Rattus norvegicus activating transcription factor 3 (Atf3), mRNA [NM_012912]
A_42_P738549	NM_031670	0.395689	15.1456	1.95283	0.0508392	0.0959754	-4.94763	Napsa	Napsa	Rattus norvegicus napsin A aspartic peptidase (Napsa), mRNA [NM_031670]
A_44_P175041	NM_145775	0.395677	8.45419	1.95278	0.050846	0.0959754	-4.94774	Nr1d1	Nr1d1	Rattus norvegicus nuclear receptor subfamily 1, group D, member 1 (Nr1d1), transcript variant 2, mRNA [NM_145775]
A_64_P119169	XM_001059344	0.395666	10.6123	1.95272	0.0508529	0.0959754	-4.94785	NA	LOC684270	PREDICTED: Rattus norvegicus similar to isochorismatase domain containing 2, transcript variant 2 (LOC684270), mRNA [XM_001059344]
A_44_P518500	NM_001108112	0.395604	10.3847	1.95242	0.0508888	0.0959888	-4.94843	NA	Racgap1	Rattus norvegicus Rac GTPase-activating protein 1 (Racgap1), mRNA [NM_001108112]
A_42_P619114	NM_001014204	-0.395486	11.3462	-1.95183	0.050958	0.0960545	-4.94956	Dnajc22	Dnajc22	Rattus norvegicus DnaJ (Hsp40) homolog, subfamily C, member 22 (Dnajc22), mRNA [NM_001014204]
A_44_P484889	NM_001136124	0.395446	11.3345	1.95164	0.0509812	0.0960545	-4.94994	Ifitm3	Ifitm3	Rattus norvegicus interferon induced transmembrane protein 3 (Ifitm3), mRNA [NM_001136124]
A_42_P708593	NM_031678	-0.395362	7.16017	-1.95122	0.0510305	0.0960931	-4.95074	Per2	Per2	Rattus norvegicus period homolog 2 (Drosophila) (Per2), mRNA [NM_031678]
A_64_P031640	NM_001134698	0.394674	11.1619	1.94782	0.051436	0.0967763	-4.95729	NA	Aldh4a1	Rattus norvegicus aldehyde dehydrogenase 4 family, member A1 (Aldh4a1), nuclear gene encoding mitochondrial protein, mRNA [NM_001134698]
A_44_P332422	NM_138900	0.394648	6.97707	1.9477	0.0514514	0.0967763	-4.95754	C1s	C1s	Rattus norvegicus complement component 1, s subcomponent (C1s), mRNA [NM_138900]
A_64_P063893	ENSRNOT00000042416	-0.394404	8.50806	-1.9465	0.0515953	0.0969746	-4.95985	NA		PREDICTED: Rattus norvegicus hypothetical protein LOC100363159 (LOC100363159), mRNA [XM_002728167]
A_64_P103174	NM_001003929	0.394371	8.27343	1.94633	0.051615	0.0969746	-4.96016	NA	Cntfr	Rattus norvegicus ciliary neurotrophic factor receptor (Cntfr), mRNA [NM_001003929]
A_42_P603716	TC596010	-0.394059	10.9976	-1.94479	0.0518003	0.0972647	-4.96313	NA		SC23A_MOUSE (Q01405) Protein transport protein Sec23A (SEC23-related protein A), complete [TC596010]
A_42_P767737	AY724480	-0.393927	10.1634	-1.94414	0.0518784	0.0972647	-4.96437	Spcs3	Spcs3	Rattus norvegicus clone UI-R-FJ0-cpu-m-15-0-UI unknown mRNA. [AY724480]
A_64_P001344	TC592330	-0.39392	8.78064	-1.9441	0.051883	0.0972647	-4.96445	NA		Q8BUD8_MOUSE (Q8BUD8) 10 days lactation, adult female mammary gland cDNA, RIKEN full-length enriched library, clone:D730020H24 product:ZINC FINGER PROTEIN homolog (Muscleblind-like 2, isoform 1), partial (9%) [TC592330]
A_44_P996393	NM_053604	-0.393914	7.80136	-1.94408	0.0518862	0.0972647	-4.9645	Mgat2	Mgat2	Rattus norvegicus mannosyl (alpha-1,6-)-glycoprotein beta-1,2-N-acetylglucosaminyltransferase (Mgat2), mRNA [NM_053604]
A_64_P016500	NM_001106471	-0.393823	9.18832	-1.94363	0.0519406	0.097312	-4.96536	NA	Papss1	Rattus norvegicus 3'-phosphoadenosine 5'-phosphosulfate synthase 1 (Papss1), mRNA [NM_001106471]
A_42_P550264	NM_001014207	-0.393596	8.64188	-1.94251	0.0520757	0.0975102	-4.96751	NA	Taf1d	Rattus norvegicus TATA box binding protein (Tbp)-associated factor, RNA polymerase I, D (Taf1d), mRNA [NM_001014207]
A_64_P051771	A_64_P051771	-0.393382	7.92293	-1.94145	0.0522039	0.0976954	-4.96954	NA
A_44_P357338	NM_031579	-0.393159	7.48689	-1.94035	0.0523371	0.0978898	-4.97165	Ptp4a1	Ptp4a1	Rattus norvegicus protein tyrosine phosphatase type IVA, member 1 (Ptp4a1), mRNA [NM_031579]
A_42_P667100	NM_001013932	0.39303	8.88071	1.93971	0.0524148	0.0979802	-4.97288	Fggy	Fggy	Rattus norvegicus FGGY carbohydrate kinase domain containing (Fggy), mRNA [NM_001013932]
A_44_P172645	NM_053343	0.392923	6.76285	1.93918	0.0524792	0.0980455	-4.97389	Dclk1	Dclk1	Rattus norvegicus doublecortin-like kinase 1 (Dclk1), transcript variant 1, mRNA [NM_053343]
A_42_P627950	XM_236444	-0.392814	10.1025	-1.93865	0.0525445	0.0980994	-4.97492	NA	Myo6	PREDICTED: Rattus norvegicus myosin VI (Myo6), mRNA [XM_236444]
A_64_P092718	NM_012512	0.392745	14.2822	1.9383	0.052586	0.0980994	-4.97557	NA	B2m	Rattus norvegicus beta-2 microglobulin (B2m), mRNA [NM_012512]
A_42_P552341	NM_053519	0.392728	9.43837	1.93822	0.0525964	0.0980994	-4.97574	NA	Sorl1	Rattus norvegicus sortilin-related receptor, LDLR class A repeats-containing (Sorl1), mRNA [NM_053519]
A_42_P748891	NM_001013974	-0.392558	12.1319	-1.93738	0.0526986	0.0982351	-4.97734	NA	Ccdc47	Rattus norvegicus coiled-coil domain containing 47 (Ccdc47), mRNA [NM_001013974]
A_42_P759043	NM_001134509	-0.392458	9.05617	-1.93689	0.0527589	0.0982926	-4.97829	NA	RGD1311783	Rattus norvegicus similar to RIKEN cDNA 2010012O05 (RGD1311783), mRNA [NM_001134509]
A_42_P550344	NM_053400	0.392297	8.38463	1.93609	0.0528563	0.0983883	-4.97981	Tle3	Tle3	Rattus norvegicus transducin-like enhancer of split 3 (E(sp1) homolog, Drosophila) (Tle3), mRNA [NM_053400]
A_64_P101553	NM_001107637	-0.392275	9.97168	-1.93599	0.0528693	0.0983883	-4.98001	NA	Sec63	Rattus norvegicus SEC63 homolog (S. cerevisiae) (Sec63), mRNA [NM_001107637]
A_42_P544601	NM_012515	0.392101	13.4073	1.93512	0.052975	0.098476	-4.98166	NA	Tspo	Rattus norvegicus translocator protein (Tspo), mRNA [NM_012515]
A_44_P118688	NM_133418	0.3921	10.0622	1.93512	0.0529755	0.098476	-4.98167	Slc25a10	Slc25a10	Rattus norvegicus solute carrier family 25 (mitochondrial carrier; dicarboxylate transporter), member 10 (Slc25a10), nuclear gene encoding mitochondrial protein, mRNA [NM_133418]
A_64_P138216	NM_024356	-0.391922	10.8248	-1.93425	0.0530829	0.0986205	-4.98334	NA	Gch1	Rattus norvegicus GTP cyclohydrolase 1 (Gch1), mRNA [NM_024356]
A_44_P445694	NM_001127298	0.391842	9.32379	1.93385	0.0531318	0.0986564	-4.9841	NA	Wdr91	Rattus norvegicus WD repeat domain 91 (Wdr91), mRNA [NM_001127298]
A_44_P897008	NM_001135742	0.391674	7.36364	1.93302	0.0532339	0.098791	-4.98569	Irgq	Irgq	Rattus norvegicus immunity-related GTPase family, Q (Irgq), mRNA [NM_001135742]
A_44_P1058158	NM_139255	0.391305	11.6938	1.9312	0.0534587	0.099153	-4.98917	Plbd2	Plbd2	Rattus norvegicus phospholipase B domain containing 2 (Plbd2), mRNA [NM_139255]
A_64_P130025	NM_032063	-0.391156	7.2372	-1.93046	0.0535497	0.0992666	-4.99057	NA	Dll1	Rattus norvegicus delta-like 1 (Drosophila) (Dll1), mRNA [NM_032063]
A_44_P233080	ENSRNOT00000026303	0.391094	7.60924	1.93016	0.0535875	0.0992813	-4.99116	Egr1	Egr1	Early growth response protein 1 [Source:UniProtKB/Swiss-Prot;Acc:P08154] [ENSRNOT00000026303]
A_42_P554066	NM_001044243	-0.390984	8.43859	-1.92961	0.0536548	0.0993508	-4.99219	Tasp1	Tasp1	Rattus norvegicus taspase, threonine aspartase 1 (Tasp1), mRNA [NM_001044243]
A_42_P644717	NM_001108927	-0.390777	6.54739	-1.92859	0.0537813	0.0995297	-4.99414	NA	Osbp	Rattus norvegicus oxysterol binding protein (Osbp), mRNA [NM_001108927]
A_42_P559979	FQ221400	-0.390567	10.0838	-1.92756	0.0539101	0.0996594	-4.99611	NA		Rattus norvegicus TL0ADA36YM24 mRNA sequence. [FQ221400]
A_43_P21341	NM_001107905	-0.390566	6.89312	-1.92755	0.0539112	0.0996594	-4.99613	NA	Ubxn2b	Rattus norvegicus UBX domain protein 2B (Ubxn2b), mRNA [NM_001107905]
A_44_P245305	NM_199385	-0.390497	11.7354	-1.92721	0.0539531	0.0996599	-4.99677	Dld	Dld	Rattus norvegicus dihydrolipoamide dehydrogenase (Dld), mRNA [NM_199385]
A_64_P002809	A_64_P002809	-0.390468	8.06594	-1.92707	0.0539712	0.0996599	-4.99705	NA
A_64_P092718	NM_012512	0.390292	14.4672	1.9262	0.0540793	0.0997625	-4.9987	NA	B2m	Rattus norvegicus beta-2 microglobulin (B2m), mRNA [NM_012512]
A_64_P159360	NM_053979	-0.39028	8.96282	-1.92614	0.0540867	0.0997625	-4.99881	NA	Arl5a	Rattus norvegicus ADP-ribosylation factor-like 5A (Arl5a), mRNA [NM_053979]
A_44_P577090	NM_001109204	0.390086	9.60139	1.92518	0.0542063	0.0999278	-5.00063	NA	Rad51	Rattus norvegicus RAD51 homolog (RecA homolog, E. coli) (S. cerevisiae) (Rad51), mRNA [NM_001109204]
A_44_P820573	XM_233975	0.389607	10.7361	1.92282	0.054503	0.100419	-5.00513	Hs1bp3	Hs1bp3	PREDICTED: Rattus norvegicus HCLS1 binding protein 3, transcript variant 2 (Hs1bp3), mRNA [XM_233975]
A_64_P052110	NM_001012016	-0.389334	8.67042	-1.92147	0.054672	0.100646	-5.00769	NA	Tbccd1	Rattus norvegicus TBCC domain containing 1 (Tbccd1), mRNA [NM_001012016]
A_42_P748891	NM_001013974	-0.389233	12.1932	-1.92097	0.0547352	0.100646	-5.00864	NA	Ccdc47	Rattus norvegicus coiled-coil domain containing 47 (Ccdc47), mRNA [NM_001013974]
A_42_P597322	NM_001103357	0.389215	8.49448	1.92088	0.0547464	0.100646	-5.00881	NA	LOC100125367	Rattus norvegicus hypothetical protein LOC100125367 (LOC100125367), mRNA [NM_001103357]
A_44_P433739	ENSRNOT00000021132	0.389214	9.82841	1.92088	0.054747	0.100646	-5.00882	Wdr34		WD repeat domain 34 [Source:UniProtKB/TrEMBL;Acc:Q66H05] [ENSRNOT00000021132]
A_64_P042718	A_64_P042718	0.389024	7.18702	1.91994	0.0548654	0.100808	-5.0106	NA
A_42_P760741	NM_001109107	-0.388919	11.3891	-1.91942	0.0549307	0.100868	-5.01158	NA	Slc35e1	Rattus norvegicus solute carrier family 35, member E1 (Slc35e1), mRNA [NM_001109107]
A_42_P597322	NM_001103357	0.388875	8.71347	1.9192	0.0549585	0.100868	-5.012	NA	LOC100125367	Rattus norvegicus hypothetical protein LOC100125367 (LOC100125367), mRNA [NM_001103357]
A_64_P158133	NM_134346	-0.388657	10.673	-1.91813	0.0550946	0.101062	-5.01403	NA	Rap1b	Rattus norvegicus RAP1B, member of RAS oncogene family (Rap1b), mRNA [NM_134346]
A_43_P14062	NM_017258	0.388404	12.49	1.91688	0.0552531	0.101257	-5.0164	Btg1	Btg1	Rattus norvegicus B-cell translocation gene 1, anti-proliferative (Btg1), mRNA [NM_017258]
A_42_P760741	NM_001109107	-0.38839	11.1695	-1.91681	0.0552616	0.101257	-5.01653	NA	Slc35e1	Rattus norvegicus solute carrier family 35, member E1 (Slc35e1), mRNA [NM_001109107]
A_64_P111816	A_64_P111816	-0.388265	9.73178	-1.91619	0.0553404	0.101315	-5.0177	NA
A_44_P412710	NM_001025423	0.388227	6.76558	1.91601	0.055364	0.101315	-5.01805	Adhfe1	Adhfe1	Rattus norvegicus alcohol dehydrogenase, iron containing, 1 (Adhfe1), nuclear gene encoding mitochondrial protein, mRNA [NM_001025423]
A_64_P100963	XR_085785	0.388195	10.2736	1.91585	0.0553841	0.101315	-5.01835	NA	Ncaph	PREDICTED: Rattus norvegicus non-SMC condensin I complex, subunit H (Ncaph), miscRNA [XR_085785]
A_42_P792382	NM_017257	0.388014	14.3073	1.91496	0.055498	0.101467	-5.02004	NA	Psme2	Rattus norvegicus proteasome (prosome, macropain) activator subunit 2 (Psme2), mRNA [NM_017257]
A_44_P546537	NM_021663	-0.387966	11.4757	-1.91472	0.0555285	0.101467	-5.0205	Nucb2	Nucb2	Rattus norvegicus nucleobindin 2 (Nucb2), mRNA [NM_021663]
A_44_P165989	NM_001014161	0.387739	15.0735	1.9136	0.0556716	0.101673	-5.02262	Idh2	Idh2	Rattus norvegicus isocitrate dehydrogenase 2 (NADP+), mitochondrial (Idh2), nuclear gene encoding mitochondrial protein, mRNA [NM_001014161]
A_64_P042283	NM_001110860	-0.387594	8.37446	-1.91288	0.0557631	0.101784	-5.02397	NA	Crem	Rattus norvegicus cAMP responsive element modulator (Crem), transcript variant 3, mRNA [NM_001110860]
A_44_P994095	NM_001034911	-0.387291	10.4077	-1.91139	0.0559545	0.102078	-5.02679	Ubfd1	Ubfd1	Rattus norvegicus ubiquitin family domain containing 1 (Ubfd1), mRNA [NM_001034911]
A_44_P481381	NM_012491	0.387224	8.83542	1.91106	0.0559969	0.102099	-5.02741	Add2	Add2	Rattus norvegicus adducin 2 (beta) (Add2), transcript variant 2, mRNA [NM_012491]
A_42_P784614	NM_031721	0.386993	7.40006	1.90992	0.0561439	0.102311	-5.02957	Htra1	Htra1	Rattus norvegicus HtrA serine peptidase 1 (Htra1), mRNA [NM_031721]
A_42_P558354	NM_001007686	0.386732	9.9705	1.90863	0.05631	0.102558	-5.03201	NA	Cln8	Rattus norvegicus ceroid-lipofuscinosis, neuronal 8 (Cln8), mRNA [NM_001007686]
A_64_P041872	NM_017264	0.38649	14.1979	1.90744	0.0564642	0.102783	-5.03426	NA	Psme1	Rattus norvegicus proteasome (prosome, macropain) activator subunit 1 (Psme1), mRNA [NM_017264]
A_42_P502621	NM_024401	-0.386358	6.12272	-1.90679	0.0565484	0.10285	-5.03548	Avil	Avil	Rattus norvegicus advillin (Avil), mRNA [NM_024401]
A_42_P629500	NM_031599	-0.386335	8.06918	-1.90667	0.056563	0.10285	-5.0357	NA	Eif2ak3	Rattus norvegicus eukaryotic translation initiation factor 2 alpha kinase 3 (Eif2ak3), mRNA [NM_031599]
A_42_P603716	TC596010	-0.386251	11.1039	-1.90625	0.0566173	0.102893	-5.03648	NA		SC23A_MOUSE (Q01405) Protein transport protein Sec23A (SEC23-related protein A), complete [TC596010]
A_64_P297256	ENSRNOT00000059498	-0.385954	6.8147	-1.90479	0.0568073	0.103113	-5.03924	NA
A_42_P603716	TC596010	-0.385941	10.9397	-1.90473	0.0568156	0.103113	-5.03936	NA		SC23A_MOUSE (Q01405) Protein transport protein Sec23A (SEC23-related protein A), complete [TC596010]
A_42_P462015	NM_001011943	0.385917	8.85244	1.90461	0.0568313	0.103113	-5.03959	Obfc1	Obfc1	Rattus norvegicus oligonucleotide/oligosaccharide-binding fold containing 1 (Obfc1), mRNA [NM_001011943]
A_42_P576446	NM_001107673	-0.3858	8.80504	-1.90403	0.0569063	0.103193	-5.04067	NA	Slc7a11	Rattus norvegicus solute carrier family 7 (cationic amino acid transporter, y+ system), member 11 (Slc7a11), mRNA [NM_001107673]
A_44_P730251	NM_001127544	-0.385599	10.9823	-1.90304	0.0570356	0.103335	-5.04254	NA	Slc25a24	Rattus norvegicus solute carrier family 25 (mitochondrial carrier, phosphate carrier), member 24 (Slc25a24), nuclear gene encoding mitochondrial protein, mRNA [NM_001127544]
A_42_P709423	NM_001012135	0.385582	6.74247	1.90295	0.0570467	0.103335	-5.0427	NA	Mlph	Rattus norvegicus melanophilin (Mlph), mRNA [NM_001012135]
A_64_P131899	NM_001012085	-0.385273	8.03786	-1.90143	0.0572455	0.103639	-5.04556	NA	Stam2	Rattus norvegicus signal transducing adaptor molecule (SH3 domain and ITAM motif) 2 (Stam2), mRNA [NM_001012085]
A_44_P896040	NM_001014164	0.384721	7.7995	1.8987	0.0576034	0.104225	-5.05068	Cybasc3	Cybasc3	Rattus norvegicus cytochrome b, ascorbate dependent 3 (Cybasc3), mRNA [NM_001014164]
A_64_P158441	NM_001106877	0.384677	7.66202	1.89849	0.0576318	0.104225	-5.05109	NA	Rfx2	Rattus norvegicus regulatory factor X, 2 (influences HLA class II expression) (Rfx2), mRNA [NM_001106877]
A_64_P087169	XM_341839	0.384504	10.1959	1.89764	0.0577442	0.104372	-5.05269	NA	Wtip	PREDICTED: Rattus norvegicus Wilms tumor 1 interacting protein (Wtip), mRNA [XM_341839]
A_44_P1026233	NM_001107819	0.384371	10.5736	1.89698	0.0578306	0.104471	-5.05392	NA	Tmem203	Rattus norvegicus transmembrane protein 203 (Tmem203), mRNA [NM_001107819]
A_44_P121446	NM_001007619	-0.383934	8.68993	-1.89482	0.0581161	0.10493	-5.05796	Tmed5	Tmed5	Rattus norvegicus transmembrane emp24 protein transport domain containing 5 (Tmed5), mRNA [NM_001007619]
A_44_P1017913	NM_001034143	0.383565	8.06007	1.893	0.0583579	0.10531	-5.06137	Dars2	Dars2	Rattus norvegicus aspartyl-tRNA synthetase 2 (mitochondrial) (Dars2), nuclear gene encoding mitochondrial protein, mRNA [NM_001034143]
A_44_P220481	NM_001034949	0.383398	7.79215	1.89218	0.0584676	0.105396	-5.06292	Tmco4	Tmco4	Rattus norvegicus transmembrane and coiled-coil domains 4 (Tmco4), mRNA [NM_001034949]
A_43_P12875	NM_053618	0.383396	8.03172	1.89216	0.0584692	0.105396	-5.06294	Bbs2	Bbs2	Rattus norvegicus Bardet-Biedl syndrome 2 (Bbs2), mRNA [NM_053618]
A_64_P086398	ENSRNOT00000011325	0.383345	7.01858	1.89192	0.0585023	0.105399	-5.0634	NA		Uncharacterized protein [Source:UniProtKB/TrEMBL;Acc:D4A7I7] [ENSRNOT00000011325]
A_42_P619926	NM_001106578	-0.383228	7.94721	-1.89133	0.0585797	0.105481	-5.06449	NA	Sema3c	Rattus norvegicus sema domain, immunoglobulin domain (Ig), short basic domain, secreted, (semaphorin) 3C (Sema3c), mRNA [NM_001106578]
A_43_P11527	NM_012715	0.38306	9.24854	1.89051	0.0586901	0.105623	-5.06604	Adm	Adm	Rattus norvegicus adrenomedullin (Adm), mRNA [NM_012715]
A_42_P702729	NM_001107557	-0.38298	8.93554	-1.89011	0.058743	0.105661	-5.06678	NA	RGD1306820	Rattus norvegicus similar to erythroid differentiation-related factor 1 (RGD1306820), mRNA [NM_001107557]
A_64_P015911	FQ231120	-0.382887	8.14884	-1.88966	0.058804	0.105714	-5.06763	NA		Rattus norvegicus TL0AEA7YD23 mRNA sequence. [FQ231120]
A_64_P042283	NM_001110860	-0.382792	8.34068	-1.88919	0.058867	0.10577	-5.06851	NA	Crem	Rattus norvegicus cAMP responsive element modulator (Crem), transcript variant 3, mRNA [NM_001110860]
A_44_P379991	XM_212955	-0.38258	9.58155	-1.88814	0.0590072	0.105965	-5.07046	RGD1564400	RGD1564400	Rattus norvegicus similar to Eukaryotic translation initiation factor 5 (eIF-5) (LOC295660), mRNA [XM_212955]
A_44_P686876	NM_001109037	0.382421	9.19984	1.88735	0.0591126	0.106097	-5.07192	NA	Gemin4	Rattus norvegicus gem (nuclear organelle) associated protein 4 (Gemin4), mRNA [NM_001109037]
A_42_P488000	NM_001108479	0.382371	8.61842	1.88711	0.059146	0.1061	-5.07239	NA	Vstm2b	Rattus norvegicus V-set and transmembrane domain containing 2B (Vstm2b), mRNA [NM_001108479]
A_42_P561597	NM_001106486	-0.382196	10.6499	-1.88624	0.0592624	0.106251	-5.074	NA	Dnajc10	Rattus norvegicus DnaJ (Hsp40) homolog, subfamily C, member 10 (Dnajc10), mRNA [NM_001106486]
A_64_P084767	NM_001108493	0.382085	8.78599	1.88569	0.0593362	0.106327	-5.07502	NA	RGD1561459	Rattus norvegicus similar to RIKEN cDNA 1810020D17 (RGD1561459), mRNA [NM_001108493]
A_44_P230697	ENSRNOT00000040854	-0.381869	6.77133	-1.88463	0.0594798	0.106507	-5.077	Igdcc4		Nope protein [Source:UniProtKB/TrEMBL;Acc:B5DFA9] [ENSRNOT00000040854]
A_64_P098334	NM_001106671	0.381837	9.22579	1.88447	0.059501	0.106507	-5.0773	NA	Ttc22	Rattus norvegicus tetratricopeptide repeat domain 22 (Ttc22), mRNA [NM_001106671]
A_64_P039432	NM_001106913	-0.381782	9.98164	-1.8842	0.0595377	0.106516	-5.0778	NA	Clk1	Rattus norvegicus CDC-like kinase 1 (Clk1), mRNA [NM_001106913]
A_44_P245305	NM_199385	-0.3817	11.8134	-1.8838	0.0595924	0.106557	-5.07855	Dld	Dld	Rattus norvegicus dihydrolipoamide dehydrogenase (Dld), mRNA [NM_199385]
A_42_P550344	NM_053400	0.381196	8.39008	1.88131	0.0599303	0.106971	-5.08319	Tle3	Tle3	Rattus norvegicus transducin-like enhancer of split 3 (E(sp1) homolog, Drosophila) (Tle3), mRNA [NM_053400]
A_42_P597322	NM_001103357	0.381169	8.46776	1.88117	0.0599482	0.106971	-5.08344	NA	LOC100125367	Rattus norvegicus hypothetical protein LOC100125367 (LOC100125367), mRNA [NM_001103357]
A_42_P726743	NM_001108985	0.381167	8.74896	1.88116	0.0599498	0.106971	-5.08346	NA	Adck1	Rattus norvegicus aarF domain containing kinase 1 (Adck1), mRNA [NM_001108985]
A_44_P559348	NM_001031640	-0.381162	12.0389	-1.88114	0.0599526	0.106971	-5.0835	Eif3b	Eif3b	Rattus norvegicus eukaryotic translation initiation factor 3, subunit B (Eif3b), mRNA [NM_001031640]
A_64_P159360	NM_053979	-0.380946	8.81093	-1.88008	0.0600978	0.107172	-5.08548	NA	Arl5a	Rattus norvegicus ADP-ribosylation factor-like 5A (Arl5a), mRNA [NM_053979]
A_42_P496411	NM_001109410	0.380852	11.7962	1.87961	0.060161	0.107172	-5.08634	NA	Trappc6a	Rattus norvegicus trafficking protein particle complex 6A (Trappc6a), mRNA [NM_001109410]
A_64_P345922	NM_001191882	-0.380851	7.0283	-1.87961	0.0601618	0.107172	-5.08635	NA	Nphp3	Rattus norvegicus nephronophthisis 3 (adolescent) (Nphp3), mRNA [NM_001191882]
A_44_P577090	NM_001109204	0.380749	9.37184	1.8791	0.0602303	0.107237	-5.08728	NA	Rad51	Rattus norvegicus RAD51 homolog (RecA homolog, E. coli) (S. cerevisiae) (Rad51), mRNA [NM_001109204]
A_42_P644717	NM_001108927	-0.380623	6.73517	-1.87848	0.0603158	0.107311	-5.08845	NA	Osbp	Rattus norvegicus oxysterol binding protein (Osbp), mRNA [NM_001108927]
A_44_P393282	NM_176856	0.380563	12.7406	1.87818	0.0603562	0.107311	-5.089	Sept9	Sep-09	Rattus norvegicus septin 9 (Sept9), transcript variant 2, mRNA [NM_176856]
A_43_P12687	NM_031801	0.380545	9.77391	1.87809	0.0603683	0.107311	-5.08916	Deaf1	Deaf1	Rattus norvegicus deformed epidermal autoregulatory factor 1 (Drosophila) (Deaf1), mRNA [NM_031801]
A_64_P017188	NM_012543	0.380455	12.5595	1.87765	0.0604289	0.107361	-5.08998	NA	Dbp	Rattus norvegicus D site of albumin promoter (albumin D-box) binding protein (Dbp), mRNA [NM_012543]
A_44_P445694	NM_001127298	0.380266	9.53003	1.87672	0.0605566	0.107531	-5.09171	NA	Wdr91	Rattus norvegicus WD repeat domain 91 (Wdr91), mRNA [NM_001127298]
A_42_P597322	NM_001103357	0.380188	8.50886	1.87633	0.0606098	0.107568	-5.09243	NA	LOC100125367	Rattus norvegicus hypothetical protein LOC100125367 (LOC100125367), mRNA [NM_001103357]
A_42_P559979	FQ221400	-0.380076	10.1297	-1.87578	0.0606854	0.107599	-5.09345	NA		Rattus norvegicus TL0ADA36YM24 mRNA sequence. [FQ221400]
A_64_P080144	NM_001077683	0.380066	9.30963	1.87573	0.0606921	0.107599	-5.09354	NA	Btbd6	Rattus norvegicus BTB (POZ) domain containing 6 (Btbd6), mRNA [NM_001077683]
A_64_P154514	NM_001035221	-0.379754	11.7166	-1.87419	0.0609037	0.107917	-5.09639	NA	Ypel5	Rattus norvegicus yippee-like 5 (Drosophila) (Ypel5), mRNA [NM_001035221]
A_64_P075367	A_64_P075367	0.379426	6.85651	1.87257	0.0611272	0.108256	-5.09939	NA
A_44_P558173	NM_001105782	0.379107	11.3104	1.871	0.0613451	0.108549	-5.10231	NA	Mrpl55	Rattus norvegicus mitochondrial ribosomal protein L55 (Mrpl55), nuclear gene encoding mitochondrial protein, mRNA [NM_001105782]
A_42_P559979	FQ221400	-0.379089	10.1254	-1.87091	0.0613579	0.108549	-5.10248	NA		Rattus norvegicus TL0ADA36YM24 mRNA sequence. [FQ221400]
A_64_P122489	NM_017016	0.378587	7.14992	1.86843	0.061702	0.109092	-5.10706	NA	Hdc	Rattus norvegicus histidine decarboxylase (Hdc), mRNA [NM_017016]
A_64_P128285	NM_181634	0.378545	6.93581	1.86823	0.0617305	0.109092	-5.10743	NA	Lppr3	Rattus norvegicus lipid phosphate phosphatase-related protein type 3 (Lppr3), mRNA [NM_181634]
A_64_P163758	NM_133615	-0.378415	9.17102	-1.86758	0.0618204	0.109193	-5.10862	NA	Taf9b	Rattus norvegicus TAF9B RNA polymerase II, TATA box binding protein (TBP)-associated factor (Taf9b), mRNA [NM_133615]
A_44_P805210	NM_001012217	0.378361	10.9133	1.86732	0.0618572	0.1092	-5.10911	Ssh3	Ssh3	Rattus norvegicus slingshot homolog 3 (Drosophila) (Ssh3), mRNA [NM_001012217]
A_42_P486964	NM_133591	0.378132	10.6356	1.86619	0.0620155	0.109422	-5.1112	Rph3al	Rph3al	Rattus norvegicus rabphilin 3A-like (without C2 domains) (Rph3al), mRNA [NM_133591]
A_44_P820573	XM_233975	0.378067	10.6288	1.86586	0.0620604	0.109443	-5.11179	Hs1bp3	Hs1bp3	PREDICTED: Rattus norvegicus HCLS1 binding protein 3, transcript variant 2 (Hs1bp3), mRNA [XM_233975]
A_64_P082540	NM_145877	0.377964	12.5554	1.86536	0.0621312	0.109492	-5.11273	NA	Kif1c	Rattus norvegicus kinesin family member 1C (Kif1c), mRNA [NM_145877]
A_42_P577431	NM_001109422	0.377932	6.49922	1.8652	0.0621536	0.109492	-5.11302	NA	Bcl3	Rattus norvegicus B-cell CLL/lymphoma 3 (Bcl3), mRNA [NM_001109422]
A_64_P144348	NM_130419	-0.377507	9.47247	-1.8631	0.0624482	0.109952	-5.11689	NA	Dcbld2	Rattus norvegicus discoidin, CUB and LCCL domain containing 2 (Dcbld2), mRNA [NM_130419]
A_42_P558354	NM_001007686	0.377459	9.68131	1.86287	0.062481	0.109952	-5.11732	NA	Cln8	Rattus norvegicus ceroid-lipofuscinosis, neuronal 8 (Cln8), mRNA [NM_001007686]
A_42_P784614	NM_031721	0.377301	7.56385	1.86208	0.0625914	0.110088	-5.11876	Htra1	Htra1	Rattus norvegicus HtrA serine peptidase 1 (Htra1), mRNA [NM_031721]
A_42_P550344	NM_053400	0.377066	8.38918	1.86092	0.0627549	0.110282	-5.12089	Tle3	Tle3	Rattus norvegicus transducin-like enhancer of split 3 (E(sp1) homolog, Drosophila) (Tle3), mRNA [NM_053400]
A_42_P760741	NM_001109107	-0.376995	11.1737	-1.86057	0.0628043	0.110282	-5.12154	NA	Slc35e1	Rattus norvegicus solute carrier family 35, member E1 (Slc35e1), mRNA [NM_001109107]
A_44_P503669	NM_001105924	-0.376971	6.77723	-1.86046	0.0628211	0.110282	-5.12176	NA	Scand3	Rattus norvegicus SCAN domain containing 3 (Scand3), mRNA [NM_001105924]
A_64_P034769	NM_017212	0.376952	6.45885	1.86036	0.0628342	0.110282	-5.12193	NA	Mapt	Rattus norvegicus microtubule-associated protein tau (Mapt), mRNA [NM_017212]
A_64_P141742	NM_139337	0.376884	8.87973	1.86003	0.0628817	0.110308	-5.12254	NA	Macrod1	Rattus norvegicus MACRO domain containing 1 (Macrod1), mRNA [NM_139337]
A_64_P145962	A_64_P145962	-0.376682	10.4551	-1.85903	0.063023	0.110497	-5.12438	NA
A_42_P550344	NM_053400	0.376475	8.40899	1.85801	0.0631679	0.110693	-5.12625	Tle3	Tle3	Rattus norvegicus transducin-like enhancer of split 3 (E(sp1) homolog, Drosophila) (Tle3), mRNA [NM_053400]
A_42_P702729	NM_001107557	-0.37639	8.56357	-1.85759	0.0632271	0.110739	-5.12702	NA	RGD1306820	Rattus norvegicus similar to erythroid differentiation-related factor 1 (RGD1306820), mRNA [NM_001107557]
A_64_P098921	NM_001007648	0.376057	11.8474	1.85595	0.0634612	0.11109	-5.13004	NA	Cdca3	Rattus norvegicus cell division cycle associated 3 (Cdca3), mRNA [NM_001007648]
A_64_P017188	NM_012543	0.375985	12.4212	1.85559	0.0635117	0.111121	-5.13069	NA	Dbp	Rattus norvegicus D site of albumin promoter (albumin D-box) binding protein (Dbp), mRNA [NM_012543]
A_42_P648200	NM_001037356	-0.375879	9.13092	-1.85507	0.0635865	0.111135	-5.13165	Pak1ip1	Pak1ip1	Rattus norvegicus PAK1 interacting protein 1 (Pak1ip1), mRNA [NM_001037356]
A_42_P558354	NM_001007686	0.375879	9.97173	1.85507	0.0635866	0.111135	-5.13165	NA	Cln8	Rattus norvegicus ceroid-lipofuscinosis, neuronal 8 (Cln8), mRNA [NM_001007686]
A_44_P1006068	NM_001106759	-0.375711	8.91545	-1.85424	0.0637053	0.111284	-5.13317	NA	RGD1307749	Rattus norvegicus similar to RIKEN cDNA 1600013K19 (RGD1307749), mRNA [NM_001106759]
A_44_P1056383	NM_001170473	-0.375393	9.40957	-1.85267	0.0639298	0.111618	-5.13605	NA	RGD1311269	Rattus norvegicus similar to hypothetical protein FLJ37953 (RGD1311269), transcript variant 1, mRNA [NM_001170473]
A_42_P767737	AY724480	-0.37516	10.0081	-1.85152	0.0640952	0.111848	-5.13816	Spcs3	Spcs3	Rattus norvegicus clone UI-R-FJ0-cpu-m-15-0-UI unknown mRNA. [AY724480]
A_64_P041842	NM_019620	-0.374975	9.30397	-1.85061	0.0642262	0.112006	-5.13982	NA	Zfp386	Rattus norvegicus zinc finger protein 386 (Kruppel-like) (Zfp386), mRNA [NM_019620]
A_64_P024630	DV716357	-0.374902	11.7647	-1.85024	0.0642783	0.112006	-5.14048	NA		RVL6519 Wackym-Soares normalized rat vestibular cDNA library Rattus norvegicus cDNA 5', mRNA sequence [DV716357]
A_43_P17468	FM118367	-0.37489	10.0562	-1.85019	0.0642866	0.112006	-5.14059	NA	Med21	FM118367 etnohea Rattus norvegicus cDNA clone etnoheaP0043M05 5', mRNA sequence [FM118367]
A_64_P085715	NM_001191934	-0.374722	7.17758	-1.84935	0.0644066	0.112041	-5.14211	NA	Pkd2	Rattus norvegicus polycystic kidney disease 2 homolog (human) (Pkd2), mRNA [NM_001191934]
A_64_P110838	NM_001013175	0.374638	9.4864	1.84894	0.0644663	0.112041	-5.14287	NA	Apol3	Rattus norvegicus apolipoprotein L, 3 (Apol3), mRNA [NM_001013175]
A_64_P144348	NM_130419	-0.374605	9.38199	-1.84878	0.0644896	0.112041	-5.14316	NA	Dcbld2	Rattus norvegicus discoidin, CUB and LCCL domain containing 2 (Dcbld2), mRNA [NM_130419]
A_42_P483286	NM_001014275	-0.374603	10.426	-1.84877	0.0644913	0.112041	-5.14318	Tceal8	Tceal8	Rattus norvegicus transcription elongation factor A (SII)-like 8 (Tceal8), mRNA [NM_001014275]
A_42_P784614	NM_031721	0.37459	7.395	1.84871	0.0645002	0.112041	-5.1433	Htra1	Htra1	Rattus norvegicus HtrA serine peptidase 1 (Htra1), mRNA [NM_031721]
A_42_P748891	NM_001013974	-0.374579	12.6668	-1.84865	0.0645084	0.112041	-5.1434	NA	Ccdc47	Rattus norvegicus coiled-coil domain containing 47 (Ccdc47), mRNA [NM_001013974]
A_42_P483286	NM_001014275	-0.374198	10.0963	-1.84677	0.0647807	0.112455	-5.14684	Tceal8	Tceal8	Rattus norvegicus transcription elongation factor A (SII)-like 8 (Tceal8), mRNA [NM_001014275]
A_64_P109462	NM_001012025	-0.374137	13.3234	-1.84647	0.0648237	0.112471	-5.14738	NA	Ubxn4	Rattus norvegicus UBX domain protein 4 (Ubxn4), mRNA [NM_001012025]
A_64_P087238	NM_001113793	0.373983	9.63268	1.84571	0.0649343	0.112605	-5.14877	NA	Harbi1	Rattus norvegicus harbinger transposase derived 1 (Harbi1), mRNA [NM_001113793]
A_64_P065686	NM_001108720	-0.373579	7.06642	-1.84372	0.0652242	0.113006	-5.1524	NA	Btbd7	Rattus norvegicus BTB (POZ) domain containing 7 (Btbd7), mRNA [NM_001108720]
A_42_P483286	NM_001014275	-0.373514	10.1444	-1.8434	0.0652712	0.113006	-5.15299	Tceal8	Tceal8	Rattus norvegicus transcription elongation factor A (SII)-like 8 (Tceal8), mRNA [NM_001014275]
A_64_P151071	NM_017268	-0.37338	11.7405	-1.84274	0.0653676	0.113006	-5.15419	NA	Hmgcs1	Rattus norvegicus 3-hydroxy-3-methylglutaryl-Coenzyme A synthase 1 (soluble) (Hmgcs1), mRNA [NM_017268]
A_44_P237994	NM_053502	0.373363	9.50359	1.84265	0.0653805	0.113006	-5.15435	Abcg1	Abcg1	Rattus norvegicus ATP-binding cassette, subfamily G (WHITE), member 1 (Abcg1), mRNA [NM_053502]
A_42_P558354	NM_001007686	0.373357	9.98213	1.84262	0.0653843	0.113006	-5.1544	NA	Cln8	Rattus norvegicus ceroid-lipofuscinosis, neuronal 8 (Cln8), mRNA [NM_001007686]
A_44_P477406	NM_012751	0.373328	6.97221	1.84248	0.0654056	0.113006	-5.15467	Slc2a4	Slc2a4	Rattus norvegicus solute carrier family 2 (facilitated glucose transporter), member 4 (Slc2a4), mRNA [NM_012751]
A_44_P1008245	NM_001106627	0.373315	7.54159	1.84241	0.0654145	0.113006	-5.15478	NA	Casc1	Rattus norvegicus cancer susceptibility candidate 1 (Casc1), mRNA [NM_001106627]
A_42_P759043	NM_001134509	-0.373284	9.16576	-1.84226	0.0654371	0.113006	-5.15506	NA	RGD1311783	Rattus norvegicus similar to RIKEN cDNA 2010012O05 (RGD1311783), mRNA [NM_001134509]
A_42_P760741	NM_001109107	-0.373107	11.2213	-1.84138	0.0655652	0.113169	-5.15665	NA	Slc35e1	Rattus norvegicus solute carrier family 35, member E1 (Slc35e1), mRNA [NM_001109107]
A_44_P290394	NM_053580	0.37298	10.4137	1.84076	0.065657	0.113269	-5.15779	Slc27a1	Slc27a1	Rattus norvegicus solute carrier family 27 (fatty acid transporter), member 1 (Slc27a1), mRNA [NM_053580]
A_42_P644717	NM_001108927	-0.372893	6.59341	-1.84033	0.0657196	0.113318	-5.15857	NA	Osbp	Rattus norvegicus oxysterol binding protein (Osbp), mRNA [NM_001108927]
A_42_P760741	NM_001109107	-0.372666	11.0549	-1.83921	0.0658846	0.113497	-5.16061	NA	Slc35e1	Rattus norvegicus solute carrier family 35, member E1 (Slc35e1), mRNA [NM_001109107]
A_64_P029831	NM_001012470	0.372656	10.3198	1.83916	0.0658913	0.113497	-5.1607	NA	Pqcp	Rattus norvegicus polyglutamine-containing protein (Pqcp), mRNA [NM_001012470]
A_42_P838032	NM_001106039	0.372606	7.89621	1.83891	0.065928	0.113501	-5.16115	NA	Mdp1	Rattus norvegicus magnesium-dependent phosphatase 1 (Mdp1), mRNA [NM_001106039]
A_64_P018726	NM_053420	-0.372472	11.9585	-1.83825	0.0660251	0.113581	-5.16235	NA	Bnip3	Rattus norvegicus BCL2/adenovirus E1B interacting protein 3 (Bnip3), nuclear gene encoding mitochondrial protein, mRNA [NM_053420]
A_42_P462015	NM_001011943	0.372448	8.88263	1.83814	0.0660423	0.113581	-5.16256	Obfc1	Obfc1	Rattus norvegicus oligonucleotide/oligosaccharide-binding fold containing 1 (Obfc1), mRNA [NM_001011943]
A_42_P681441	NM_001108508	0.3721	12.1266	1.83642	0.0662959	0.113958	-5.16568	NA	Eps8l2	Rattus norvegicus EPS8-like 2 (Eps8l2), mRNA [NM_001108508]
A_43_P11527	NM_012715	0.371778	9.02855	1.83483	0.0665311	0.114303	-5.16857	Adm	Adm	Rattus norvegicus adrenomedullin (Adm), mRNA [NM_012715]
A_43_P13064	NM_057211	-0.371687	10.3949	-1.83438	0.0665976	0.114358	-5.16938	Klf9	Klf9	Rattus norvegicus Kruppel-like factor 9 (Klf9), mRNA [NM_057211]
A_42_P554066	NM_001044243	-0.371541	8.46733	-1.83366	0.066705	0.114484	-5.17069	Tasp1	Tasp1	Rattus norvegicus taspase, threonine aspartase 1 (Tasp1), mRNA [NM_001044243]
A_43_P19289	NM_001006960	-0.371253	8.81321	-1.83224	0.0669161	0.114737	-5.17326	Mtp18	Mtp18	Rattus norvegicus mitochondrial protein 18 (Mtp18), nuclear gene encoding mitochondrial protein, mRNA [NM_001006960]
A_43_P11268	NM_031762	0.371246	10.0413	1.8322	0.0669214	0.114737	-5.17333	Cdkn1b	Cdkn1b	Rattus norvegicus cyclin-dependent kinase inhibitor 1B (Cdkn1b), mRNA [NM_031762]
A_42_P784614	NM_031721	0.37055	7.4139	1.82877	0.0674346	0.115558	-5.17954	Htra1	Htra1	Rattus norvegicus HtrA serine peptidase 1 (Htra1), mRNA [NM_031721]
A_44_P379991	XM_212955	-0.370458	9.68779	-1.82832	0.0675022	0.115614	-5.18036	RGD1564400	RGD1564400	Rattus norvegicus similar to Eukaryotic translation initiation factor 5 (eIF-5) (LOC295660), mRNA [XM_212955]
A_64_P116869	NM_001008334	-0.370124	10.5811	-1.82667	0.0677501	0.115971	-5.18334	NA	Tmem97	Rattus norvegicus transmembrane protein 97 (Tmem97), mRNA [NM_001008334]
A_42_P843603	NM_052800	0.370081	10.7444	1.82645	0.0677823	0.115971	-5.18373	NA	Tk1	Rattus norvegicus thymidine kinase 1, soluble (Tk1), mRNA [NM_052800]
A_44_P138167	NM_001191930	-0.370037	7.77774	-1.82623	0.0678149	0.115971	-5.18412	NA	Uap1	Rattus norvegicus UDP-N-acteylglucosamine pyrophosphorylase 1 (Uap1), mRNA [NM_001191930]
A_64_P123410	NM_001012359	-0.369969	8.94228	-1.8259	0.0678656	0.115998	-5.18473	NA	Ang	Rattus norvegicus angiogenin, ribonuclease, RNase A family, 5 (Ang), mRNA [NM_001012359]
A_42_P576446	NM_001107673	-0.369547	8.86512	-1.82382	0.0681798	0.116475	-5.18848	NA	Slc7a11	Rattus norvegicus solute carrier family 7 (cationic amino acid transporter, y+ system), member 11 (Slc7a11), mRNA [NM_001107673]
A_42_P561597	NM_001106486	-0.369481	10.7564	-1.82349	0.068229	0.1165	-5.18907	NA	Dnajc10	Rattus norvegicus DnaJ (Hsp40) homolog, subfamily C, member 10 (Dnajc10), mRNA [NM_001106486]
A_44_P481915	NM_175582	0.369261	9.76401	1.82241	0.0683935	0.116721	-5.19102	Id4	Id4	Rattus norvegicus inhibitor of DNA binding 4 (Id4), mRNA [NM_175582]
A_42_P561597	NM_001106486	-0.368856	10.6009	-1.82041	0.0686971	0.117172	-5.19462	NA	Dnajc10	Rattus norvegicus DnaJ (Hsp40) homolog, subfamily C, member 10 (Dnajc10), mRNA [NM_001106486]
A_44_P409518	NM_057188	0.368814	9.48708	1.8202	0.0687285	0.117172	-5.19499	Gmpr	Gmpr	Rattus norvegicus guanosine monophosphate reductase (Gmpr), mRNA [NM_057188]
A_42_P629500	NM_031599	-0.367386	8.224	-1.81315	0.0698081	0.11885	-5.20765	NA	Eif2ak3	Rattus norvegicus eukaryotic translation initiation factor 2 alpha kinase 3 (Eif2ak3), mRNA [NM_031599]
A_64_P317212	ENSRNOT00000000233	0.367375	10.5235	1.8131	0.0698166	0.11885	-5.20775	NA	RGD1564906	Glutathione S-transferase [Source:UniProtKB/TrEMBL;Acc:D3ZBD6] [ENSRNOT00000000233]
A_43_P19450	NM_001105713	-0.367372	7.40344	-1.81308	0.0698194	0.11885	-5.20778	NA	Prkca	Rattus norvegicus protein kinase C, alpha (Prkca), mRNA [NM_001105713]
A_64_P153769	NM_001134755	0.367244	9.30095	1.81245	0.0699164	0.118954	-5.20891	NA	Znf76	Rattus norvegicus zinc finger protein 76 (expressed in testis) (Znf76), mRNA [NM_001134755]
A_64_P081198	NM_001025747	-0.367153	7.9099	-1.812	0.0699858	0.119012	-5.20971	NA	Yipf6	Rattus norvegicus Yip1 domain family, member 6 (Yipf6), mRNA [NM_001025747]
A_64_P059710	NM_001135566	0.367079	10.5003	1.81164	0.0700425	0.119047	-5.21037	NA	LOC691921	Rattus norvegicus hypothetical protein LOC691921 (LOC691921), mRNA [NM_001135566]
A_42_P644717	NM_001108927	-0.367001	6.67856	-1.81125	0.0701016	0.119087	-5.21106	NA	Osbp	Rattus norvegicus oxysterol binding protein (Osbp), mRNA [NM_001108927]
A_64_P057516	NM_001106697	-0.366871	10.776	-1.81061	0.0702011	0.119195	-5.21221	NA	Mrto4	Rattus norvegicus mRNA turnover 4 homolog (S. cerevisiae) (Mrto4), mRNA [NM_001106697]
A_44_P335603	NM_001108700	-0.36649	10.4998	-1.80873	0.0704929	0.11963	-5.21557	NA	Ccdc75	Rattus norvegicus coiled-coil domain containing 75 (Ccdc75), mRNA [NM_001108700]
A_64_P015983	NM_022516	-0.366402	9.68629	-1.8083	0.0705606	0.119684	-5.21635	NA	Ptbp1	Rattus norvegicus polypyrimidine tract binding protein 1 (Ptbp1), transcript variant 2, mRNA [NM_022516]
A_44_P166581	ENSRNOT00000039434	0.366183	10.8451	1.80721	0.070729	0.119908	-5.21828	NA	Ifitm7	Uncharacterized protein [Source:UniProtKB/TrEMBL;Acc:D3ZY98] [ENSRNOT00000039434]
A_64_P121086	NM_031722	-0.365961	13.6923	-1.80612	0.0708999	0.120137	-5.22024	NA	Tmed2	Rattus norvegicus transmembrane emp24 domain trafficking protein 2 (Tmed2), mRNA [NM_031722]
A_64_P038338	NM_080896	-0.365674	12.5183	-1.8047	0.071121	0.12045	-5.22276	NA	Hnrph1	Rattus norvegicus heterogeneous nuclear ribonucleoprotein H1 (Hnrph1), mRNA [NM_080896]
A_64_P030919	ENSRNOT00000050919	0.365568	11.134	1.80418	0.0712036	0.120529	-5.2237	NA		Succinate-semialdehyde dehydrogenase, mitochondrial [Source:UniProtKB/Swiss-Prot;Acc:P51650] [ENSRNOT00000050919]
A_42_P550264	NM_001014207	-0.36541	8.8649	-1.8034	0.0713252	0.120674	-5.22508	NA	Taf1d	Rattus norvegicus TATA box binding protein (Tbp)-associated factor, RNA polymerase I, D (Taf1d), mRNA [NM_001014207]
A_44_P433739	ENSRNOT00000021132	0.365309	9.58236	1.8029	0.0714035	0.120745	-5.22597	Wdr34		WD repeat domain 34 [Source:UniProtKB/TrEMBL;Acc:Q66H05] [ENSRNOT00000021132]
A_42_P748891	NM_001013974	-0.36525	12.1675	-1.80261	0.0714494	0.120761	-5.22649	NA	Ccdc47	Rattus norvegicus coiled-coil domain containing 47 (Ccdc47), mRNA [NM_001013974]
A_43_P12875	NM_053618	0.365133	8.06488	1.80203	0.0715405	0.120788	-5.22753	Bbs2	Bbs2	Rattus norvegicus Bardet-Biedl syndrome 2 (Bbs2), mRNA [NM_053618]
A_42_P453171	NM_001107063	0.365111	9.6568	1.80192	0.0715575	0.120788	-5.22772	NA	Cdc42ep4	Rattus norvegicus CDC42 effector protein (Rho GTPase binding) 4 (Cdc42ep4), mRNA [NM_001107063]
A_64_P085797	NM_001005556	0.36506	9.00329	1.80167	0.071597	0.120788	-5.22817	NA	Mavs	Rattus norvegicus mitochondrial antiviral signaling protein (Mavs), nuclear gene encoding mitochondrial protein, mRNA [NM_001005556]
A_44_P145081	NM_001106345	0.365043	10.0775	1.80159	0.0716103	0.120788	-5.22832	NA	Lage3	Rattus norvegicus L antigen family, member 3 (Lage3), mRNA [NM_001106345]
A_64_P073570	NM_053366	-0.36483	6.94848	-1.80054	0.071776	0.120953	-5.23019	NA	Rab6a	Rattus norvegicus RAB6A, member RAS oncogene family (Rab6a), mRNA [NM_053366]
A_44_P1009892	NM_138896	-0.364729	7.94561	-1.80004	0.0718548	0.120953	-5.23108	Pja2	Pja2	Rattus norvegicus praja 2, RING-H2 motif containing (Pja2), mRNA [NM_138896]
A_64_P159519	NM_017060	0.364727	6.47095	1.80003	0.0718565	0.120953	-5.2311	NA	Pla2g16	Rattus norvegicus phospholipase A2, group XVI (Pla2g16), mRNA [NM_017060]
A_64_P104484	NM_001037515	0.364705	7.3788	1.79992	0.0718734	0.120953	-5.23129	NA	Defb36	Rattus norvegicus defensin beta 36 (Defb36), mRNA [NM_001037515]
A_64_P084018	NM_001015008	0.364684	6.67582	1.79982	0.0718898	0.120953	-5.23147	NA	Tcea3	Rattus norvegicus transcription elongation factor A (SII), 3 (Tcea3), mRNA [NM_001015008]
A_42_P619926	NM_001106578	-0.364595	7.91762	-1.79938	0.071959	0.120997	-5.23225	NA	Sema3c	Rattus norvegicus sema domain, immunoglobulin domain (Ig), short basic domain, secreted, (semaphorin) 3C (Sema3c), mRNA [NM_001106578]
A_44_P1021808	ENSRNOT00000068577	0.364558	8.51051	1.79919	0.0719882	0.120997	-5.23258	RGD1561796	RGD1561796	Uncharacterized protein [Source:UniProtKB/TrEMBL;Acc:D3ZS66] [ENSRNOT00000068577]
A_43_P14233	NM_022391	0.364334	12.3095	1.79809	0.0721625	0.121229	-5.23454	Pttg1	Pttg1	Rattus norvegicus pituitary tumor-transforming 1 (Pttg1), mRNA [NM_022391]
A_44_P452024	NM_198789	-0.364246	10.8341	-1.79765	0.0722317	0.121284	-5.23531	Bzw1	Bzw1	Rattus norvegicus basic leucine zipper and W2 domains 1 (Bzw1), mRNA [NM_198789]
A_44_P160189	NM_001134639	0.364102	11.4389	1.79694	0.0723448	0.121392	-5.23658	NA	RGD1565192	Rattus norvegicus similar to 1810013D10Rik protein (RGD1565192), mRNA [NM_001134639]
A_44_P252441	NM_031695	0.364071	7.83155	1.79679	0.072369	0.121392	-5.23685	St3gal2	St3gal2	Rattus norvegicus ST3 beta-galactoside alpha-2,3-sialyltransferase 2 (St3gal2), mRNA [NM_031695]
A_44_P325439	NM_001107600	0.36402	8.64744	1.79654	0.0724089	0.121398	-5.2373	NA	Fbxw4	Rattus norvegicus F-box and WD repeat domain containing 4 (Fbxw4), mRNA [NM_001107600]
A_64_P085700	NM_001108548	-0.363516	9.03769	-1.79405	0.0728045	0.122	-5.24171	NA	Rpl22l1	Rattus norvegicus ribosomal protein L22 like 1 (Rpl22l1), mRNA [NM_001108548]
A_64_P317212	ENSRNOT00000000233	0.362774	10.4689	1.79039	0.0733909	0.12289	-5.24819	NA	RGD1564906	Glutathione S-transferase [Source:UniProtKB/TrEMBL;Acc:D3ZBD6] [ENSRNOT00000000233]
A_44_P1046847	NM_001009391	-0.362751	9.89576	-1.79027	0.0734098	0.12289	-5.2484	Enoph1	Enoph1	Rattus norvegicus enolase-phosphatase 1 (Enoph1), mRNA [NM_001009391]
A_42_P792382	NM_017257	0.36259	14.3095	1.78948	0.0735369	0.123041	-5.2498	NA	Psme2	Rattus norvegicus proteasome (prosome, macropain) activator subunit 2 (Psme2), mRNA [NM_017257]
A_64_P139639	NM_001109023	-0.362418	7.69321	-1.78863	0.0736741	0.123148	-5.25131	NA	Pnn	Rattus norvegicus pinin, desmosome associated protein (Pnn), mRNA [NM_001109023]
A_44_P481160	NM_022631	-0.362417	9.4588	-1.78863	0.0736748	0.123148	-5.25132	Wnt5a	Wnt5a	Rattus norvegicus wingless-type MMTV integration site family, member 5A (Wnt5a), mRNA [NM_022631]
A_42_P576446	NM_001107673	-0.362113	8.77811	-1.78713	0.073917	0.123469	-5.25397	NA	Slc7a11	Rattus norvegicus solute carrier family 7 (cationic amino acid transporter, y+ system), member 11 (Slc7a11), mRNA [NM_001107673]
A_43_P12330	NM_022866	0.362083	6.96672	1.78698	0.0739407	0.123469	-5.25423	Slc13a3	Slc13a3	Rattus norvegicus solute carrier family 13 (sodium-dependent dicarboxylate transporter), member 3 (Slc13a3), mRNA [NM_022866]
A_42_P560781	NM_013090	-0.36181	8.47917	-1.78563	0.0741588	0.12375	-5.25661	NA	Vamp1	Rattus norvegicus vesicle-associated membrane protein 1 (Vamp1), mRNA [NM_013090]
A_42_P767737	AY724480	-0.361776	10.0431	-1.78546	0.0741863	0.12375	-5.25691	Spcs3	Spcs3	Rattus norvegicus clone UI-R-FJ0-cpu-m-15-0-UI unknown mRNA. [AY724480]
[truncated: 1,335 more rows]
